# Supplementary material for: SUMOylation inhibition potentiates the glucocorticoid receptor to program growth arrest of acute lymphoblastic leukemia cells
Source: Oncogene. 2025 Feb 14;44(18):1259–71. doi: 10.1038/s41388-025-03305-3 (PMC12048349; doi:10.1038/s41388-025-03305-3)
Supplement: Supplementary file 2 — Supplementary Table ST1 [file 41388_2025_3305_MOESM2_ESM.xlsx]

## Sheet: ST1
Supplementary Table ST1: Table of all pairwise comparisons of RNA-seq data
Gene_Name	CTRL_vs_Dex_Log2_Fold_Change	CTRL_vs_Dex_p_value	CTRL_vs_Dex_adj_p_value	CTRL_vs_SUMOi_Log2_Fold_Change	CTRL_vs_SUMOi_p_value	CTRL_vs_SUMOi_adj_p_value	CTRL_vs_DexSUMOi_Log2_Fold_Change	CTRL_vs_DexSUMOi_p_value	CTRL_vs_DexSUMOi_adj_p_value	Dex_vs_SUMOi_Log2_Fold_Change	Dex_vs_SUMOi_p_value	Dex_vs_SUMOi_adj_p_value	Dex_vs_DexSUMOi_Log2_Fold_Change	Dex_vs_DexSUMOi_p_value	Dex_vs_DexSUMOi_adj_p_value	SUMOi_vs_DexSUMOi_Log2_Fold_Change	SUMOi_vs_DexSUMOi_p_value	SUMOi_vs_DexSUMOi_adj_p_value
MYC	0.0871527	0.0662961	0.337898	-0.304006	1.61e-08	1.6e-06	-0.356926	3.29e-09	9.69e-08	-0.383701	6.43e-28	7.9e-26	-0.426954	4.65e-20	9.93e-18	-0.0451766	0.377101	0.723002
NR3C1	0.982664	4.6e-72	2.02e-69	-0.0757106	0.21962	0.615768	0.516173	1.47e-15	1.08e-13	-1.0506	9.05e-118	7.7e-115	-0.449163	3.4e-18	5.99e-16	0.599737	2.46e-25	6.15e-23
MYBL2	0.000344973	0.994355	0.999722	-0.0922365	0.0893755	0.393576	-0.33699	4.89e-08	1.19e-06	-0.0851154	0.0240646	0.137753	-0.320215	1.56e-10	9.09e-09	-0.237035	9.54e-06	0.000323031
TCF3	0.357041	1.22e-09	6.35e-08	-0.0956351	0.133008	0.490033	-0.0250727	0.732468	0.872586	-0.445119	9.02e-24	8.4e-22	-0.36521	5.48e-10	2.77e-08	0.0781484	0.20618	0.554123
LEF1	-0.48609	1.03e-20	1.23e-18	0.100376	0.0682112	0.337491	-0.168388	0.00811222	0.0366333	0.594161	1.09e-44	2.17e-42	0.335044	2e-09	9.37e-08	-0.260895	3.79e-06	0.000145824
HIVEP2	-0.274344	0.000268686	0.00495499	0.385425	3.43e-08	3.23e-06	0.175098	0.0455827	0.141387	0.667428	2.47e-23	2.27e-21	0.466898	1.04e-07	3.47e-06	-0.202182	0.0127709	0.10278
E2F1	0.0668242	0.336379	0.761742	-0.0543259	0.425704	0.788988	-0.291489	0.000112583	0.00111479	-0.113419	0.0561713	0.256333	-0.341239	7.86e-07	2.13e-05	-0.229574	0.000530113	0.0097124
NF1	-0.169694	0.024317	0.178067	0.201483	0.00280589	0.0418435	0.187269	0.0223394	0.0812186	0.37875	1.26e-08	3.57e-07	0.37434	6.55e-06	0.000141044	-0.00614525	0.934683	0.984068
RB1	-0.205139	0.000193093	0.00373307	0.0108369	0.852929	0.96257	0.0585329	0.352512	0.586148	0.22363	6.9e-09	2.02e-07	0.280877	3.48e-09	1.54e-07	0.0554898	0.269	0.627643
PARP1	0.159166	0.000342694	0.00614242	-0.127356	0.0107393	0.107537	-0.0721067	0.189756	0.397437	-0.278969	7.73e-18	5.02e-16	-0.214153	3.4e-07	1e-05	0.0630071	0.171735	0.506906
MYB	0.0670478	0.201524	0.614277	-0.172245	0.00256473	0.0393083	-0.122613	0.0511726	0.15415	-0.231701	5.18e-09	1.55e-07	-0.172422	0.000507914	0.00548925	0.0574433	0.284653	0.643457
HIC1	-0.638486	0.00477393	0.0535161	-0.856123	4.49e-05	0.00165544	-1.5216	1.63e-10	5.95e-09	-0.210464	0.41536	0.783866	-0.865986	0.00334702	0.0251636	-0.656862	0.0184847	0.130996
FLI1	0.315143	8.81e-08	3.3e-06	0.182853	0.00260426	0.0396878	0.460785	1.47e-12	7.44e-11	-0.124689	0.0112265	0.0774358	0.16287	0.00373126	0.0272924	0.285737	5.85e-07	2.73e-05
EWSR1	-0.0462311	0.398631	0.805685	-0.0696701	0.244159	0.643751	-0.195293	0.00250156	0.0144273	-0.0160698	0.693637	0.925334	-0.132034	0.00715297	0.0439725	-0.117878	0.0257589	0.16632
NFKB1	0.0249696	0.710755	0.946829	0.0987154	0.137093	0.496631	0.189859	0.0133416	0.0540262	0.0813726	0.161839	0.497911	0.182127	0.0106113	0.0588017	0.0988045	0.15382	0.477357
ERG	0.1753	0.0115943	0.105508	0.160374	0.0185665	0.154144	0.327124	1.01e-05	0.000140657	-0.00734311	0.903406	0.978898	0.169071	0.0132557	0.0688435	0.174651	0.00899144	0.0796574
HDAC2	-0.271052	6.76e-07	2.2e-05	-0.072353	0.205036	0.59632	-0.188644	0.0050032	0.0250422	0.206288	1.27e-06	2.58e-05	0.0996586	0.0802053	0.249357	-0.108399	0.0646454	0.290639
NPM1	-0.274657	4.1e-09	1.95e-07	-0.26409	4.49e-07	3.41e-05	-0.372432	4.55e-08	1.12e-06	0.0181196	0.552745	0.867639	-0.0808368	0.134292	0.347505	-0.100629	0.0876273	0.347148
ZBTB7A	-0.0564758	0.542498	0.883718	-0.157606	0.0613912	0.317621	-0.21865	0.0288138	0.0989516	-0.0931319	0.285478	0.665897	-0.144976	0.164847	0.394397	-0.053747	0.573023	0.845663
NFATC2	-0.149477	0.48928	0.860116	0.124854	0.493822	0.828372	0.135104	0.503471	0.721109	0.281824	0.173036	0.513549	0.302207	0.182508	0.422047	0.0184214	0.92474	0.981653
STAT3	0.217656	0.00644006	0.0677438	0.17889	0.0227266	0.174525	0.286638	0.00106002	0.00710991	-0.0310894	0.630768	0.90245	0.0859543	0.260397	0.518352	0.115048	0.120645	0.417096
TP53	0.00954354	0.890234	0.987529	0.0205698	0.77789	0.942322	-0.0839255	0.331849	0.566334	0.0182734	0.718906	0.932855	-0.0766569	0.279312	0.540625	-0.0971534	0.180946	0.51899
RELA	0.038873	0.613452	0.914371	-0.0385306	0.613	0.884745	-0.0405077	0.628017	0.807494	-0.069625	0.293005	0.6736	-0.0623232	0.411144	0.668275	0.00553248	0.940181	0.985767
E2F6	-0.195844	0.124977	0.486406	-0.0498603	0.66135	0.905514	-0.124747	0.317013	0.551228	0.153026	0.207948	0.565381	0.0881546	0.509517	0.74656	-0.0665992	0.578693	0.848847
SP1	0.0185194	0.764383	0.962888	0.0937449	0.136673	0.496236	0.0422003	0.560738	0.762727	0.0829288	0.117239	0.408477	0.0408001	0.535235	0.765273	-0.0438438	0.50118	0.802431
LMO2	-0.0398271	0.777166	0.966288	-0.00642207	0.958607	0.99151	-0.0408849	0.763774	0.890388	0.0421084	0.751244	0.941962	0.0164004	0.910273	0.966886	-0.0273173	0.832381	0.955463
ROCK1	-0.0759896	0.232547	0.656505	0.755348	4.69e-30	8.74e-27	0.85397	1.98e-35	4.29e-33	0.839105	1.06e-89	6.02e-87	0.9471	2.19e-88	7.96e-84	0.106333	0.0362987	0.207863
ATF7IP	0.03085	0.675138	0.935494	1.23179	4.95e-90	8.33e-86	1.50067	8.12e-76	3.4e-73	1.2086	5.51e-102	3.62e-99	1.48727	1.54e-80	1.4e-76	0.276857	0.000106784	0.00259554
MT1G	-0.0587553	0.3732	0.789936	-0.703844	1.99e-19	1.1e-16	-1.10872	1.17e-46	3.27e-44	-0.638174	2.5e-29	3.32e-27	-1.03299	1.45e-75	8.79e-72	-0.396915	2.03e-08	1.19e-06
MT1X	0.437179	0.0177892	0.142869	-0.567271	0.0105752	0.106449	-0.626228	0.00170693	0.0105118	-0.996835	1.87e-15	1.04e-13	-1.04572	2e-74	1.04e-70	-0.0509311	0.724714	0.91767
MT1H	-0.192252	0.0238721	0.175818	-1.08033	1.33e-28	1.75e-25	-1.67553	3.62e-63	1.32e-60	-0.881548	2.01e-27	2.41e-25	-1.46652	7.65e-67	3.47e-63	-0.587372	8.24e-09	5.15e-07
HMGCS1	-0.333804	3.85e-08	1.55e-06	0.688517	8.33e-30	1.4e-26	0.498275	5.92e-13	3.16e-11	1.02981	4.61e-141	8.56e-138	0.849281	2.82e-54	1.14e-50	-0.182307	0.000896694	0.0149297
SLBP	-0.185446	0.00131906	0.0189986	0.616354	2.84e-27	3.47e-24	0.605642	2.91e-21	3.23e-19	0.809391	3e-73	1.35e-70	0.808312	5.84e-49	1.18e-45	-0.00283408	0.958507	0.990773
PPP1R16B	0.567529	9.91e-21	1.19e-18	0.786691	9.85e-38	3.61e-34	1.32395	2.92e-90	1.4e-87	0.226784	1.18e-06	2.41e-05	0.773615	1.72e-46	2.83e-43	0.544999	2.63e-23	5.91e-21
AKAP9	-0.0261257	0.729716	0.953697	0.574004	3.04e-14	6.82e-12	0.818483	2.63e-27	4.14e-25	0.607833	6.84e-26	7.09e-24	0.861673	3.26e-46	5.15e-43	0.252096	2.82e-05	0.000807777
HBEGF	-0.196523	0.0220475	0.166848	0.895274	1.45e-34	3.89e-31	0.807954	6.95e-24	9.46e-22	1.1003	1.53e-62	4.66e-60	1.02219	6.86e-42	9.58e-39	-0.079885	0.214384	0.565534
IGLL1	0.274114	1.58e-05	0.000393525	-0.103076	0.137672	0.497535	-0.362021	1.14e-06	2.06e-05	-0.369781	7.81e-24	7.31e-22	-0.618933	2.89e-41	3.88e-38	-0.251094	9.02e-07	4.04e-05
GBP4	-0.142368	0.0135671	0.11806	0.408624	2.47e-12	3.89e-10	0.555127	1.09e-18	1.01e-16	0.558653	8.47e-34	1.3e-31	0.714649	7.85e-41	9.51e-38	0.154262	0.00389145	0.0430149
TMEM181	0.0874661	0.239818	0.665034	0.814884	2.52e-32	5.64e-29	0.932803	3.67e-37	8.11e-35	0.734896	9.35e-37	1.49e-34	0.862502	1.41e-40	1.65e-37	0.125955	0.0381428	0.213726
P2RX5	0.566669	0.12708	0.49014	0.517625	0.113762	0.450269	3.39121	3.83e-55	1.28e-52	-0.0388946	0.906319	0.979817	2.85428	1.81e-40	2e-37	2.88962	4.85e-50	1.77e-47
ETV5	-0.594009	2.4e-06	7.25e-05	0.689731	4.15e-13	7.17e-11	0.866233	4.59e-18	4.18e-16	1.29045	2.69e-34	4.18e-32	1.47692	2.07e-40	2.21e-37	0.18465	0.0326031	0.194938
UBASH3B	1.09435	1.46e-80	7.62e-78	-0.611579	3.33e-19	1.77e-16	0.317047	7.55e-06	0.000108246	-1.69831	3.11e-237	2.12e-233	-0.760094	1.35e-39	1.4e-36	0.936463	3.36e-44	1.1e-41
HLA-B	0.0442488	0.418155	0.818531	0.76499	3.62e-38	1.83e-34	0.615214	4.36e-22	5.08e-20	0.728176	7.12e-84	3.59e-81	0.588107	3.24e-37	3.27e-34	-0.142011	0.00436943	0.0466114
DDIT4L	-0.519678	3.56e-11	2.25e-09	0.421355	6.23e-10	7.65e-08	0.400204	1.08e-07	2.45e-06	0.948576	4.14e-46	8.4e-44	0.937086	4.2e-35	4.01e-32	-0.0132741	0.840828	0.957777
TRIM38	-0.30182	0.000922062	0.0141669	0.610545	6.53e-15	1.59e-12	0.685573	2.86e-17	2.52e-15	0.91956	1.4e-32	2.07e-30	1.0043	1.89e-34	1.76e-31	0.0830001	0.243163	0.600328
MCAM	0.86297	1.28e-55	4.95e-53	-0.278617	1.39e-05	0.000622957	0.208075	0.00160181	0.00998137	-1.13432	3.5e-122	4.2e-119	-0.637838	1.12e-33	1.01e-30	0.494484	8.51e-16	9.09e-14
ITGA6	-0.165071	0.0213771	0.163335	0.41312	5.85e-10	7.24e-08	0.623528	5.45e-18	4.96e-16	0.585896	2.01e-22	1.82e-20	0.80592	7.39e-33	6.54e-30	0.218174	0.000521205	0.00959542
LSS	0.808445	3.97e-35	8.03e-33	-0.301979	2.83e-05	0.00112882	0.0379323	0.620867	0.803195	-1.10305	1.18e-83	5.9e-81	-0.753669	1.52e-32	1.22e-29	0.347597	7.03e-07	3.24e-05
ZNF608	-0.265038	4.85e-05	0.00110238	0.505262	2.1e-15	6.1e-13	0.438513	7.35e-11	2.85e-09	0.778002	1.93e-46	3.97e-44	0.720841	3.6e-32	2.73e-29	-0.058846	0.319872	0.674469
CDKN3	-0.185261	0.105295	0.442939	1.1094	5.19e-35	1.5e-31	0.969406	2.82e-23	3.72e-21	1.30305	1.75e-46	3.6e-44	1.17242	1.5e-31	1.06e-28	-0.132357	0.106588	0.390259
GLG1	-0.0187317	0.75796	0.961542	0.522908	4.29e-18	2.08e-15	0.77748	4.4e-23	5.7e-21	0.549292	5.83e-32	8.36e-30	0.813173	1.59e-31	1.11e-28	0.26192	0.000140485	0.00324938
TCFL5	0.101421	0.257727	0.686783	0.706384	4.6e-18	2.21e-15	1.00395	1.83e-35	3.98e-33	0.612585	6.3e-15	3.42e-13	0.919783	2.57e-31	1.76e-28	0.305434	3.36e-05	0.000940985
DPEP1	3.78635	3.25e-108	4.29e-105	-0.296577	0.352209	0.731823	2.29454	5.93e-27	9.27e-25	-4.07411	5.2e-121	6.07e-118	-1.47473	2.99e-31	1.97e-28	2.59883	6.62e-33	1.93e-30
MIF-AS1	-0.170078	0.373423	0.79011	-0.230665	0.281344	0.676466	-0.790574	6.74e-05	0.000719756	-0.0529588	0.57168	0.875514	-0.602805	4.81e-31	3.12e-28	-0.551688	2.13e-16	2.36e-14
MIF	-0.169912	0.388133	0.798658	-0.227936	0.301429	0.693887	-0.794359	0.000105039	0.001052	-0.0503885	0.598951	0.88926	-0.606735	7.54e-31	4.8e-28	-0.558191	2.11e-16	2.34e-14
KIF26A	1.60948	5.6e-83	2.96e-80	-0.2032	0.0487362	0.27963	0.691076	1.5e-12	7.59e-11	-1.80485	1.29e-114	9.58e-112	-0.900536	1.35e-30	8.44e-28	0.902121	5.49e-21	8.77e-19
NXN	0.345807	5.53e-05	0.0012389	1.07792	4.11e-46	3.32e-42	1.17536	2.75e-45	7.2e-43	0.740566	5.41e-30	7.38e-28	0.847199	1.13e-29	6.63e-27	0.104771	0.118799	0.413555
CSGALNACT1	3.04739	1.3e-42	3.33e-40	1.05717	0.000180068	0.00510264	4.38857	3.49e-139	4.33e-136	-1.97849	1.11e-26	1.19e-24	1.35344	1.03e-28	4.46e-26	3.33055	1.67e-128	1.83e-125
RASA3	0.79245	1.09e-15	1.01e-13	-0.669804	1.17e-09	1.38e-07	-0.330397	0.00399065	0.0210271	-1.45529	4.11e-52	1.02e-49	-1.10647	6.19e-28	2.42e-25	0.346834	0.00274409	0.0334698
STAP1	-0.517266	1.85e-13	1.44e-11	0.247635	0.000168713	0.00492271	0.299574	0.000251335	0.00220585	0.772248	6.55e-41	1.14e-38	0.83422	9.8e-28	3.74e-25	0.0601783	0.407891	0.744033
ZNF681	-0.0241055	0.872634	0.984121	1.07029	1e-19	5.6e-17	1.20747	4.6e-22	5.34e-20	1.09814	3.79e-24	3.72e-22	1.24594	7.74e-27	2.81e-24	0.146153	0.115488	0.40782
ADAMTS9	-0.218737	0.190359	0.600259	1.21758	1.53e-24	1.26e-21	1.23294	7.76e-22	8.95e-20	1.44109	1.48e-29	1.97e-27	1.46709	1.83e-26	6.57e-24	0.0240848	0.815861	0.951237
PDGFRA	0.278098	4.1e-08	1.63e-06	0.300476	1.16e-08	1.2e-06	0.781083	3.83e-41	9.09e-39	0.0300083	0.449455	0.808496	0.520224	2.34e-26	8.24e-24	0.488417	9.99e-23	1.92e-20
AKR1B1	0.570556	5.49e-21	6.63e-19	-0.162346	0.0164296	0.142321	0.0356009	0.616931	0.800454	-0.725761	1.78e-61	5.26e-59	-0.518047	2.47e-25	8.29e-23	0.205745	0.000281563	0.00579646
FAM53B	1.1477	7.86e-35	1.56e-32	-0.305073	0.00299322	0.0437965	0.119719	0.276603	0.507783	-1.4454	2.14e-60	6.06e-58	-1.01106	2.69e-25	8.95e-23	0.432351	5.74e-05	0.00152118
KIAA1671	1.04094	0.00037123	0.00660012	2.3013	1.04e-29	1.67e-26	2.94004	2.39e-50	7.17e-48	1.27108	6.3e-11	2.24e-09	1.92029	1.2e-24	3.78e-22	0.646872	5.11e-06	0.000183104
IPCEF1	-0.703017	7.85e-12	5.27e-10	0.451758	7.05e-08	6.25e-06	0.343716	0.000305565	0.00258515	1.16228	1.03e-37	1.67e-35	1.06413	1.99e-24	6.11e-22	-0.0999673	0.247244	0.605373
RGL1	-0.118635	0.338661	0.763739	0.778895	4.66e-15	1.17e-12	0.944678	1.45e-19	1.39e-17	0.906957	3.7e-19	2.78e-17	1.08197	3.04e-24	9.21e-22	0.173262	0.0469177	0.241537
WIPF1	-0.248808	2.75e-07	9.52e-06	0.207545	8.74e-05	0.00289786	0.180169	0.00191306	0.0115156	0.463873	9.43e-39	1.57e-36	0.44607	2.64e-23	7.66e-21	-0.0196252	0.682444	0.89783
ADAMTS15	0.738088	2.03e-05	0.000498061	1.13763	4.37e-15	1.15e-12	1.96634	2.67e-46	7.4e-44	0.410581	0.00200187	0.0193137	1.25013	2.8e-23	8.07e-21	0.837758	1.44e-14	1.43e-12
LRRC14B	0.715523	8.21e-14	6.54e-12	1.23869	3.7e-44	2.13e-40	1.48187	4.34e-53	1.36e-50	0.531514	1.37e-14	7.21e-13	0.783834	5.69e-23	1.63e-20	0.250272	0.000961739	0.0157384
EVI2B	-0.585468	8.37e-07	2.68e-05	0.498908	4.47e-08	4.15e-06	0.501669	6.55e-07	1.26e-05	1.09126	2.63e-26	2.78e-24	1.10399	2.76e-22	7.83e-20	0.0109409	0.902492	0.975166
ATF5	-0.41358	6.27e-12	4.25e-10	-0.170095	0.00966067	0.0998352	-0.958569	2.06e-40	4.75e-38	0.250866	7.9e-09	2.29e-07	-0.527847	5.78e-22	1.6e-19	-0.780716	4.34e-41	1.39e-38
GNG7	0.939964	6.14e-44	2.06e-41	-0.114075	0.125855	0.474964	0.263199	0.00105702	0.00709452	-1.04663	1.53e-67	6.64e-65	-0.659677	7.58e-22	2.01e-19	0.384988	2.6e-07	1.29e-05
MDM2	-0.432667	3.06e-13	2.35e-11	0.30086	1.28e-06	8.5e-05	0.191551	0.0107318	0.0458166	0.741344	2.26e-52	5.76e-50	0.641847	8.84e-22	2.33e-19	-0.101202	0.134264	0.440926
TMEM129	0.310708	0.0114166	0.104227	0.919496	3.58e-19	1.87e-16	1.28979	3.15e-35	6.78e-33	0.616138	1.65e-09	5.09e-08	0.996261	1.07e-21	2.76e-19	0.378245	2.69e-05	0.000777529
SHANK3	1.31977	1.63e-07	5.84e-06	1.69656	4.03e-16	1.26e-13	2.89489	3.73e-55	1.25e-52	0.3858	0.0400368	0.202265	1.595	1.33e-21	3.4e-19	1.20703	5.57e-17	6.38e-15
ZNF43	-0.356499	0.0279451	0.194554	0.97696	1.43e-16	5.07e-14	0.935009	2.93e-13	1.65e-11	1.33751	5.35e-26	5.58e-24	1.30633	2.58e-21	6.4e-19	-0.0329602	0.750197	0.927159
TCL1A	0.235573	3.2e-05	0.00075865	-0.343923	1.75e-07	1.44e-05	-0.2016	0.0032983	0.0180841	-0.57214	2.84e-49	6.54e-47	-0.419951	3.04e-21	7.36e-19	0.150168	0.00548813	0.0554348
COL9A3	0.243287	9.17e-05	0.00195157	0.542624	7.17e-19	3.62e-16	0.765033	8.59e-32	1.67e-29	0.306877	1.24e-09	3.85e-08	0.539004	4.56e-21	1.09e-18	0.230257	4.4e-05	0.00119786
MILR1	-0.396758	0.0786369	0.376706	1.2383	3.01e-16	9.63e-14	1.2906	7.22e-16	5.63e-14	1.63975	4e-21	3.46e-19	1.70224	1.05e-20	2.44e-18	0.0608693	0.639733	0.881573
CD24	0.421471	5.56e-18	6.12e-16	-0.454236	8.37e-17	3.07e-14	-0.0870551	0.180128	0.383729	-0.868098	3.91e-115	3.07e-112	-0.491342	1.05e-20	2.44e-18	0.374995	9.77e-11	7.55e-09
LRRC15	-0.776869	0.0603307	0.318074	2.43617	1.04e-32	2.46e-29	1.94924	7.79e-16	6.04e-14	3.20238	1.32e-36	2.08e-34	2.73156	1.81e-20	4e-18	-0.473521	0.00382374	0.042506
ZNF274	-0.0291906	0.836201	0.978474	1.09821	8.7e-25	7.63e-22	1.07382	1.14e-20	1.2e-18	1.13422	2.69e-24	2.67e-22	1.11978	1.97e-20	4.34e-18	-0.0161268	0.865381	0.964289
DOCK10	0.053872	0.530586	0.879438	0.579437	1.76e-13	3.68e-11	0.780838	8.04e-21	8.45e-19	0.533181	8.56e-13	3.76e-11	0.744342	3.97e-20	8.58e-18	0.20941	0.00532475	0.0542106
ANKRD33B	0.62087	2.02e-16	1.98e-14	-0.441086	6.92e-08	6.17e-06	-0.172665	0.0617878	0.177624	-1.0543	1.53e-48	3.37e-46	-0.77629	4.56e-20	9.8e-18	0.276244	0.00239257	0.0304191
SPN	-0.0213546	0.706433	0.945718	0.633217	1.34e-28	1.75e-25	0.596614	3.46e-14	2.17e-12	0.66226	3.13e-52	7.85e-50	0.635024	1.69e-19	3.56e-17	-0.029078	0.676983	0.895547
PRKCH	0.527568	0.000578883	0.00963037	1.10399	2.65e-20	1.53e-17	1.61352	3.03e-42	7.29e-40	0.584391	2.53e-06	4.94e-05	1.10373	2.86e-19	5.81e-17	0.517569	1.43e-07	7.31e-06
UBE2J1	-0.122337	0.0247747	0.180576	0.366262	4.76e-11	6.74e-09	0.327647	7.46e-08	1.76e-06	0.496279	4.62e-30	6.39e-28	0.467188	3.21e-19	6.47e-17	-0.0307888	0.556822	0.835611
SCML4	1.66069	5.57e-43	1.78e-40	-0.659417	3.15e-05	0.00123208	0.61078	1.64e-05	0.000214214	-2.31187	5.46e-77	2.53e-74	-1.03221	3.36e-19	6.74e-17	1.278	1.16e-17	1.41e-15
SLC7A5	-0.0936407	0.0662759	0.337898	-0.219011	0.000107957	0.00342505	-0.687118	1.56e-19	1.49e-17	-0.11793	0.0014506	0.0148256	-0.576378	3.49e-19	6.96e-17	-0.460523	7.32e-12	6.1e-10
KDM5B	-0.162634	0.013699	0.118817	0.218357	0.000478593	0.0110279	0.400618	7.06e-09	1.96e-07	0.388711	3.65e-12	1.49e-10	0.580514	4.06e-19	7.98e-17	0.189966	0.00178696	0.0246979
CD53	1.10349	5.23e-94	5.6e-91	0.0648598	0.290337	0.684779	0.612227	5.79e-20	5.68e-18	-1.03118	2.75e-119	3.04e-116	-0.474197	4.86e-19	9.49e-17	0.555123	2.21e-20	3.28e-18
CD34	-0.445486	0.143658	0.524112	1.65396	4.54e-19	2.35e-16	1.60765	1.03e-15	7.8e-14	2.10287	2.85e-22	2.56e-20	2.06742	5.19e-19	1e-16	-0.0374184	0.806801	0.947681
RCSD1	0.153995	0.000733301	0.0118266	0.230526	6.25e-06	0.000331315	0.531305	1.3e-20	1.34e-18	0.0841125	0.0132417	0.0878892	0.394544	1.9e-18	3.44e-16	0.308555	2.98e-10	2.22e-08
SKA2	-0.0741494	0.310613	0.741761	0.67209	8.46e-24	6.69e-21	0.505464	9.14e-12	3.96e-10	0.753631	1.24e-38	2.05e-36	0.596853	2.01e-18	3.61e-16	-0.158533	0.0110226	0.0920497
NME1	-0.173173	0.0035209	0.041776	-0.299082	1.21e-05	0.000560998	-0.660732	4.99e-21	5.3e-19	-0.118783	0.018343	0.113432	-0.47062	3.67e-18	6.4e-16	-0.353839	1.97e-08	1.16e-06
DPH3P1	0.289938	0.188698	0.598279	1.20935	2.9e-13	5.63e-11	1.7321	1.04e-26	1.59e-24	0.926168	9.05e-08	2.23e-06	1.45867	3.77e-18	6.51e-16	0.530812	6.44e-05	0.00169133
KIAA1551	0.143782	0.0927363	0.414097	0.488848	5.12e-09	5.63e-07	0.744809	7.62e-19	7.16e-17	0.352769	4.3e-07	9.57e-06	0.618067	3.76e-18	6.51e-16	0.263668	0.000204665	0.00446239
BAHCC1	0.335467	4.91e-07	1.63e-05	-0.339699	8.45e-06	0.00042179	-0.341287	4.79e-05	0.000536092	-0.667608	2.89e-24	2.86e-22	-0.65979	4.83e-18	8.32e-16	0.00629673	0.940014	0.985741
TACC3	-0.130765	0.0236767	0.174768	0.420415	9.53e-13	1.56e-10	0.322798	2.46e-07	5.19e-06	0.558869	9.54e-32	1.36e-29	0.470809	8.23e-18	1.39e-15	-0.0897647	0.102592	0.382357
CYTH3	1.31614	1.72e-36	3.65e-34	0.0533491	0.653819	0.902026	0.510718	1.43e-05	0.000190252	-1.25599	9.83e-42	1.86e-39	-0.789287	1.83e-17	3.05e-15	0.465295	1.31e-05	0.000425337
PTPRM	1.36444	3.17e-28	5.12e-26	-0.224669	0.119071	0.461275	0.335038	0.0190957	0.0715271	-1.58034	4.53e-41	8.1e-39	-1.0107	1.86e-17	3.08e-15	0.567688	4.83e-05	0.00130156
TSC22D3	3.15297	7.29e-175	3.61e-171	0.520528	0.00112644	0.0214258	3.76594	3.75e-275	3.08e-271	-2.62361	4.82e-158	1.64e-154	0.630491	1.88e-17	3.11e-15	3.25246	7.61e-266	5.67e-262
TMEM263	0.0792421	0.268378	0.698938	0.309443	1.3e-05	0.000595238	0.582929	2.51e-14	1.6e-12	0.237801	7.6e-06	0.000137621	0.520984	2.71e-17	4.43e-15	0.281526	4.47e-06	0.000163495
PDLIM1	0.200403	8.17e-05	0.00175532	-0.128533	0.0316177	0.215363	-0.166699	0.00739552	0.0339285	-0.321533	7.26e-19	5.39e-17	-0.349953	2.97e-17	4.74e-15	-0.0303614	0.548708	0.830529
TMSB4X	0.255909	0.015434	0.129579	-0.0396935	0.583381	0.870646	-0.129151	0.076401	0.208225	-0.287735	7.08e-05	0.00106781	-0.367402	3.37e-17	5.34e-15	-0.0815841	0.158196	0.484722
TRPM2	0.605998	1.4e-25	1.91e-23	-0.164029	0.00925391	0.0970493	0.0463541	0.531582	0.742242	-0.762516	6.63e-53	1.7e-50	-0.542494	3.59e-17	5.65e-15	0.218059	0.00136471	0.0202596
CCNG2	0.0180546	0.862859	0.982934	0.548073	1.25e-09	1.47e-07	0.769293	1.96e-16	1.61e-14	0.536664	7e-10	2.23e-08	0.767819	4.27e-17	6.57e-15	0.229406	0.00391963	0.0432366
GLUL	0.520744	2.56e-26	3.64e-24	-0.200218	0.000601466	0.0130536	0.105761	0.0714656	0.198219	-0.713556	1.02e-58	2.8e-56	-0.397859	5.46e-17	8.33e-15	0.313721	2.24e-08	1.31e-06
MT2A	0.517612	0.0102014	0.0966066	-0.144298	0.519979	0.841161	-0.245693	0.0454395	0.141092	-0.655702	1.6e-14	8.41e-13	-0.742137	9.01e-17	1.37e-14	-0.0886536	0.366191	0.715028
TTLL12	-0.0562808	0.371245	0.788392	-0.340574	3.84e-07	2.96e-05	-0.591536	1.59e-15	1.16e-13	-0.276988	8.44e-08	2.09e-06	-0.518297	1.05e-16	1.59e-14	-0.243342	0.000183142	0.00405963
RRP7A	0.108627	0.107921	0.449026	-0.208109	0.0027412	0.0411579	-0.482551	4.32e-10	1.5e-08	-0.309207	1.49e-07	3.58e-06	-0.574194	1.3e-16	1.96e-14	-0.266864	0.000138997	0.00322096
SCARB1	-0.00319216	0.966456	0.995984	-0.440142	3.47e-08	3.24e-06	-0.633651	6.44e-13	3.43e-11	-0.429707	8.79e-12	3.43e-10	-0.613655	1.65e-16	2.47e-14	-0.186032	0.0162211	0.120525
ENPP2	-0.214826	0.470765	0.847765	1.12323	6.12e-08	5.56e-06	1.5856	6.59e-15	4.56e-13	1.35308	4.19e-09	1.26e-07	1.8257	2.32e-16	3.47e-14	0.47053	0.00406249	0.0442621
LINC01004	0.354848	0.107941	0.449026	1.13839	5.11e-11	7.18e-09	1.74295	4.2e-26	6.39e-24	0.78846	1.3e-05	0.000228051	1.40265	2.4e-16	3.58e-14	0.611713	1.63e-05	0.000510326
CHD3	-0.0767339	0.182692	0.589396	0.461782	1.5e-15	4.41e-13	0.402182	4.97e-09	1.42e-07	0.546139	2.62e-33	3.95e-31	0.496092	2.6e-16	3.84e-14	-0.0519267	0.383899	0.727771
LITAF	-0.0167861	0.878461	0.985677	0.744502	4.88e-16	1.51e-13	0.751114	3.47e-14	2.17e-12	0.770221	2.11e-18	1.51e-16	0.785967	3.66e-16	5.28e-14	0.0139258	0.863972	0.963938
PPP1R18	-0.196704	0.00111762	0.0166842	0.351198	3.38e-09	3.8e-07	0.271132	4.11e-05	0.000470094	0.555562	3.85e-29	5.05e-27	0.485137	4.53e-16	6.48e-14	-0.072208	0.210533	0.560297
LINC01619	1.25581	3.48e-07	1.18e-05	1.6594	4.92e-17	2.05e-14	2.60232	2.07e-50	6.26e-48	0.41419	0.0297025	0.162006	1.36848	4.8e-16	6.81e-14	0.953636	6.02e-12	5.06e-10
SBF1	0.357869	8.23e-10	4.44e-08	-0.0953919	0.131359	0.486582	-0.162996	0.0348813	0.115372	-0.445811	5.98e-27	7.02e-25	-0.503991	6.41e-16	8.98e-14	-0.0601184	0.357229	0.707246
SRM	-0.0345466	0.615862	0.915499	-0.272863	0.00020412	0.00569615	-0.616332	1.42e-13	8.29e-12	-0.231124	4.2e-05	0.000663635	-0.564975	1.23e-15	1.7e-13	-0.336013	4.79e-06	0.000172766
TOP2B	-0.31786	7.89e-11	4.74e-09	0.0554638	0.312825	0.702266	0.00351856	0.953351	0.982165	0.380932	2.71e-33	4.06e-31	0.338383	1.64e-15	2.27e-13	-0.0442382	0.35791	0.707878
IRAK1	0.0819598	0.179888	0.584719	-0.224405	0.000433007	0.0102278	-0.406549	1.14e-08	3.07e-07	-0.298816	7.1e-10	2.26e-08	-0.471504	2.16e-15	2.97e-13	-0.174521	0.00379885	0.0422982
RPL8	0.111075	0.054389	0.297858	-0.109537	0.111568	0.445668	-0.227326	0.000963504	0.00660277	-0.213157	1.9e-07	4.52e-06	-0.321164	2.6e-15	3.56e-13	-0.109938	0.0453992	0.237127
SERPINH1	-0.0733744	0.382732	0.795626	0.724581	5.39e-22	3.56e-19	0.531613	1.65e-10	6.01e-09	0.805985	2.9e-32	4.25e-30	0.622403	2.73e-15	3.73e-13	-0.185494	0.00854911	0.0770392
EIF4A3	0.134955	0.0118321	0.107277	-0.265898	8.29e-06	0.000415076	-0.273227	2.1e-05	0.000265203	-0.393518	7.52e-21	6.42e-19	-0.391205	3.31e-15	4.44e-13	0.000409607	0.994035	0.999332
APBA1	-0.0434431	0.776983	0.966288	0.623077	9.86e-07	6.72e-05	1.00664	5.08e-15	3.55e-13	0.673003	6.07e-07	1.32e-05	1.06662	3.72e-15	4.95e-13	0.391614	0.000784955	0.013417
SERINC2	2.17879	1.17e-34	2.27e-32	-1.1999	1.87e-05	0.00079263	0.852075	8.82e-05	0.000905133	-3.37373	3.94e-61	1.13e-58	-1.30958	4.03e-15	5.29e-13	2.06083	3.8e-16	4.09e-14
TRIM6	-0.0746489	0.661273	0.93229	1.22458	1.82e-24	1.47e-21	1.05691	6.02e-15	4.18e-13	1.30282	1.15e-23	1.07e-21	1.14643	6.16e-15	7.99e-13	-0.158238	0.142567	0.455642
TOMM40	-0.169984	0.00641105	0.0675283	-0.338965	4.31e-07	3.29e-05	-0.675447	2.32e-20	2.32e-18	-0.161693	0.00261781	0.0240727	-0.48849	1.02e-14	1.3e-12	-0.328821	6.53e-07	3.03e-05
MCM4	-0.231608	4.12e-06	0.000117994	-0.209221	7e-05	0.00240556	-0.639072	1.73e-27	2.75e-25	0.0299303	0.460737	0.814239	-0.390324	1.78e-14	2.24e-12	-0.42209	3.3e-16	3.63e-14
IRS1	0.0534209	0.692755	0.941766	0.90164	1.81e-17	8.4e-15	1.04244	1.46e-15	1.07e-13	0.858419	4.86e-16	2.82e-14	1.00699	2.07e-14	2.56e-12	0.146242	0.184242	0.523309
POU2F1	-0.02781	0.708222	0.946256	0.447125	7.87e-11	1.06e-08	0.62246	7.31e-12	3.24e-10	0.482531	2.06e-14	1.08e-12	0.667974	2.47e-14	3.05e-12	0.183695	0.026478	0.169786
IQSEC1	0.960796	1.09e-43	3.6e-41	-0.136461	0.0838328	0.379828	0.362795	3.14e-05	0.000374045	-1.08953	5.52e-63	1.71e-60	-0.580869	2.79e-14	3.42e-12	0.507144	1.58e-09	1.09e-07
BOP1	-0.0548279	0.426	0.824823	-0.26238	0.000282502	0.0073258	-0.593534	2.33e-13	1.33e-11	-0.20026	0.000362888	0.0045217	-0.521826	3.18e-14	3.88e-12	-0.323645	4.33e-06	0.000160127
ADCY6	-0.27422	0.147222	0.530403	1.24599	1.22e-21	7.68e-19	0.963176	1.2e-10	4.48e-09	1.52769	7.83e-26	8.05e-24	1.25457	4.9e-14	5.8e-12	-0.274787	0.0229175	0.152819
ZNF84	-0.0834667	0.505939	0.868396	0.634539	1.97e-09	2.28e-07	0.703511	5.75e-10	1.94e-08	0.723622	1.55e-13	7.25e-12	0.802997	5.83e-14	6.81e-12	0.0777022	0.391807	0.732916
HMGA1	0.0789514	0.189955	0.599816	-0.108954	0.0958176	0.411072	-0.305364	2.24e-05	0.000280201	-0.180434	8.55e-07	1.8e-05	-0.367186	6.47e-14	7.52e-12	-0.188645	0.000324063	0.00650254
ZNF260	-0.19431	0.0905586	0.409055	0.462093	1.46e-05	0.000645796	0.520938	7.51e-07	1.42e-05	0.663571	1.6e-11	6.05e-10	0.731651	6.59e-14	7.64e-12	0.0662817	0.471997	0.786071
EIF5A	-0.136525	0.00871564	0.0857146	-0.265767	1.33e-05	0.000602283	-0.487269	9.37e-15	6.34e-13	-0.121907	0.00248399	0.0230394	-0.333636	7.57e-14	8.57e-12	-0.213696	6.52e-05	0.00170754
TIMM13	0.121319	0.142837	0.52255	-0.227837	0.00974428	0.100442	-0.513477	4.25e-08	1.05e-06	-0.342111	5.26e-06	9.79e-05	-0.617957	7.79e-14	8.78e-12	-0.278054	0.00150842	0.0217845
TAGLN2	-0.124551	0.0403721	0.244792	-0.215807	0.0013543	0.0245332	-0.532562	7.15e-14	4.27e-12	-0.0840353	0.0650671	0.283492	-0.390963	7.82e-14	8.79e-12	-0.308949	1.11e-07	5.76e-06
CLUH	-0.0135083	0.829967	0.977231	-0.233438	0.000463309	0.0107556	-0.561064	9.84e-12	4.23e-10	-0.212569	2.06e-05	0.000348869	-0.530761	1.08e-13	1.18e-11	-0.320303	1.12e-05	0.000372125
MCM5	-0.120515	0.0403223	0.244637	-0.160252	0.0111545	0.110569	-0.528405	2.45e-14	1.56e-12	-0.0323548	0.444432	0.804939	-0.390867	1.18e-13	1.3e-11	-0.360437	6.95e-11	5.49e-09
ZNF253	-0.153069	0.313328	0.743786	0.678542	1.58e-08	1.56e-06	0.812135	1.65e-10	6e-09	0.836782	2.33e-11	8.66e-10	0.980723	1.29e-13	1.39e-11	0.142244	0.18304	0.52188
PART1	0.959919	5.22e-10	2.86e-08	1.1419	1.59e-17	7.45e-15	1.83142	9.71e-46	2.59e-43	0.189334	0.12756	0.429941	0.8885	1.42e-13	1.54e-11	0.697451	6.63e-11	5.25e-09
CD81	0.210515	0.000365012	0.00649834	-0.17598	0.00769301	0.0844856	-0.176175	0.011972	0.0499017	-0.379279	1.01e-18	7.43e-17	-0.369652	1.91e-13	2.03e-11	0.00759733	0.893319	0.972333
EVI2A	-0.449981	0.0157683	0.131715	0.605017	1.71e-05	0.000738432	0.778735	6.26e-07	1.21e-05	1.05823	6.56e-12	2.6e-10	1.24335	1.92e-13	2.04e-11	0.183513	0.167859	0.50034
LMNB2	0.0144042	0.789354	0.968896	-0.0664613	0.243575	0.643751	-0.408017	5.9e-10	1.99e-08	-0.0732938	0.0787128	0.319667	-0.405301	2.33e-13	2.44e-11	-0.333859	2.96e-09	1.97e-07
TKT	0.31162	6.1e-07	2e-05	-0.0757553	0.276035	0.673128	-0.0485188	0.517576	0.731979	-0.379956	7.75e-26	8.01e-24	-0.342863	2.88e-13	3.01e-11	0.0350868	0.511856	0.810327
FPGS	0.246892	0.000239922	0.00451067	-0.126714	0.0755615	0.356492	-0.233806	0.00313803	0.0173479	-0.36632	2.32e-12	9.9e-11	-0.463862	3.1e-13	3.22e-11	-0.0995548	0.134002	0.440535
LRRC8C	-0.194601	0.00135504	0.0194178	0.261524	1.24e-05	0.000572915	0.237415	0.0004673	0.00368769	0.463751	2.92e-20	2.44e-18	0.449359	3.44e-13	3.56e-11	-0.0162377	0.785779	0.941164
IFI16	-0.0895148	0.184346	0.591758	0.164857	0.016308	0.141759	0.331375	6.31e-06	9.23e-05	0.262161	7.35e-07	1.57e-05	0.438207	4.26e-13	4.34e-11	0.174457	0.00462432	0.0488135
IFRD2	-0.0825016	0.320736	0.749058	-0.272418	0.00134564	0.0244092	-0.65837	4.68e-13	2.57e-11	-0.182619	0.0080275	0.0594921	-0.558905	4.38e-13	4.44e-11	-0.3783	1.25e-06	5.26e-05
ZNF100	-0.221276	0.0366692	0.230238	0.364519	0.000107107	0.00341152	0.438716	6.95e-06	0.000100491	0.592605	2.49e-11	9.23e-10	0.676604	5.09e-13	5.11e-11	0.0822454	0.321255	0.676113
PBXIP1	0.428246	8.27e-05	0.00177569	0.665781	2.49e-11	3.65e-09	1.0803	6.29e-27	9.79e-25	0.24579	0.00736599	0.0556299	0.670102	5.63e-13	5.61e-11	0.422449	1.2e-06	5.07e-05
NKD2	1.37052	0.000251542	0.00466927	-2.57158	3.33e-05	0.00129035	-2.33495	0.000205171	0.0018603	-3.95031	2.72e-14	1.4e-12	-3.70188	5.7e-13	5.65e-11	0.236009	0.811241	1
ZEB1	-0.12837	0.233927	0.658521	0.646314	6.2e-13	1.04e-10	0.576057	2.98e-09	8.83e-08	0.781803	1.05e-17	6.59e-16	0.721482	6.3e-13	6.1e-11	-0.0620758	0.462102	0.780476
EIF2AK4	0.251287	0.00100036	0.0152281	0.207014	0.00638452	0.0736622	0.735011	6.25e-22	7.24e-20	-0.0365162	0.592848	0.886194	0.501047	6.95e-13	6.49e-11	0.535858	1.26e-14	1.26e-12
KCNAB2	0.0909747	0.199807	0.612422	-0.335228	5.66e-06	0.000305549	-0.477471	7.43e-09	2.06e-07	-0.418543	1.91e-10	6.55e-09	-0.551402	8.25e-13	7.36e-11	-0.134555	0.0873007	0.346469
PIK3CG	-0.200584	0.00265314	0.0332767	0.201417	0.00172776	0.029549	0.270722	0.000189801	0.00174209	0.409567	9.87e-13	4.32e-11	0.4887	1.01e-12	8.95e-11	0.0772188	0.237384	0.593172
MRTO4	-0.115505	0.0684533	0.344905	-0.291537	5.37e-05	0.00190955	-0.603412	4.52e-17	3.93e-15	-0.168736	0.00854081	0.0624908	-0.470809	1.62e-12	1.37e-10	-0.304121	4.19e-05	0.00114949
CKAP2	-0.137821	0.0248628	0.180926	0.223425	0.000350039	0.00862245	0.232282	0.000477221	0.00374912	0.368991	7.53e-15	4.06e-13	0.387394	1.63e-12	1.38e-10	0.0167257	0.76132	0.931034
PKMYT1	-0.00714335	0.924608	0.989868	-0.118342	0.137137	0.496631	-0.588162	2.76e-11	1.13e-09	-0.104004	0.125909	0.426666	-0.564214	1.64e-12	1.38e-10	-0.462394	1.9e-08	1.13e-06
PDCD4	0.328321	3.6e-05	0.000845348	0.422688	1.25e-08	1.27e-06	0.833431	1.32e-25	1.99e-23	0.101795	0.130227	0.435905	0.522294	1.7e-12	1.43e-10	0.418803	2.2e-09	1.49e-07
TRIB1	0.595422	1.18e-06	3.7e-05	0.75497	7.12e-12	1.09e-09	1.29651	6.12e-33	1.21e-30	0.167998	0.104079	0.379399	0.719309	1.74e-12	1.45e-10	0.549498	4.06e-09	2.64e-07
LONP1	-0.205599	0.000510979	0.00864603	-0.245846	6.16e-05	0.00216232	-0.651601	1.7e-21	1.93e-19	-0.0327064	0.514497	0.847041	-0.428961	1.73e-12	1.45e-10	-0.398076	6.56e-11	5.2e-09
SNRPB	-0.13844	0.0104626	0.0981881	-0.180382	0.00357686	0.0494627	-0.516188	1.15e-15	8.59e-14	-0.0346967	0.446681	0.806672	-0.360717	1.79e-12	1.49e-10	-0.328028	1.49e-08	9.06e-07
NSG1	0.262037	0.000138245	0.00281134	-0.232316	0.00136727	0.0246981	-0.23239	0.00293299	0.0164052	-0.487008	4.89e-16	2.84e-14	-0.477484	1.8e-12	1.5e-10	0.00755492	0.915083	0.978747
HLA-E	0.164712	0.00727066	0.0744246	0.383118	1.86e-09	2.17e-07	0.531259	4.72e-15	3.3e-13	0.225823	3.32e-06	6.35e-05	0.383559	2.71e-12	2.2e-10	0.155857	0.00625319	0.0611565
RGS19	0.202507	0.0179678	0.14407	-0.392426	8.82e-06	0.000436827	-0.458092	1.35e-06	2.39e-05	-0.58737	2.84e-12	1.19e-10	-0.643424	2.7e-12	2.2e-10	-0.0580405	0.542096	0.827259
DBN1	-0.148275	0.0253314	0.183027	-0.279773	8.93e-05	0.00295229	-0.596966	7.3e-15	4.99e-13	-0.124315	0.019648	0.119279	-0.431727	2.86e-12	2.32e-10	-0.309478	2.42e-06	9.66e-05
SNN	0.364004	0.00035591	0.00636149	0.819079	1.25e-20	7.32e-18	0.969575	1.95e-25	2.93e-23	0.463523	2.85e-08	7.55e-07	0.623428	3.35e-12	2.69e-10	0.158152	0.0431781	0.23037
VPREB3	-0.221487	0.0124638	0.111022	-0.185286	0.0420902	0.256964	-0.831956	1.21e-16	1.02e-14	0.0433693	0.54785	0.865534	-0.593563	3.75e-12	3.01e-10	-0.639186	1.18e-13	1.12e-11
ST8SIA4	-0.449286	6.5e-06	0.000176426	0.151865	0.0815987	0.374205	0.230909	0.0139413	0.0558726	0.608765	4.4e-11	1.57e-09	0.697598	3.83e-12	3.07e-10	0.0870147	0.323013	0.677594
KLHL24	0.528246	1.09e-07	3.99e-06	0.344106	0.000335334	0.00834557	1.07812	7.67e-30	1.32e-27	-0.176836	0.0303195	0.164668	0.566741	4.8e-12	3.81e-10	0.741782	1.28e-20	1.96e-18
MRPS34	-0.00961547	0.899776	0.988176	-0.23387	0.00444987	0.0574183	-0.508655	2.38e-09	7.32e-08	-0.217239	0.000930925	0.0102206	-0.482161	5.02e-12	3.98e-10	-0.266962	0.000425282	0.00811827
VPS13B	-0.0904736	0.179405	0.584132	0.294982	9.17e-06	0.000451317	0.385601	5.76e-07	1.13e-05	0.393146	8.55e-12	3.35e-10	0.493697	5.39e-12	4.25e-10	0.0987721	0.157	0.482603
BMI1	-0.134269	0.0474278	0.27172	0.267676	5.11e-05	0.00183451	0.264861	0.000203869	0.00185136	0.409471	5.86e-15	3.19e-13	0.416415	7.53e-12	5.83e-10	0.00518244	0.929542	0.982943
TLE4	-0.106733	0.0621429	0.323962	0.217016	0.000283587	0.00734448	0.279617	2.62e-05	0.000320983	0.331479	1.16e-11	4.45e-10	0.403678	8.51e-12	6.54e-10	0.0704772	0.2408	0.597785
TRAP1	-0.118621	0.0629163	0.327046	-0.232493	0.000492596	0.0112286	-0.55529	3.22e-14	2.03e-12	-0.106463	0.0407349	0.204652	-0.419746	8.95e-12	6.82e-10	-0.315157	5.45e-07	2.56e-05
SMC4	-0.278432	4.76e-06	0.000134731	0.19333	0.00276797	0.0414928	0.0479761	0.494927	0.714515	0.479463	5.21e-34	8.06e-32	0.343507	1.04e-11	7.79e-10	-0.137587	0.0107455	0.0903631
SLC19A1	0.0214168	0.795761	0.969691	-0.267553	0.00102033	0.0200065	-0.642087	6.61e-11	2.58e-09	-0.281239	0.000179351	0.00244854	-0.646629	1.04e-11	7.79e-10	-0.367466	7.22e-05	0.00186888
PALD1	0.291384	2.5e-06	7.51e-05	-0.156824	0.0163468	0.141919	-0.152456	0.0327385	0.109635	-0.440716	3.68e-16	2.15e-14	-0.42671	1.11e-11	8.25e-10	0.0120865	0.853129	0.960863
PTEN	-0.0268534	0.655782	0.930194	0.229978	0.000160876	0.00473515	0.340388	9.48e-08	2.18e-06	0.264558	2.04e-07	4.83e-06	0.384496	1.22e-11	8.96e-10	0.118261	0.0361466	0.207247
TRANK1	0.266805	0.0172697	0.13986	0.665137	8.44e-14	1.81e-11	1.0081	6e-21	6.32e-19	0.407562	1.65e-05	0.000284436	0.759072	1.24e-11	9.05e-10	0.349688	0.00019591	0.00431697
MRPL4	-0.0566633	0.448575	0.837886	-0.253278	0.000785105	0.0161854	-0.569987	1.16e-11	4.98e-10	-0.188977	0.00228368	0.0215787	-0.496411	1.49e-11	1.08e-09	-0.309255	1.98e-05	0.000596669
CCDC124	0.0025103	0.971875	0.996817	-0.150432	0.0476005	0.276657	-0.49422	4.99e-10	1.72e-08	-0.145709	0.0272892	0.151315	-0.47977	2.36e-11	1.65e-09	-0.336076	8.95e-06	0.000304904
GALNT2	-0.0166561	0.755506	0.961326	-0.2163	0.000178997	0.00510264	-0.392269	2.69e-09	8.1e-08	-0.192211	2.19e-06	4.33e-05	-0.358499	2.42e-11	1.67e-09	-0.168283	0.00265159	0.032738
CD320	-0.0219066	0.8009	0.971067	-0.30734	0.000435381	0.0102702	-0.652386	1.61e-11	6.78e-10	-0.277891	0.000513765	0.00610357	-0.613535	2.5e-11	1.72e-09	-0.337728	0.00022491	0.00484988
TCOF1	-0.171519	0.00378735	0.0444184	-0.252639	1.69e-05	0.000729384	-0.596254	2.01e-20	2.03e-18	-0.0734965	0.15604	0.489222	-0.407513	2.73e-11	1.87e-09	-0.335768	1.25e-08	7.67e-07
SLC29A1	-0.131292	0.11395	0.461325	-0.308486	0.000290972	0.00749522	-0.642945	2.18e-12	1.07e-10	-0.169913	0.00935717	0.0671873	-0.494685	2.81e-11	1.92e-09	-0.326798	1.4e-05	0.000449992
PHB	-0.171271	0.00920161	0.0893175	-0.233987	0.000513985	0.0116047	-0.589639	2.7e-15	1.9e-13	-0.055273	0.264037	0.639704	-0.401385	2.92e-11	1.99e-09	-0.347988	6.9e-09	4.35e-07
CENPE	-0.298317	0.000242295	0.00454234	0.206058	0.0136816	0.126	0.12609	0.136336	0.315749	0.51236	1.17e-15	6.64e-14	0.441545	2.95e-11	2e-09	-0.0723456	0.299948	0.656316
CCDC85B	0.14893	0.0605086	0.318593	-0.166307	0.0412934	0.254061	-0.351485	0.000145396	0.0013856	-0.307647	5.84e-08	1.46e-06	-0.483638	2.97e-11	2.01e-09	-0.177865	0.0151362	0.115315
TGFBR2	0.0251235	0.662538	0.932474	0.347553	5.09e-09	5.61e-07	0.3804	3.72e-09	1.09e-07	0.330139	5.69e-12	2.28e-10	0.372557	3.54e-11	2.3e-09	0.040694	0.475564	0.788307
OPTN	0.414924	0.00035447	0.00634203	0.773779	1.03e-14	2.49e-12	1.07708	4.56e-24	6.33e-22	0.365202	0.000130468	0.00185242	0.678686	3.57e-11	2.31e-09	0.311764	0.000589118	0.0105945
GPSM2	-0.0856407	0.381227	0.794938	0.549055	9.82e-11	1.32e-08	0.493149	7.1e-08	1.68e-06	0.641638	3.19e-15	1.75e-13	0.595751	3.57e-11	2.31e-09	-0.0476222	0.542525	0.827315
TBXA2R	0.563006	0.0256118	0.184357	1.36165	2.16e-12	3.45e-10	1.83988	5.33e-20	5.24e-18	0.813101	1.83e-05	0.000312366	1.30014	3.66e-11	2.36e-09	0.485042	0.00263336	0.0325669
COMMD3-BMI1	-0.12551	0.0554449	0.301441	0.252976	9.18e-05	0.00301943	0.251114	0.000331959	0.00277249	0.386029	5e-14	2.51e-12	0.393929	4.1e-11	2.61e-09	0.00611634	0.916532	0.978983
RECQL4	-0.0295729	0.742762	0.958495	-0.190895	0.0267581	0.193788	-0.709827	8.32e-13	4.33e-11	-0.153524	0.0708834	0.299189	-0.663155	4.1e-11	2.61e-09	-0.511456	8.83e-08	4.64e-06
TUFM	-0.041234	0.46495	0.845411	-0.20321	0.00149661	0.0264573	-0.390876	3.96e-09	1.15e-07	-0.154765	0.000699249	0.00801329	-0.332642	4.49e-11	2.84e-09	-0.179864	0.00180498	0.0248733
UXS1	0.0371009	0.57671	0.89765	0.297536	3.67e-06	0.000208309	0.441839	3.71e-10	1.3e-08	0.268082	1.59e-06	3.19e-05	0.421904	4.63e-11	2.92e-09	0.152069	0.0138933	0.108942
SLC3A2	-0.194538	0.00272022	0.0339547	-0.271993	0.000190901	0.00536759	-0.618791	1.11e-16	9.39e-15	-0.0704025	0.225043	0.588259	-0.407279	5.12e-11	3.22e-09	-0.338968	9.57e-07	4.25e-05
PCNA-AS1	0.0507048	0.809429	0.972937	0.0207413	0.92847	0.985698	-0.595502	0.0137145	0.0551413	-0.0233711	0.766787	0.945792	-0.628734	5.54e-11	3.48e-09	-0.607858	7.93e-10	5.66e-08
DIP2C	0.7172	2.07e-15	1.83e-13	-0.217353	0.0235782	0.178649	0.0936366	0.358827	0.59318	-0.926607	6.45e-28	7.9e-26	-0.605657	5.65e-11	3.54e-09	0.319239	0.00116587	0.0181409
PIK3R1	-0.26345	5.98e-07	1.97e-05	0.0540189	0.329504	0.713305	0.054768	0.360228	0.594466	0.325169	5.37e-14	2.69e-12	0.335457	6.31e-11	3.93e-09	0.00857455	0.870016	0.965247
ZCCHC7	-0.16981	0.0085617	0.0845366	0.20986	0.00117344	0.0221215	0.245884	0.00157081	0.00981471	0.387345	1.59e-15	8.97e-14	0.433093	6.46e-11	4.02e-09	0.0442231	0.50451	0.804644
CTHRC1	-0.0651332	0.781339	0.967356	0.87777	4.71e-07	3.54e-05	1.21702	2.67e-11	1.09e-09	0.953385	8.6e-07	1.8e-05	1.30161	7.06e-11	4.37e-09	0.346613	0.0265326	0.16996
KCNJ2	-1.57077	5.7e-32	1.04e-29	0.17115	0.075601	0.356554	-0.580694	7.68e-07	1.45e-05	1.7485	3.03e-46	6.18e-44	1.00723	7.41e-11	4.58e-09	-0.743214	7.48e-12	6.22e-10
RCC1	-0.118723	0.0272619	0.191452	-0.184343	0.00164881	0.0284862	-0.504877	9.69e-15	6.52e-13	-0.0581374	0.21559	0.57537	-0.369057	8.82e-11	5.37e-09	-0.312807	2.12e-07	1.06e-05
NCLN	-0.0655561	0.359544	0.779516	-0.211992	0.00504113	0.0622981	-0.535294	1.32e-10	4.91e-09	-0.139247	0.0179406	0.111483	-0.452836	1.11e-10	6.69e-09	-0.315746	1.4e-05	0.000448341
ZNF91	-0.162337	0.142927	0.522625	0.315673	0.0016915	0.029087	0.466308	5.95e-06	8.75e-05	0.48491	5.77e-07	1.26e-05	0.645197	1.15e-10	6.92e-09	0.158617	0.0835993	0.337134
TCF4	-0.198076	0.000135756	0.00276783	0.00776773	0.889334	0.974046	0.0947599	0.118259	0.285823	0.21356	3.41e-08	8.86e-07	0.310122	1.2e-10	7.23e-09	0.0948058	0.0615416	0.282155
ARHGEF10	-0.00937113	0.971311	0.996817	1.3751	1.58e-14	3.65e-12	1.34207	5.28e-12	2.42e-10	1.39115	1.6e-12	6.92e-11	1.36828	1.26e-10	7.54e-09	-0.024718	0.872933	0.966255
ARHGEF18	0.831316	5.28e-33	9.91e-31	0.102105	0.169325	0.547323	0.372231	4.26e-06	6.56e-05	-0.721645	1e-33	1.53e-31	-0.442135	1.35e-10	7.99e-09	0.277761	0.000129506	0.00303882
PTPN7	-0.375222	0.000241048	0.00452459	0.523874	8.2e-10	9.84e-08	0.263416	0.00635812	0.0300346	0.907244	7.69e-25	7.71e-23	0.656176	1.37e-10	8.08e-09	-0.252944	0.00313918	0.0368301
GRK2	0.111416	0.0233289	0.173214	-0.107157	0.0500318	0.283474	-0.22063	0.000333978	0.00278683	-0.211109	2.43e-08	6.51e-07	-0.314944	1.59e-10	9.21e-09	-0.105747	0.0459232	0.238852
PHACTR3	0.718363	2.14e-09	1.07e-07	-0.455711	0.00044619	0.0104423	-0.108164	0.421949	0.651811	-1.16638	7.32e-22	6.46e-20	-0.809405	1.6e-10	9.24e-09	0.355485	0.0106333	0.0897404
CAMK2D	1.73818	0.00198861	0.0265351	0.365655	0.567034	0.862899	3.69789	5.3e-23	6.48e-21	-1.35587	0.00746425	0.0561435	1.93617	1.85e-10	1.03e-08	3.28717	5.83e-23	1.17e-20
UNG	0.00278239	0.967977	0.996282	-0.182089	0.0103805	0.105071	-0.434515	2.38e-08	6.13e-07	-0.177421	0.00169958	0.0168472	-0.420349	2.14e-10	1.18e-08	-0.24484	0.000227345	0.00489493
HERC5	-0.333263	7.87e-06	0.000207958	0.277991	2.81e-05	0.00112603	0.11874	0.104831	0.262517	0.618722	6.93e-22	6.15e-20	0.469214	2.37e-10	1.3e-08	-0.151364	0.0202685	0.140406
SESN3	0.228886	0.0644648	0.331957	0.430927	0.000133641	0.00407492	0.874943	6.91e-15	4.75e-13	0.20866	0.0472793	0.227346	0.662261	2.78e-10	1.5e-08	0.45176	3.18e-06	0.000124396
EIF4EBP1	-0.100792	0.167488	0.56414	-0.19365	0.00816209	0.0882855	-0.601251	2.31e-13	1.32e-11	-0.0852871	0.191602	0.541595	-0.48353	3.15e-10	1.68e-08	-0.400098	1.2e-07	6.18e-06
TBCD	0.444624	9.88e-10	5.24e-08	-0.0777604	0.30714	0.697559	0.00236974	0.977372	0.991805	-0.515032	3.01e-19	2.27e-17	-0.425476	3.17e-10	1.69e-08	0.0875998	0.211029	0.560988
MCM6	-0.176643	0.000274655	0.0050486	-0.222788	3.01e-05	0.00118611	-0.496004	1.34e-17	1.21e-15	-0.0386166	0.326323	0.707885	-0.302191	3.57e-10	1.88e-08	-0.26546	2.9e-07	1.43e-05
PRKG1	0.842538	0.242304	0.667859	2.65532	8.54e-10	1.02e-07	3.42927	3.21e-17	2.8e-15	1.78842	5.93e-05	0.000909008	2.5689	3.66e-10	1.92e-08	0.776608	0.0034793	0.0396739
MBP	0.38335	2.85e-09	1.4e-07	-0.325484	3.67e-06	0.000208309	-0.0395122	0.58758	0.780734	-0.701	1.78e-31	2.52e-29	-0.405507	3.76e-10	1.97e-08	0.293877	2.61e-05	0.000754964
RASL10B	-0.147289	0.217323	0.635408	-0.554468	1.77e-06	0.000113926	-0.932886	5.46e-13	2.96e-11	-0.398966	0.000202683	0.0027162	-0.768713	3.97e-10	2.07e-08	-0.371504	0.00194028	0.0262809
PNRC1	0.103075	0.297693	0.729757	0.248848	0.0057022	0.0677876	0.657352	1.58e-12	7.99e-11	0.153057	0.0824367	0.328845	0.571337	4.19e-10	2.17e-08	0.416541	7.56e-07	3.46e-05
CORO1C	0.212961	0.000505628	0.00856646	-0.279966	2.65e-05	0.00106886	-0.193747	0.00575116	0.0278616	-0.485353	5.38e-18	3.64e-16	-0.389303	4.55e-10	2.35e-08	0.0940352	0.161038	0.489178
PBX3	-0.845313	6.24e-27	9.51e-25	0.0376893	0.592894	0.874625	-0.358492	5.43e-06	8.06e-05	0.890303	6.65e-39	1.11e-36	0.504003	4.88e-10	2.51e-08	-0.388062	2.84e-08	1.62e-06
SLC38A2	-0.117496	0.0234903	0.173944	0.0732793	0.174779	0.556414	0.17153	0.00347752	0.0188454	0.198402	1.13e-06	2.34e-05	0.306248	4.91e-10	2.52e-08	0.106059	0.0342323	0.200608
POU2AF1	-0.319726	0.000157767	0.00314375	0.398553	5.03e-08	4.61e-06	0.191602	0.0230688	0.0832181	0.726354	1.08e-24	1.08e-22	0.528775	4.96e-10	2.54e-08	-0.199592	0.00608766	0.0600175
GPT2	-0.356056	6.16e-08	2.39e-06	-0.268779	3.84e-05	0.0014599	-0.821464	1.42e-28	2.35e-26	0.0949013	0.109913	0.39144	-0.448275	4.98e-10	2.54e-08	-0.544996	2.86e-15	2.93e-13
GNA15	0.00532406	0.943755	0.992555	0.502518	8.95e-13	1.47e-10	0.42641	4.27e-08	1.05e-06	0.505061	6.54e-17	4.02e-15	0.43833	5.16e-10	2.63e-08	-0.0686036	0.290638	0.648566
DDAH2	-0.0358435	0.744178	0.958765	0.687572	4.3e-14	9.42e-12	0.581469	5.3e-09	1.5e-07	0.731687	2.09e-15	1.16e-13	0.635028	5.81e-10	2.91e-08	-0.0985408	0.251284	0.609549
NADK	0.0592334	0.399309	0.806152	-0.266073	0.000303522	0.00777587	-0.404598	2.64e-07	5.55e-06	-0.317651	1.12e-06	2.32e-05	-0.446783	6.61e-10	3.29e-08	-0.130744	0.0795324	0.32837
LSM7	0.0495683	0.49829	0.86388	-0.191246	0.0113241	0.111645	-0.45157	4.37e-08	1.07e-06	-0.233326	0.000764918	0.0086493	-0.484093	6.78e-10	3.37e-08	-0.252719	0.00159001	0.0226047
FAM19A5	0.503511	3.8e-14	3.11e-12	-0.0174369	0.803827	0.950516	0.103067	0.172399	0.372851	-0.513539	5.77e-21	4.94e-19	-0.383529	7.1e-10	3.52e-08	0.128137	0.0487103	0.245974
NHP2	-0.0374706	0.555872	0.888962	-0.16674	0.0136115	0.125435	-0.444335	4.8e-10	1.65e-08	-0.121939	0.0311621	0.16797	-0.389805	7.2e-10	3.56e-08	-0.269866	4.27e-05	0.00116958
ATRX	0.0168959	0.794133	0.96938	0.0665846	0.34653	0.726455	0.345474	6.66e-07	1.28e-05	0.0577614	0.300169	0.681588	0.345901	7.55e-10	3.73e-08	0.286544	4.53e-06	0.000165207
EGFL7	-0.0370298	0.797254	0.970092	0.963858	6.25e-17	2.4e-14	0.729271	4.63e-09	1.33e-07	1.01058	6.87e-18	4.5e-16	0.785	8.31e-10	4.09e-08	-0.227368	0.0299219	0.18432
NRXN3	0.779547	0.000282589	0.00517521	-1.18635	6.24e-06	0.000331315	-0.8724	0.0019995	0.0119571	-1.95821	2.89e-15	1.6e-13	-1.63379	8.6e-10	4.23e-08	0.320702	0.347412	0.698059
SDC1	0.720696	3.46e-08	1.4e-06	-0.376433	0.00622103	0.0724182	-0.0770804	0.587108	0.780354	-1.08959	1.25e-18	9.12e-17	-0.781075	1.06e-09	5.18e-08	0.306856	0.0254567	0.164827
RGS16	-0.261028	0.000494322	0.00840729	-0.494351	3.21e-11	4.68e-09	-0.791686	1.99e-21	2.24e-19	-0.225675	0.00191837	0.0186714	-0.513397	1.09e-09	5.34e-08	-0.289374	0.00045993	0.00865114
PTGES2	0.123597	0.152551	0.539925	-0.326942	0.00020872	0.00580044	-0.455946	1.64e-06	2.86e-05	-0.44284	1.24e-07	3e-06	-0.562453	1.1e-09	5.36e-08	-0.121234	0.195799	0.539875
C9orf3	-0.212122	0.528432	0.878571	1.263	2.67e-08	2.55e-06	1.38945	4.45e-09	1.28e-07	1.47367	9.07e-09	2.61e-07	1.61139	1.19e-09	5.8e-08	0.135563	0.471391	0.785623
PDXDC1	0.22896	0.00311945	0.0377685	-0.433157	7.54e-08	6.61e-06	-0.270127	0.00158554	0.00989347	-0.654324	1.57e-19	1.21e-17	-0.481503	1.26e-09	6.08e-08	0.171121	0.0377958	0.212805
PLD4	0.0608753	0.489967	0.860221	-0.271945	0.00205451	0.0333787	-0.486183	3.47e-07	7.1e-06	-0.325251	3.4e-05	0.000550149	-0.530071	1.3e-09	6.26e-08	-0.206783	0.0173178	0.125397
PFKP	-0.128042	0.0647562	0.332856	-0.212533	0.00266554	0.0402566	-0.573861	5.76e-13	3.08e-11	-0.0769981	0.189217	0.537609	-0.428874	1.58e-09	7.59e-08	-0.353835	5.11e-07	2.42e-05
JAK1	0.131206	0.0320068	0.21153	0.259393	4.73e-05	0.00172799	0.467146	2.46e-12	1.2e-10	0.13591	0.0106123	0.0741896	0.353178	1.64e-09	7.82e-08	0.215592	0.000347434	0.00688255
MAML2	-0.20569	0.137704	0.513343	0.33991	0.0037046	0.0507817	0.563916	9.83e-06	0.000137255	0.555095	3.81e-06	7.22e-05	0.787928	1.64e-09	7.83e-08	0.230934	0.0393333	0.217516
UTRN	0.170749	0.0021901	0.0288376	0.352599	3.13e-09	3.53e-07	0.546862	7.58e-14	4.51e-12	0.189607	7.71e-05	0.00115605	0.393608	1.86e-09	8.77e-08	0.202288	0.00268688	0.0329837
ZNF140	-0.0221205	0.904721	0.988781	0.738435	2.43e-07	1.92e-05	0.928041	4.09e-10	1.43e-08	0.765913	8.59e-07	1.8e-05	0.965726	1.89e-09	8.88e-08	0.197983	0.120282	0.416538
FAM208A	-0.00226468	0.973924	0.99735	0.18618	0.00744731	0.0828886	0.325198	9.38e-06	0.00013196	0.196148	0.000102491	0.00149845	0.344732	1.94e-09	9.13e-08	0.146892	0.010068	0.0865609
LOC101928841	0.564694	3.52e-23	4.45e-21	0.0414484	0.501127	0.832691	0.193651	0.00619791	0.0294641	-0.515706	3.12e-29	4.11e-27	-0.354059	1.96e-09	9.2e-08	0.159833	0.00998219	0.086101
CHST12	0.382015	0.000828744	0.0130005	-0.150707	0.197245	0.585676	-0.355286	0.00562258	0.027398	-0.525305	1.2e-06	2.46e-05	-0.720682	2.09e-09	9.75e-08	-0.197624	0.110798	0.399335
CELF2	0.0868982	0.3673	0.785125	0.638121	4.73e-15	1.17e-12	0.644226	1.85e-11	7.65e-10	0.559411	3.32e-12	1.37e-10	0.574875	2.65e-09	1.21e-07	0.0133973	0.872498	0.966069
MCM2	-0.121996	0.036125	0.228014	-0.111912	0.081051	0.372522	-0.444115	1.56e-10	5.72e-09	0.0174169	0.676144	0.919302	-0.30499	2.71e-09	1.22e-07	-0.32443	6.13e-09	3.9e-07
MYO18B	-0.197134	0.0374181	0.233072	0.666258	3.73e-14	8.26e-12	0.354635	9.23e-05	0.000941447	0.870975	2.02e-22	1.82e-20	0.569122	2.78e-09	1.25e-07	-0.303571	0.000616661	0.0110049
DANCR	0.279725	0.00027408	0.00504271	-0.179835	0.023584	0.178659	-0.140933	0.100646	0.255206	-0.452092	2.35e-14	1.22e-12	-0.403755	2.84e-09	1.28e-07	0.0464529	0.503729	0.80427
ZNF493	-0.0524878	0.712794	0.947266	0.424052	0.000580514	0.0126739	0.630009	1.53e-06	2.68e-05	0.481829	1e-05	0.000178737	0.698277	3.15e-09	1.41e-07	0.214837	0.0344461	0.201307
CENPF	-0.175752	0.150525	0.536789	0.226776	0.00103954	0.0202739	0.201023	0.00345387	0.0187494	0.409265	0.00196193	0.0190048	0.393415	3.75e-09	1.66e-07	-0.0180083	0.779726	0.938624
ZEB2	0.332004	1.85e-05	0.00045711	0.216023	0.00561907	0.0671558	0.717409	1.37e-20	1.41e-18	-0.108209	0.107755	0.386784	0.402603	3.95e-09	1.74e-07	0.509072	1.19e-13	1.13e-11
HAR1A	0.726326	4.02e-05	0.000931614	0.946346	4.33e-10	5.4e-08	1.54029	1.1e-25	1.66e-23	0.226072	0.119494	0.412737	0.829581	3.97e-09	1.75e-07	0.601766	1.1e-06	4.77e-05
ID2	1.11083	2.13e-13	1.64e-11	0.0198777	0.901984	0.978552	0.203182	0.22914	0.45202	-1.08312	5.19e-14	2.6e-12	-0.889805	3.97e-09	1.75e-07	0.191444	0.240703	0.597647
SMIM3	3.29905	6.67e-182	6.61e-178	0.655043	7.67e-05	0.00258239	2.8006	4.2e-113	3.75e-110	-2.63998	1.99e-161	1.01e-157	-0.481884	4.03e-09	1.77e-07	2.15658	1.5e-89	1.1e-86
RANGAP1	-0.0822451	0.172217	0.571803	-0.188442	0.00351479	0.0487737	-0.445602	1.47e-10	5.4e-09	-0.0988789	0.051695	0.241855	-0.34635	4.16e-09	1.82e-07	-0.249454	5.37e-05	0.00143143
TTC7A	0.0477158	0.35672	0.777213	-0.111137	0.050995	0.286676	-0.278027	1.23e-05	0.000167466	-0.151424	0.000288754	0.00371126	-0.308656	4.22e-09	1.85e-07	-0.159182	0.00440196	0.0468512
POLR2E	-0.0398233	0.532764	0.880077	-0.133101	0.0465774	0.273014	-0.41499	2.47e-08	6.35e-07	-0.08587	0.0838088	0.332175	-0.358221	4.38e-09	1.91e-07	-0.274292	1.04e-05	0.000350363
CCDC88C	0.511484	2.62e-10	1.49e-08	-0.103589	0.241611	0.642486	0.00950492	0.915288	0.96436	-0.607133	3.47e-14	1.78e-12	-0.484515	4.43e-09	1.93e-07	0.121099	0.177326	0.514966
GNG11	0.396677	0.0510462	0.285752	1.11389	2.91e-12	4.54e-10	1.36749	9.84e-17	8.35e-15	0.725813	9.87e-06	0.000175839	0.988826	4.47e-09	1.94e-07	0.261495	0.0583626	0.274515
GFOD1	-0.0547014	0.458515	0.842372	0.222426	0.00134517	0.0244092	0.383508	3.23e-06	5.21e-05	0.284995	7.29e-06	0.000132736	0.455043	4.74e-09	2.05e-07	0.168562	0.0222321	0.150047
MSMO1	-0.172347	0.0554394	0.301441	0.244987	0.00263429	0.0400085	0.297812	0.000654139	0.0047982	0.424357	1.95e-08	5.34e-07	0.487195	5.04e-09	2.18e-07	0.0610604	0.415957	0.749837
IER2	-0.13513	0.199769	0.612422	0.70198	1.19e-14	2.86e-12	0.439299	5.17e-05	0.000573603	0.846083	4.36e-26	4.56e-24	0.591702	5.74e-09	2.47e-07	-0.256406	0.00353532	0.0401136
CLPTM1L	0.0876121	0.178281	0.582516	-0.196058	0.0060204	0.0707156	-0.297098	7.31e-05	0.000771534	-0.276541	1.36e-06	2.75e-05	-0.367751	6.13e-09	2.64e-07	-0.0933044	0.174026	0.510594
DCTPP1	-0.139735	0.061143	0.320776	-0.200741	0.00929735	0.0974289	-0.566655	2.25e-11	9.22e-10	-0.0537297	0.366008	0.741867	-0.409965	6.32e-09	2.71e-07	-0.358335	5.19e-07	2.45e-05
YPEL5	1.08793	1.72e-19	2.02e-17	0.737301	2.92e-10	3.73e-08	1.62667	8.85e-48	2.51e-45	-0.342331	0.000555698	0.0065333	0.556979	6.77e-09	2.89e-07	0.897645	1.09e-21	1.85e-19
GCSAM	0.333818	0.000409578	0.00716291	0.179474	0.0521324	0.290398	0.812986	8.65e-20	8.42e-18	-0.146687	0.0969257	0.364487	0.496367	6.83e-09	2.91e-07	0.641317	3.37e-14	3.31e-12
SPTBN2	0.0360142	0.662529	0.932474	-0.298395	0.00020823	0.0057908	-0.53191	2.13e-08	5.53e-07	-0.326751	3.31e-05	0.000537455	-0.55058	8.14e-09	3.44e-07	-0.225645	0.0148868	0.11405
DESI2	-0.0700487	0.276565	0.707569	0.256585	6.67e-05	0.00231437	0.259013	0.000155347	0.00146535	0.33418	3.04e-10	1.02e-08	0.346379	8.21e-09	3.47e-07	0.0103393	0.862399	0.963433
DNPH1	0.0701227	0.533195	0.880455	-0.326614	0.00372454	0.0509458	-0.651143	1.02e-07	2.34e-06	-0.389012	0.000481819	0.00578466	-0.704245	9.05e-09	3.8e-07	-0.317346	0.010086	0.0866358
SUMO3	-0.00196646	0.975686	0.997617	0.370836	1.22e-08	1.24e-06	0.305606	1.47e-05	0.00019574	0.380376	4.04e-15	2.21e-13	0.324621	9.72e-09	4.07e-07	-0.0575733	0.304964	0.660865
ELK3	-0.574608	7.67e-07	2.48e-05	0.201504	0.0319896	0.216971	0.0771844	0.451943	0.677758	0.783028	1.22e-13	5.79e-12	0.668649	9.85e-09	4.12e-07	-0.116076	0.216331	0.567323
CDK4	-0.104111	0.0854889	0.397469	-0.142311	0.0267778	0.193788	-0.439305	4.93e-10	1.69e-08	-0.030832	0.500175	0.839969	-0.318278	1e-08	4.18e-07	-0.289319	5.73e-07	2.68e-05
HERC3	-0.215551	0.010502	0.0983714	0.35658	2.67e-06	0.000162928	0.240048	0.00322056	0.0177146	0.579665	7.6e-15	4.09e-13	0.472883	1.01e-08	4.2e-07	-0.108662	0.143294	0.457338
BCR	0.607048	9.28e-27	1.39e-24	-0.0365349	0.556394	0.858581	0.201044	0.0121917	0.0505422	-0.636118	9.43e-48	2.06e-45	-0.38922	1.01e-08	4.22e-07	0.244978	0.000588079	0.0105809
POLRMT	0.0183483	0.809998	0.973007	-0.10128	0.187518	0.573622	-0.473313	3.08e-07	6.35e-06	-0.112078	0.0742138	0.307801	-0.474977	1.03e-08	4.29e-07	-0.364976	7.49e-06	0.000259207
MAN1A1	0.479724	1.05e-06	3.33e-05	0.369269	6.64e-05	0.00230723	0.963305	2.09e-25	3.12e-23	-0.103034	0.235321	0.603152	0.500605	1.04e-08	4.32e-07	0.601942	4.79e-13	4.48e-11
A2M	-0.991939	0.0278856	0.194418	1.76779	5.52e-13	9.27e-11	1.0758	0.000323767	0.00271013	2.78758	6.3e-20	5.03e-18	2.09696	1.06e-08	4.39e-07	-0.692207	0.00101403	0.016421
UBE2H	0.299876	0.000500501	0.00849414	0.353366	1.41e-05	0.000624446	0.736197	2.53e-18	2.33e-16	0.0612185	0.418285	0.786296	0.453632	1.13e-08	4.66e-07	0.390706	2.36e-07	1.18e-05
SIVA1	0.00493176	0.951415	0.993469	-0.0853752	0.339077	0.72069	-0.490075	1.64e-07	3.57e-06	-0.0834616	0.279487	0.65927	-0.478224	1.13e-08	4.67e-07	-0.397062	1.23e-05	0.000403887
HS6ST1	0.236203	0.00394464	0.0458286	-0.198474	0.0156954	0.138135	-0.309776	0.00116969	0.00769981	-0.427057	3.42e-08	8.88e-07	-0.528614	1.17e-08	4.85e-07	-0.103562	0.262358	0.621024
APAF1	-0.144669	0.0904607	0.408683	0.339501	1.26e-05	0.000579352	0.309278	0.000392154	0.00319406	0.491332	2.72e-12	1.14e-10	0.471385	1.22e-08	5.03e-07	-0.0217994	0.770894	0.935213
MRPL12	-0.096139	0.147739	0.531807	-0.181984	0.0133771	0.1241	-0.499699	1.24e-11	5.3e-10	-0.0786396	0.227442	0.591348	-0.386513	1.25e-08	5.13e-07	-0.309913	2.73e-05	0.000785605
PTPRJ	-0.246628	0.0412554	0.247951	0.690721	3.98e-13	7.02e-11	0.409069	0.000154651	0.00146121	0.944826	3.29e-20	2.7e-18	0.673146	1.29e-08	5.3e-07	-0.273674	0.00377119	0.04211
POLR2L	0.127206	0.49425	0.862274	-0.102484	0.653306	0.901869	-0.354733	0.0743008	0.203914	-0.223391	0.00672112	0.0519024	-0.464381	1.32e-08	5.39e-07	-0.243303	0.0104413	0.0887989
NOC2L	-0.134153	0.0340228	0.219076	-0.271826	3.59e-05	0.00137898	-0.513317	2.44e-12	1.19e-10	-0.130275	0.0130486	0.0869054	-0.362112	1.33e-08	5.42e-07	-0.233879	0.000276351	0.00572394
H1F0	0.39887	0.0496352	0.28023	1.0714	9.11e-12	1.39e-09	1.33935	1.59e-16	1.33e-14	0.681407	3.34e-05	0.000542122	0.958751	1.37e-08	5.57e-07	0.275748	0.0414533	0.224858
GPR176	-0.0271299	0.696721	0.942474	-0.00584018	0.932581	0.986429	0.34334	2.71e-06	4.48e-05	0.0289888	0.643068	0.90705	0.387781	1.43e-08	5.8e-07	0.357039	1.05e-07	5.46e-06
DHRS2	-2.08851	0.275801	1	4.51234	1.35e-14	3.21e-12	4.28948	3.29e-12	1.55e-10	6.47729	2.84e-09	8.66e-08	6.27462	1.58e-08	6.31e-07	-0.202561	0.489332	0.79499
NSMF	-0.0360683	0.750509	0.960989	-0.859439	3.19e-14	7.11e-12	-0.781707	9.91e-11	3.78e-09	-0.815853	1.61e-11	6.09e-10	-0.728399	1.85e-08	7.36e-07	0.0857006	0.51814	0.814156
SH3BP2	1.28494	1.11e-25	1.54e-23	0.00272331	0.984087	0.996532	0.582867	2.56e-05	0.000314745	-1.27421	1.3e-27	1.56e-25	-0.684356	1.96e-08	7.78e-07	0.588204	1.19e-05	0.000391343
PTGER4	-0.594596	0.0248287	0.180811	1.38476	2.01e-17	9.22e-15	0.729381	0.000224635	0.0020128	1.9898	5.91e-24	5.55e-22	1.34313	2.01e-08	7.98e-07	-0.649071	2.32e-05	0.000682787
PIK3CA	-0.0967211	0.204348	0.618906	0.105828	0.151805	0.521476	0.282424	0.000269451	0.00232804	0.210142	0.00129546	0.0134762	0.396398	2.18e-08	8.61e-07	0.184583	0.00684637	0.06535
MLST8	0.0465146	0.602764	0.911223	-0.199894	0.0242286	0.182173	-0.456839	3.97e-06	6.17e-05	-0.23872	0.00124722	0.0130878	-0.486508	2.18e-08	8.61e-07	-0.24974	0.00332071	0.038348
IL7R	-1.13315	1.13e-105	1.4e-102	-0.279286	1.95e-07	1.58e-05	-0.836516	1.44e-39	3.25e-37	0.86144	1.65e-98	1.02e-95	0.313767	2.25e-08	8.84e-07	-0.54941	4.54e-23	9.75e-21
DDX39A	-0.171551	0.00223419	0.0291564	-0.156701	0.00962524	0.0995465	-0.502904	2.13e-14	1.38e-12	0.0222383	0.639191	0.905586	-0.314301	2.35e-08	9.22e-07	-0.338488	9.02e-09	5.61e-07
SNHG7	0.208131	0.00327203	0.0392346	-0.0450217	0.533151	0.847462	-0.204301	0.00904447	0.0400015	-0.245672	8.85e-05	0.00131093	-0.395398	2.36e-08	9.22e-07	-0.151647	0.0340591	0.200049
NFYA	0.132091	0.0316851	0.210458	0.32919	8.02e-08	7e-06	0.441067	3.22e-11	1.3e-09	0.204725	5.76e-05	0.000885593	0.326183	2.42e-08	9.44e-07	0.119677	0.0386071	0.215482
SLC44A2	-0.0402024	0.532769	0.880077	0.314441	6.84e-07	4.88e-05	0.341366	1.43e-05	0.000190469	0.36231	3.88e-12	1.58e-10	0.398629	2.47e-08	9.59e-07	0.0343651	0.620006	0.871852
WDR18	-0.244101	0.00781331	0.0787777	-0.303456	0.000985292	0.0194569	-0.728742	6.41e-13	3.42e-11	-0.0519138	0.464972	0.816523	-0.46768	2.48e-08	9.61e-07	-0.417826	4e-07	1.92e-05
HCP5	0.258801	0.0501565	0.282292	0.697356	5.06e-10	6.28e-08	0.899189	1.46e-14	9.67e-13	0.447175	8.65e-05	0.00128517	0.658346	2.89e-08	1.11e-06	0.20953	0.042345	0.22808
EIF2AK3	-0.0933939	0.258286	0.687592	0.335023	9.21e-06	0.000452665	0.331559	4.61e-05	0.00051866	0.435953	1.33e-09	4.14e-08	0.442241	2.94e-08	1.13e-06	0.00454017	0.950161	0.988621
SCRIB	0.00856474	0.899938	0.988176	-0.130193	0.061685	0.318478	-0.406403	6.12e-07	1.18e-05	-0.131312	0.0189408	0.116248	-0.398071	3.12e-08	1.19e-06	-0.268846	0.000172148	0.00383877
CMTM7	0.184538	0.0578548	0.30968	-0.372142	0.000150905	0.00448094	-0.350554	0.000906762	0.00629053	-0.549036	1.13e-10	3.95e-09	-0.518215	3.16e-08	1.21e-06	0.0289246	0.760215	0.930773
DUSP6	-0.0760411	0.368697	0.786502	0.420707	5.81e-08	5.3e-06	0.353682	2.21e-05	0.000277514	0.504574	5.74e-12	2.3e-10	0.44706	3.23e-08	1.22e-06	-0.0593486	0.423508	0.754555
ZNF268	0.0351947	0.765549	0.963206	0.587274	4e-09	4.45e-07	0.617358	1.07e-08	2.91e-07	0.55856	1.64e-08	4.56e-07	0.598982	3.33e-08	1.26e-06	0.0385831	0.67742	0.895627
AEN	0.0737212	0.355134	0.775923	-0.316907	4.4e-05	0.00163355	-0.395424	3.89e-06	6.08e-05	-0.382793	1.02e-07	2.5e-06	-0.452011	3.4e-08	1.29e-06	-0.0710323	0.366455	0.715028
ZNF569	-0.279507	0.0889055	0.405311	0.482368	0.000238989	0.0064591	0.553304	0.000145307	0.00138507	0.766679	3.62e-08	9.3e-07	0.848588	3.44e-08	1.3e-06	0.0803446	0.523636	0.817279
IMP4	-0.0140971	0.84309	0.979312	-0.243897	0.00120937	0.0225875	-0.420101	1.25e-07	2.78e-06	-0.222541	0.000538535	0.00635531	-0.389032	3.49e-08	1.31e-06	-0.168506	0.0223166	0.150427
INTS1	0.171879	0.00451699	0.0512029	-0.109962	0.0847622	0.381814	-0.220663	0.0045737	0.0233737	-0.274379	4.17e-08	1.06e-06	-0.375628	4e-08	1.49e-06	-0.103262	0.139208	0.450116
PSMA7	-0.106087	0.0666057	0.338926	-0.132891	0.0302314	0.209459	-0.427541	1.99e-10	7.17e-09	-0.0193881	0.674656	0.918755	-0.304457	4.13e-08	1.53e-06	-0.286958	5.58e-07	2.61e-05
STX7	-0.0381312	0.678269	0.936478	0.349173	1.49e-05	0.000656285	0.428064	8.81e-07	1.63e-05	0.394708	9.16e-07	1.91e-05	0.483375	4.29e-08	1.59e-06	0.0868977	0.263783	0.622334
RUVBL2	-0.054169	0.400968	0.807835	-0.1577	0.0220995	0.172401	-0.396083	7.95e-08	1.86e-06	-0.0962826	0.064118	0.280934	-0.325008	4.43e-08	1.63e-06	-0.230671	0.00024022	0.00510906
KAT2A	0.0203599	0.775315	0.965631	-0.282053	8.74e-05	0.00289786	-0.409433	2.27e-07	4.83e-06	-0.294791	7.77e-06	0.00014058	-0.412607	4.48e-08	1.65e-06	-0.119652	0.110666	0.399227
DENND3	1.174	1.7e-19	1.99e-17	0.0337463	0.809785	0.951983	0.476017	0.000720811	0.00520532	-1.13223	2.31e-20	1.96e-18	-0.680257	4.57e-08	1.68e-06	0.450301	0.000818374	0.0138926
GSE1	0.154902	0.109935	0.453324	-0.210195	0.0324803	0.219203	-0.448709	3.12e-05	0.000372064	-0.357379	0.000190853	0.00258053	-0.585894	4.67e-08	1.71e-06	-0.230081	0.033518	0.198214
NDUFS6	0.0526342	0.57061	0.895436	-0.121236	0.474071	0.817396	-0.416042	5.92e-05	0.000643048	-0.169875	0.0213418	0.126165	-0.451823	4.7e-08	1.72e-06	-0.28418	0.00103601	0.0166684
RGMB	-0.210619	0.105355	0.442939	0.737459	1e-13	2.14e-11	0.446497	6.28e-05	0.000677699	0.957442	1.48e-18	1.07e-16	0.6754	5e-08	1.81e-06	-0.28375	0.00274934	0.0335009
ATP2B4	-0.607792	8.61e-10	4.62e-08	0.184954	0.0280421	0.199325	-0.0440475	0.661742	0.830574	0.801193	3.4e-20	2.77e-18	0.581084	5.08e-08	1.84e-06	-0.221981	0.0138817	0.108874
ARPP21	0.511997	1.82e-11	1.19e-09	0.304693	9.15e-05	0.00301497	0.85881	1.28e-28	2.14e-26	-0.199436	0.00246064	0.0228488	0.364113	5.19e-08	1.87e-06	0.561905	3.88e-16	4.15e-14
CYBA	0.185268	0.260992	0.690895	-0.0420579	0.824001	0.955321	-0.163102	0.337738	0.572366	-0.220431	0.000307343	0.00392054	-0.330818	5.2e-08	1.88e-06	-0.112509	0.117347	0.410997
SOX4	-0.352827	1.69e-09	8.57e-08	0.040892	0.483923	0.822355	-0.0535532	0.412334	0.643419	0.401416	4.19e-17	2.59e-15	0.316425	5.26e-08	1.9e-06	-0.0867427	0.120697	0.417237
ELFN2	-0.176357	0.0238799	0.175818	0.00553476	0.940909	0.987748	-0.712038	7.57e-14	4.51e-12	0.189594	0.00708839	0.0540231	-0.51859	5.46e-08	1.96e-06	-0.71037	1.54e-15	1.63e-13
NEURL1B	-0.126495	0.188687	0.598279	0.587795	1.79e-12	2.86e-10	0.368966	6.55e-05	0.000701678	0.722074	2.9e-18	2.06e-16	0.512891	5.49e-08	1.97e-06	-0.210972	0.0100176	0.0863231
ESAM	-0.131615	0.244284	0.669738	0.561511	2.07e-09	2.37e-07	0.443558	2.51e-05	0.000309453	0.701792	2.43e-13	1.13e-11	0.592945	5.55e-08	1.99e-06	-0.110661	0.225189	0.578406
CCDC86	-0.22361	0.00181653	0.0246314	-0.396086	6.31e-08	5.7e-06	-0.667519	2.34e-17	2.1e-15	-0.164899	0.0185496	0.114415	-0.426612	5.63e-08	2.01e-06	-0.263702	0.000809028	0.013759
ZNF675	-0.0279517	0.80571	0.97254	0.42288	3.33e-05	0.00129035	0.555351	2.5e-07	5.28e-06	0.45858	1.18e-05	0.000208203	0.600557	5.81e-08	2.06e-06	0.140415	0.165028	0.495572
E2F2	0.0939871	0.0831576	0.390852	-0.109922	0.0568093	0.305804	-0.296044	0.000112237	0.00111162	-0.196256	1.61e-05	0.000277288	-0.37292	5.87e-08	2.08e-06	-0.178425	0.0109686	0.0916802
RGMA	0.661097	3.04e-06	8.93e-05	-0.333784	0.0239676	0.180818	-0.164505	0.288304	0.521344	-0.987184	3.78e-12	1.54e-10	-0.808042	6.03e-08	2.13e-06	0.177167	0.264617	0.623331
VPS37B	0.109419	0.125562	0.487477	-0.180174	0.0145503	0.130966	-0.291268	0.000230664	0.00205784	-0.282183	8.47e-06	0.00015249	-0.383671	6.19e-08	2.18e-06	-0.103455	0.152536	0.475711
CAMSAP2	-0.339737	0.0100048	0.0952695	0.157403	0.154193	0.524991	0.339313	0.00379587	0.0202081	0.505048	3.58e-05	0.000575943	0.696487	6.4e-08	2.24e-06	0.189731	0.0826179	0.334839
TELO2	-0.0374143	0.671077	0.934598	-0.181144	0.0376842	0.240136	-0.524866	7.02e-08	1.67e-06	-0.136093	0.0663228	0.287063	-0.47056	6.74e-08	2.35e-06	-0.336475	7.19e-05	0.00186073
MEF2C	-0.470377	1.44e-15	1.32e-13	-0.0475248	0.420133	0.785271	-0.169735	0.00874474	0.0389611	0.430476	3.77e-18	2.63e-16	0.317935	6.82e-08	2.37e-06	-0.114332	0.045505	0.237442
ATP5MC1	-0.0874064	0.341907	0.765784	-0.238475	0.0110843	0.110062	-0.527597	1.44e-07	3.17e-06	-0.143806	0.0402088	0.202858	-0.423195	6.82e-08	2.37e-06	-0.28143	0.000418762	0.00803911
UQCRC1	-0.0835828	0.199828	0.612422	-0.143262	0.0522697	0.290833	-0.422083	1.94e-08	5.06e-07	-0.0526802	0.351408	0.729342	-0.321535	7.33e-08	2.54e-06	-0.270961	6.82e-05	0.00177699
FBRSL1	0.211932	0.00503725	0.0556176	-0.196434	0.0109554	0.109078	-0.252658	0.00632914	0.0299183	-0.400598	4.71e-10	1.54e-08	-0.447931	7.46e-08	2.58e-06	-0.048993	0.556678	0.835533
EBNA1BP2	-0.157547	0.0125767	0.111751	-0.25353	0.000147771	0.00442043	-0.54819	5.67e-13	3.05e-11	-0.088594	0.123323	0.421386	-0.373797	7.48e-08	2.59e-06	-0.287129	6.31e-05	0.00165904
KCTD17	0.461172	2.32e-08	9.6e-07	-0.115013	0.187368	0.573588	0.0349896	0.699951	0.853938	-0.569056	1.7e-15	9.55e-14	-0.409307	7.7e-08	2.66e-06	0.15771	0.050923	0.25246
IMPDH1	-0.0149556	0.831795	0.977641	-0.240549	0.000689421	0.0146548	-0.414135	1.3e-07	2.88e-06	-0.21794	0.000381524	0.0047179	-0.382225	7.84e-08	2.7e-06	-0.166023	0.0183308	0.130302
GADD45GIP1	-0.0718557	0.415411	0.816756	-0.173379	0.0513509	0.287958	-0.575499	1.39e-09	4.45e-08	-0.0940446	0.254014	0.627429	-0.486601	8.08e-08	2.78e-06	-0.394576	1.29e-05	0.000419043
ATAD3A	-0.0900484	0.228448	0.650545	-0.205741	0.00530625	0.0645458	-0.545144	3.82e-11	1.53e-09	-0.108098	0.122985	0.420739	-0.437775	8.3e-08	2.84e-06	-0.331587	2.89e-05	0.000827855
CCDC69	-0.070761	0.218329	0.636799	-0.399236	4.79e-11	6.75e-09	-0.40618	8.65e-10	2.84e-08	-0.320826	3.16e-10	1.06e-08	-0.318222	8.49e-08	2.9e-06	0.000865895	0.988711	0.998676
PM20D2	-0.0814599	0.216117	0.633753	-0.273644	5.52e-05	0.00196079	-0.433173	1.63e-08	4.29e-07	-0.184567	0.000163061	0.00226246	-0.334366	8.84e-08	2.99e-06	-0.151506	0.0176324	0.126789
KANK2	-0.460406	1.29e-08	5.57e-07	0.350551	8.06e-07	5.61e-05	-0.00802601	0.924957	0.969661	0.818508	1.38e-31	1.96e-29	0.469801	9.18e-08	3.09e-06	-0.350482	4.67e-06	0.000169393
PDGFRB	-0.450016	0.129777	0.496319	0.903507	1.13e-05	0.000533808	0.91719	3.4e-05	0.000400802	1.35954	2.49e-08	6.66e-07	1.38323	9.55e-08	3.21e-06	0.0221344	0.906084	0.976331
MYBBP1A	0.0204485	0.7764	0.966145	-0.206475	0.00328364	0.0466888	-0.460881	2.65e-07	5.56e-06	-0.219234	0.000779456	0.00879419	-0.464375	9.9e-08	3.31e-06	-0.247174	0.00338353	0.0389493
H2AFX	0.02433	0.724288	0.952138	-0.0784859	0.269316	0.667481	-0.356118	1.24e-05	0.00016867	-0.0953908	0.07398	0.307084	-0.363593	1e-07	3.36e-06	-0.27022	7.82e-05	0.0019925
WASHC4	-0.164331	0.0171232	0.139237	0.0428358	0.534895	0.84769	0.153911	0.0340839	0.113345	0.214887	0.000169588	0.00233714	0.335544	1.1e-07	3.66e-06	0.118992	0.057711	0.272564
MAD2L2	0.104423	0.203298	0.617331	-0.0777677	0.343684	0.72381	-0.313044	0.000549415	0.00420015	-0.174607	0.00658156	0.0510646	-0.400565	1.11e-07	3.66e-06	-0.227885	0.00208692	0.0274974
FAM214A	0.293944	0.00863174	0.0850508	0.28982	0.00537588	0.0651155	0.808865	1.29e-15	9.58e-14	0.00311971	0.97576	0.995042	0.531674	1.12e-07	3.71e-06	0.526767	2.22e-08	1.3e-06
CYP51A1	-0.199296	0.0135914	0.118194	0.116955	0.13321	0.490421	0.199399	0.012764	0.0523016	0.323887	1.42e-05	0.000245837	0.415953	1.22e-07	3.99e-06	0.0903817	0.229892	0.584129
IL2RG	-0.372282	7.28e-05	0.00158144	0.132944	0.119949	0.462854	0.102514	0.247873	0.475103	0.513125	5.73e-09	1.7e-07	0.492264	1.27e-07	4.13e-06	-0.0226969	0.788458	0.941745
SPINK4	0.285383	0.23665	0.661712	1.25098	2.73e-12	4.27e-10	1.30416	6.68e-12	2.98e-10	0.976726	1.6e-07	3.81e-06	1.03889	1.31e-07	4.23e-06	0.0603078	0.691357	0.901805
KDM7A	0.160908	0.264622	0.69493	0.328884	0.00987081	0.101409	0.82195	8.44e-11	3.26e-09	0.174474	0.178765	0.522309	0.677372	1.34e-07	4.34e-06	0.500964	1.37e-05	0.000441041
PELI2	-0.0728604	0.618057	0.916632	0.440199	0.00021782	0.00600092	0.627045	5.07e-07	1.01e-05	0.519699	6.25e-05	0.000955526	0.716664	1.35e-07	4.35e-06	0.195041	0.0830623	0.335873
PUS1	0.0198	0.825507	0.975852	-0.295269	0.000444447	0.0104258	-0.51881	7.89e-08	1.85e-06	-0.307166	0.00030166	0.00385527	-0.521479	1.39e-07	4.47e-06	-0.216076	0.0204958	0.14156
ALYREF	-0.169987	0.0253814	0.183285	-0.189801	0.209166	0.601391	-0.526457	1.95e-09	6.11e-08	-0.0143319	0.806876	0.95458	-0.339434	1.43e-07	4.57e-06	-0.327301	6.74e-06	0.000236166
NCKAP1L	0.0970808	0.138644	0.514571	0.182308	0.00577896	0.0684981	0.397825	3.15e-08	7.95e-07	0.0928158	0.0736646	0.306335	0.317859	1.46e-07	4.68e-06	0.223149	0.000187541	0.00414726
POLD1	-0.147153	0.0351467	0.223867	-0.14106	0.0381246	0.242014	-0.552376	2.49e-12	1.21e-10	0.013724	0.816696	0.957121	-0.388081	1.5e-07	4.78e-06	-0.403874	7.62e-09	4.77e-07
CD109	-0.0418561	0.708931	0.946366	0.332241	0.000698112	0.0147928	0.50914	1.3e-06	2.32e-05	0.382251	0.000139804	0.00197194	0.568659	1.51e-07	4.8e-06	0.184579	0.0533788	0.25983
GRK6	0.0230297	0.765763	0.963286	-0.17407	0.0272629	0.195711	-0.385448	7.42e-06	0.00010649	-0.189675	0.0035259	0.0309056	-0.391563	1.53e-07	4.87e-06	-0.203866	0.00652419	0.063086
DGCR8	0.0613114	0.480209	0.854672	-0.310118	0.00031833	0.00806303	-0.463942	2.05e-06	3.5e-05	-0.363689	1.28e-05	0.00022419	-0.508092	1.57e-07	4.97e-06	-0.146158	0.125883	0.426569
MACROD1	0.0219644	0.839297	0.978604	-0.364347	0.00054848	0.0121722	-0.590139	3.92e-07	7.95e-06	-0.378255	0.000188635	0.00255732	-0.595136	1.58e-07	5e-06	-0.218581	0.0485311	0.245386
LRIF1	-0.113091	0.28217	0.713389	0.299449	0.00140338	0.0251734	0.386453	0.0001331	0.0012845	0.419287	3.2e-06	6.14e-05	0.51643	1.62e-07	5.13e-06	0.0954327	0.281385	0.639927
LYL1	0.112556	0.323876	0.750615	0.682831	2.68e-12	4.21e-10	0.664178	8.34e-10	2.75e-08	0.57856	2.39e-09	7.35e-08	0.569308	1.71e-07	5.4e-06	-0.011229	0.905927	0.976331
HMGCR	-0.155882	0.00888154	0.0868929	0.0842098	0.154483	0.525707	0.130232	0.0438657	0.137273	0.247659	5.96e-07	1.3e-05	0.303349	1.71e-07	5.4e-06	0.0538867	0.34216	0.694458
PYGB	0.168756	0.0172197	0.139655	-0.192729	0.00817244	0.088324	-0.22227	0.00502116	0.0251062	-0.35399	2.08e-08	5.66e-07	-0.373996	1.8e-07	5.65e-06	-0.021935	0.762957	0.931711
MAP1LC3B	0.204918	0.00372345	0.0437798	0.12862	0.075192	0.355261	0.532178	8.9e-13	4.62e-11	-0.0688379	0.269538	0.647092	0.344464	1.84e-07	5.76e-06	0.411349	1.07e-09	7.57e-08
MFNG	0.198606	0.0105811	0.0988782	-0.194302	0.0152187	0.135291	-0.176654	0.0385583	0.124477	-0.385598	3.11e-10	1.04e-08	-0.358291	1.85e-07	5.78e-06	0.0253099	0.718076	0.914298
PARP14	-0.0401182	0.584035	0.901039	0.340144	3.94e-06	0.000221319	0.3449	1.84e-05	0.000236299	0.388018	1.1e-08	3.13e-07	0.402497	2.04e-07	6.35e-06	0.0128275	0.866906	0.964604
CHD7	-0.0144923	0.826458	0.975958	0.213011	0.000690643	0.0146654	0.361107	4.52e-06	6.9e-05	0.235053	4.35e-05	0.000685663	0.393085	2.05e-07	6.39e-06	0.156298	0.0307387	0.187614
ARID5B	-0.209133	0.0398234	0.242543	0.21988	0.0163602	0.141965	0.361885	0.0010881	0.00725926	0.437091	2.45e-06	4.79e-05	0.588261	2.08e-07	6.48e-06	0.149342	0.148734	0.468202
RASSF4	3.43166	7.46e-59	3.05e-56	0.548868	0.0896911	0.394105	2.62355	1.46e-28	2.39e-26	-2.87638	3.67e-53	9.53e-51	-0.790828	2.15e-07	6.67e-06	2.08383	1.05e-22	2e-20
RRP1	-0.0524244	0.501435	0.865567	-0.207233	0.0056725	0.0675541	-0.502131	1.08e-09	3.51e-08	-0.147145	0.0447916	0.219182	-0.432418	2.17e-07	6.72e-06	-0.287188	0.000295409	0.00600387
UCK2	0.0759132	0.234658	0.659857	-0.208224	0.00151349	0.0266855	-0.293288	6.82e-05	0.000727449	-0.276537	1.25e-06	2.55e-05	-0.351937	2.2e-07	6.79e-06	-0.0772817	0.258616	0.616707
TRAPPC2L	0.0815345	0.372892	0.78966	-0.185971	0.0379221	0.241156	-0.416734	2.57e-05	0.000315811	-0.259696	0.0015242	0.0154234	-0.481329	2.24e-07	6.9e-06	-0.223468	0.0135488	0.106955
CORO1B	0.152488	0.233065	0.657341	0.842626	3.13e-15	8.94e-13	0.736371	1.09e-09	3.53e-08	0.699848	3.91e-12	1.59e-10	0.602	2.26e-07	6.95e-06	-0.0997943	0.312389	0.668546
GRWD1	-0.0677295	0.36767	0.785618	-0.250848	0.00101505	0.0199275	-0.459102	6.25e-08	1.5e-06	-0.175584	0.00379161	0.0327909	-0.374467	2.27e-07	6.97e-06	-0.200801	0.00515309	0.0529739
SMG5	-0.0084374	0.894053	0.987726	-0.12315	0.0575756	0.307306	-0.354718	7.64e-07	1.44e-05	-0.107102	0.0463115	0.224346	-0.329236	2.27e-07	6.98e-06	-0.223907	0.000417433	0.008026
GOLGB1	0.0473815	0.605557	0.912188	0.195428	0.0427797	0.25945	0.50191	7.34e-08	1.73e-06	0.155943	0.0923999	0.35317	0.47194	2.37e-07	7.26e-06	0.31425	0.000987709	0.0160709
ARHGAP5	-0.103391	0.128387	0.49337	0.13181	0.0644403	0.327184	0.210659	0.00359079	0.0193393	0.243121	5.58e-05	0.000860641	0.331441	2.37e-07	7.26e-06	0.0866641	0.192804	0.534847
PGBD5	-0.00938921	0.90436	0.988781	-0.362515	3.67e-06	0.000208309	-0.460379	1.27e-07	2.81e-06	-0.345476	2.26e-06	4.44e-05	-0.433897	2.42e-07	7.39e-06	-0.0903214	0.278278	0.636028
MOB1B	-0.0521785	0.558329	0.889462	0.192176	0.0212994	0.168201	0.329786	0.000224551	0.00201248	0.251508	0.000305693	0.00390316	0.399054	2.8e-07	8.4e-06	0.145854	0.0429456	0.229731
PRELID1	-0.0566625	0.443377	0.83532	-0.155701	0.0456352	0.269339	-0.407604	6.59e-07	1.27e-05	-0.0918752	0.11965	0.413112	-0.33398	2.8e-07	8.4e-06	-0.244115	0.000355076	0.00698567
BANF1	0.0102808	0.874658	0.984596	-0.131224	0.0654274	0.330202	-0.35353	3.63e-06	5.75e-05	-0.134291	0.0257936	0.145207	-0.346987	2.89e-07	8.64e-06	-0.214692	0.00314802	0.0368757
CTDSP2	0.00445251	0.945631	0.992564	0.315609	1.06e-06	7.15e-05	0.320599	1.77e-05	0.000228957	0.31884	5.04e-10	1.65e-08	0.333166	2.98e-07	8.89e-06	0.0124594	0.843479	0.958332
ARMC6	-0.100712	0.200561	0.613299	-0.172819	0.019206	0.157603	-0.565383	3.03e-11	1.23e-09	-0.0644183	0.377481	0.752198	-0.447285	3.01e-07	8.97e-06	-0.384877	2.02e-06	8.22e-05
PAQR4	0.215306	0.0137957	0.11938	0.00567704	0.947399	0.989284	-0.266818	0.00713176	0.0329059	-0.201882	0.00734182	0.0555347	-0.465348	3.11e-07	9.26e-06	-0.265468	0.00269123	0.0330088
GPATCH4	-0.0783709	0.275367	0.70636	-0.282125	0.000111819	0.0035144	-0.513145	5.24e-09	1.49e-07	-0.196199	0.00205026	0.0196968	-0.417194	3.18e-07	9.47e-06	-0.222803	0.00672049	0.0644744
TRIM37	-0.114307	0.129946	0.49679	0.305959	1.04e-05	0.000503445	0.243323	0.00137976	0.00883628	0.427776	3.19e-11	1.16e-09	0.374862	3.27e-07	9.7e-06	-0.0546333	0.414784	0.749039
DUS3L	-0.0427121	0.651142	0.928211	-0.193839	0.0363494	0.235273	-0.585678	1.8e-08	4.72e-07	-0.143389	0.107279	0.386234	-0.526	3.27e-07	9.7e-06	-0.38469	0.000116385	0.00279024
CD84	0.0713214	0.488594	0.859642	0.286257	0.00178196	0.0301405	0.549804	1e-08	2.72e-07	0.222505	0.0157959	0.101096	0.495802	3.37e-07	9.98e-06	0.271511	0.00181846	0.0249304
SUSD3	0.836507	1.21e-07	4.42e-06	-0.115603	0.478885	0.820576	0.0235325	0.891811	0.952592	-0.944429	1.36e-10	4.74e-09	-0.796463	3.38e-07	9.98e-06	0.146184	0.372005	0.719265
SMIM14	0.444941	0.0221881	0.167432	0.676034	1.88e-05	0.000797368	1.27037	2.61e-16	2.11e-14	0.237489	0.159069	0.493932	0.841369	3.45e-07	1.01e-05	0.60227	9.8e-06	0.000330378
PPIF	-0.176855	0.00587297	0.0626946	-0.258073	0.000100211	0.00325355	-0.536654	6.34e-14	3.86e-12	-0.0737349	0.211433	0.569984	-0.342665	3.42e-07	1.01e-05	-0.270876	6.58e-05	0.00172085
PUF60	-0.108987	0.103281	0.438344	-0.150332	0.0292688	0.20508	-0.457207	2.02e-09	6.32e-08	-0.0339116	0.532585	0.857599	-0.331262	3.51e-07	1.03e-05	-0.299292	4.44e-06	0.000163069
POLG	0.0808881	0.192731	0.602954	-0.127661	0.0471468	0.274905	-0.268511	0.000178361	0.00165472	-0.200872	0.000258837	0.0033681	-0.33215	3.76e-07	1.1e-05	-0.133029	0.0439712	0.232768
MRPS26	0.0287224	0.735142	0.955508	-0.217519	0.0111444	0.110496	-0.428062	3.41e-06	5.44e-05	-0.23872	0.00236558	0.0221859	-0.439833	3.77e-07	1.1e-05	-0.203034	0.0193892	0.13583
SLC43A3	-0.168977	0.00955198	0.0919952	-0.235146	0.000418092	0.00995228	-0.525001	2.62e-12	1.26e-10	-0.0585471	0.286417	0.666852	-0.339027	3.94e-07	1.14e-05	-0.282271	1.96e-05	0.000593875
ROMO1	0.148851	0.527313	0.877979	-0.15631	0.568699	0.863883	-0.444531	0.00166859	0.0103228	-0.299191	0.00651499	0.0506943	-0.571051	4.01e-07	1.16e-05	-0.274189	0.0235981	0.155989
EARS2	-0.0285922	0.761817	0.962214	-0.497717	8.88e-08	7.7e-06	-0.578903	2.41e-08	6.22e-07	-0.461366	7.87e-07	1.67e-05	-0.533302	4.08e-07	1.17e-05	-0.0736692	0.480822	0.791397
CARD8	0.143351	0.109009	0.451521	0.316697	0.000184672	0.0052075	0.534913	6.85e-10	2.28e-08	0.180791	0.0194256	0.118386	0.408641	4.09e-07	1.18e-05	0.226155	0.00313557	0.0368109
SNRPF	-0.0664101	0.290954	0.722373	-0.273199	0.000171804	0.00499843	-0.426358	5.47e-09	1.55e-07	-0.199325	0.0021467	0.0204978	-0.342782	4.16e-07	1.19e-05	-0.145502	0.0565293	0.268981
SLC52A2	-0.0292621	0.749852	0.960736	-0.225885	0.0113245	0.111645	-0.522796	1.18e-07	2.63e-06	-0.188819	0.0219524	0.128787	-0.476454	4.2e-07	1.2e-05	-0.289621	0.00136873	0.0203032
METRN	0.388176	0.0229573	0.171117	-0.569419	0.00117883	0.022192	-0.62113	0.00188527	0.0113767	-0.949814	3.63e-08	9.33e-07	-0.993316	4.35e-07	1.23e-05	-0.045144	0.828012	0.95522
NAA38	0.050001	0.634469	0.922277	-0.120118	0.2354	0.634723	-0.486695	1.31e-05	0.000176072	-0.162166	0.0740913	0.307421	-0.51966	4.46e-07	1.26e-05	-0.359441	0.000252972	0.00532556
C19orf48	0.083167	0.254591	0.683969	-0.0527687	0.483707	0.822233	-0.280959	0.000775861	0.00553476	-0.12863	0.0236513	0.135959	-0.347208	4.45e-07	1.26e-05	-0.220679	0.00151307	0.0218188
PPAN	-0.0274367	0.732936	0.955073	-0.218523	0.00539644	0.0652492	-0.476259	5.16e-08	1.26e-06	-0.183383	0.0144309	0.0942209	-0.431672	5.24e-07	1.47e-05	-0.250096	0.00265748	0.0327636
PPFIBP1	-0.348789	5.82e-06	0.000161854	0.190192	0.00766776	0.0844103	0.0464835	0.571098	0.769597	0.546536	1.38e-15	7.79e-14	0.412771	5.27e-07	1.48e-05	-0.135597	0.0718108	0.308273
MGAT5	0.15221	0.0118655	0.107481	-0.260335	6.17e-05	0.00216266	-0.167807	0.0173459	0.0663767	-0.405174	7.72e-15	4.15e-13	-0.302999	5.34e-07	1.49e-05	0.100207	0.115784	0.408476
SECISBP2L	-0.00486723	0.956964	0.994271	0.122165	0.160742	0.534976	0.397175	1.07e-05	0.000148403	0.134574	0.0896639	0.3465	0.419356	5.86e-07	1.63e-05	0.28305	0.000476391	0.00890573
TNFAIP3	-0.222168	0.0162315	0.134406	0.342853	2.49e-05	0.00102095	0.210373	0.01823	0.0690015	0.572224	8.91e-13	3.91e-11	0.449741	6.24e-07	1.73e-05	-0.124306	0.115965	0.408589
NPM3	0.0678581	0.467122	0.84648	-0.124466	0.189628	0.57675	-0.415255	3.77e-05	0.0004367	-0.184933	0.0320372	0.171667	-0.466142	6.28e-07	1.73e-05	-0.283256	0.00280705	0.0340372
CBFA2T3	0.468968	2.74e-06	8.18e-05	0.596949	5.67e-11	7.86e-09	0.919736	3.02e-20	2.99e-18	0.136122	0.105018	0.381493	0.468274	6.41e-07	1.77e-05	0.330159	0.000142332	0.00327988
PHLDA1	-1.00674	9e-06	0.00023518	0.12299	0.46085	0.80944	0.131491	0.473873	0.69691	1.13652	1.21e-07	2.93e-06	1.15516	6.94e-07	1.9e-05	0.0167903	0.923633	0.981359
FOXO1	-0.00678319	0.918138	0.988932	0.0930436	0.142643	0.506699	0.3064	1.24e-05	0.000168201	0.107569	0.0628882	0.27696	0.330443	7.45e-07	2.03e-05	0.221136	0.000464736	0.00872393
SERINC3	0.0264261	0.698963	0.943013	0.129806	0.0489849	0.280455	0.332254	2.44e-06	4.08e-05	0.110921	0.0580694	0.262593	0.323092	7.43e-07	2.03e-05	0.210376	0.000759745	0.0130821
CDK6	-0.203053	0.000104877	0.00219014	0.326861	1.75e-08	1.72e-06	0.327671	2.62e-06	4.34e-05	0.537382	5.36e-12	2.17e-10	0.548005	7.7e-07	2.09e-05	0.00867707	0.892658	0.971954
MBD3	0.00695758	0.919956	0.989411	-0.125551	0.0798972	0.369766	-0.349383	1.42e-05	0.000188877	-0.125129	0.0263815	0.14754	-0.339459	7.78e-07	2.11e-05	-0.216354	0.00184251	0.025152
PCDHGB2	-0.415718	1.52e-05	0.000380678	0.0107661	0.899102	0.977366	0.0715404	0.458474	0.683212	0.43428	1.15e-06	2.37e-05	0.504696	8.21e-07	2.22e-05	0.0684844	0.449933	0.772742
CMAHP	-0.467639	0.101475	0.434028	0.810676	5.83e-05	0.00205501	0.753924	0.000550625	0.00420706	1.27866	3.99e-08	1.01e-06	1.23376	8.32e-07	2.25e-05	-0.0468786	0.795782	0.943414
CYC1	0.00395622	0.956614	0.994271	-0.0887809	0.236989	0.636574	-0.345316	3.51e-05	0.000411813	-0.085412	0.121917	0.418414	-0.332357	8.67e-07	2.33e-05	-0.249013	0.000261506	0.00547429
GALNT7	0.199767	0.00694953	0.0718808	0.103638	0.166385	0.542911	0.508079	1.79e-11	7.46e-10	-0.0883614	0.166044	0.50438	0.325512	8.85e-07	2.37e-05	0.41224	8.43e-10	6e-08
SF3B5	0.0287923	0.718078	0.949534	-0.14674	0.113392	0.449556	-0.372037	3.15e-05	0.000374803	-0.168954	0.0364706	0.188853	-0.383952	8.93e-07	2.39e-05	-0.217232	0.0172886	0.12521
MIR17HG	0.272525	0.777149	0.966288	2.99512	3.79e-09	4.24e-07	3.0576	6.52e-09	1.82e-07	2.6993	8.08e-07	1.71e-05	2.77425	9.04e-07	2.41e-05	0.0721236	0.82754	0.95522
FERMT2	0.023712	0.867028	0.983571	0.437153	0.000168393	0.00492048	0.650941	8.22e-08	1.91e-06	0.420579	0.000826665	0.00923241	0.644278	9.25e-07	2.47e-05	0.221848	0.0422478	0.227741
C20orf27	-0.0655553	0.436636	0.831241	-0.154969	0.0785137	0.365714	-0.501902	7.3e-08	1.72e-06	-0.0822314	0.293281	0.673641	-0.41942	9.48e-07	2.52e-05	-0.339328	0.000122295	0.00290622
ID4	0.181118	0.108749	0.451058	-0.804431	5.71e-12	8.79e-10	-0.431186	0.000414957	0.00334348	-0.977885	3.09e-17	1.92e-15	-0.594725	9.8e-07	2.6e-05	0.381598	0.00298986	0.035605
AP1S3	0.36431	0.00495927	0.0549867	-0.131603	0.294751	0.68912	-0.337835	0.0154722	0.0607341	-0.488349	0.000101485	0.00148641	-0.684684	9.92e-07	2.63e-05	-0.198167	0.149557	0.470133
TOMM5	-0.0897665	0.215257	0.632824	-0.296722	4.65e-05	0.00170807	-0.474432	2.38e-09	7.31e-08	-0.199391	0.00271156	0.024823	-0.367688	1.01e-06	2.67e-05	-0.170136	0.0224547	0.15103
USP9X	-0.052155	0.440433	0.833222	0.109102	0.0695751	0.340603	0.311901	7.7e-05	0.000805974	0.168796	0.00398802	0.0342066	0.381429	1.02e-06	2.7e-05	0.21082	0.00340399	0.0390877
DUS1L	0.058056	0.43388	0.829545	-0.190491	0.0122302	0.117814	-0.30758	0.00018293	0.00168883	-0.241136	0.000127266	0.001812	-0.348683	1.02e-06	2.7e-05	-0.10951	0.12902	0.431635
SAMD9	-0.162683	0.0609408	0.320012	0.0938685	0.257081	0.655715	0.227919	0.00752941	0.0344313	0.264087	0.000888044	0.00983717	0.407827	1.04e-06	2.73e-05	0.142026	0.0733352	0.312049
DPH2	0.0110345	0.900566	0.988323	-0.253578	0.00309141	0.0448583	-0.460453	8.64e-07	1.6e-05	-0.256822	0.00201013	0.0193842	-0.45426	1.04e-06	2.74e-05	-0.199388	0.0262943	0.168986
ARRDC3	-0.186189	0.119097	0.473541	0.354619	0.000475032	0.0109583	0.364673	0.00108979	0.00726931	0.547488	1.99e-07	4.72e-06	0.567677	1.08e-06	2.84e-05	0.0185938	0.852765	0.960863
JMJD1C	-0.0850709	0.289465	0.721253	0.164539	0.031121	0.213422	0.273028	0.000595477	0.00446504	0.257183	0.000356822	0.00445836	0.375319	1.09e-06	2.85e-05	0.116457	0.109304	0.395926
MZT2B	0.170277	0.067574	0.342033	0.0353265	0.723892	0.925792	-0.288322	0.00516746	0.025686	-0.128153	0.139322	0.454499	-0.441801	1.09e-06	2.86e-05	-0.315893	0.00121361	0.0186403
TSR1	-0.145289	0.0158297	0.132049	-0.270345	1.16e-05	0.00054424	-0.464232	6.64e-12	2.97e-10	-0.117353	0.0262758	0.14711	-0.301683	1.1e-06	2.87e-05	-0.185985	0.0026536	0.0327521
ZNF28	-0.0266671	0.834141	0.977971	0.5327	1.79e-06	0.000115061	0.520679	6.02e-06	8.84e-05	0.565896	3.75e-07	8.45e-06	0.563789	1.17e-06	3.05e-05	-0.00390942	0.969627	0.994174
SARDH	0.643787	3.1e-05	0.000739436	-0.0753102	0.625263	0.889796	-0.105586	0.533057	0.743013	-0.711006	1.76e-07	4.18e-06	-0.733016	1.18e-06	3.07e-05	-0.0239734	0.875149	0.966896
ATP1A3	0.270238	0.000173166	0.0033959	-0.215777	0.00461179	0.0586828	-0.104105	0.243938	0.47051	-0.478748	3.22e-18	2.26e-16	-0.357701	1.18e-06	3.07e-05	0.118911	0.119024	0.41399
ZNF511	0.136749	0.182079	0.588607	-0.165931	0.0975672	0.4158	-0.3475	0.00153343	0.00963862	-0.294743	0.000555564	0.0065333	-0.4673	1.24e-06	3.2e-05	-0.174415	0.0620501	0.283695
THOP1	-0.0531143	0.450382	0.838414	-0.0926061	0.198479	0.586879	-0.435864	9.95e-08	2.28e-06	-0.0320801	0.605037	0.892158	-0.365712	1.26e-06	3.25e-05	-0.335819	7.91e-06	0.000272588
FARSA	-0.122996	0.0933074	0.415616	-0.176237	0.0171339	0.146157	-0.495319	1.09e-09	3.52e-08	-0.0457138	0.468791	0.818655	-0.355306	1.29e-06	3.33e-05	-0.311539	1.58e-05	0.000498873
SDF2L1	0.0462516	0.672503	0.934792	-0.0855055	0.433404	0.794499	-0.512956	2.83e-05	0.00034161	-0.124291	0.19607	0.548229	-0.542552	1.3e-06	3.35e-05	-0.420591	0.000152143	0.00346737
PCDHGB3	-0.438852	6.42e-06	0.000174755	0.00263369	0.975456	0.994971	0.0442643	0.647398	0.82034	0.449312	7.49e-07	1.59e-05	0.500534	1.32e-06	3.39e-05	0.0493141	0.588746	0.854972
OAS3	-0.751564	1.75e-06	5.39e-05	0.650557	7.4e-09	7.85e-07	0.0121316	0.928049	0.971068	1.41113	3.58e-26	3.77e-24	0.781915	1.41e-06	3.59e-05	-0.631403	5.33e-08	2.89e-06
POLR2F	0.168576	0.0989858	0.428694	-0.0743691	0.454787	0.805464	-0.326358	0.00309694	0.0171564	-0.235031	0.00669491	0.0517648	-0.478027	1.43e-06	3.65e-05	-0.244936	0.0106478	0.0898052
CERNA2	1.21877	6.32e-10	3.44e-08	-0.498545	0.0323962	0.218795	0.252873	0.258263	0.488209	-1.70821	3.18e-17	1.97e-15	-0.947568	1.44e-06	3.67e-05	0.759289	0.00122268	0.0187411
RRP9	-0.0894602	0.333789	0.759549	-0.238274	0.00764317	0.0841926	-0.545044	3.05e-08	7.71e-07	-0.140869	0.0777785	0.317143	-0.43854	1.45e-06	3.67e-05	-0.299458	0.000521785	0.00959662
PCDHGA6	-0.439842	5.95e-06	0.000165037	-0.00154284	0.985603	0.996905	0.0404958	0.675807	0.839071	0.44613	8.4e-07	1.77e-05	0.49776	1.49e-06	3.77e-05	0.0497241	0.58536	0.852651
AURKAIP1	0.0357203	0.652994	0.929221	-0.129666	0.118031	0.458658	-0.356092	4.63e-05	0.000519747	-0.158155	0.027324	0.151482	-0.374854	1.53e-06	3.86e-05	-0.218759	0.0067313	0.0644952
TONSL	-0.144152	0.0699413	0.34992	-0.159566	0.0358738	0.233507	-0.584213	2.17e-11	8.92e-10	-0.00786781	0.914801	0.981498	-0.422594	1.61e-06	4.04e-05	-0.416626	5.02e-07	2.38e-05
PCDHGA5	-0.441104	6.14e-06	0.000169152	-0.00194243	0.981925	0.996522	0.0363508	0.706556	0.857172	0.447053	8.75e-07	1.83e-05	0.494876	1.64e-06	4.11e-05	0.0459349	0.612656	0.867533
ZNF614	-0.0256827	0.79738	0.970092	0.323356	0.00028923	0.00746665	0.403012	2.58e-05	0.000316767	0.35587	2.66e-05	0.000440246	0.445726	1.65e-06	4.12e-05	0.0880132	0.288187	0.646543
SKIL	0.0692314	0.538528	0.882956	0.407976	4.02e-05	0.00151762	0.560407	1.58e-07	3.45e-06	0.345525	0.000389609	0.00480189	0.508272	1.71e-06	4.28e-05	0.16089	0.0892471	0.351053
PCDHGA10	-0.441985	4.98e-06	0.000140524	0.000944226	0.991176	0.998075	0.0323799	0.737345	0.875648	0.450839	5.57e-07	1.22e-05	0.491783	1.73e-06	4.32e-05	0.039035	0.6668	0.891778
AGGF1	-0.0352436	0.696783	0.942474	0.191767	0.0218538	0.17118	0.372107	3.63e-05	0.000423566	0.234484	0.00401736	0.034408	0.424545	1.78e-06	4.43e-05	0.188448	0.0226971	0.151955
ZMAT3	0.240612	0.00890298	0.0870167	0.281412	0.00186265	0.0311528	0.626077	3.26e-12	1.54e-10	0.0484879	0.562954	0.872598	0.402696	1.82e-06	4.53e-05	0.35249	2.48e-05	0.000723763
UBL3	0.0471495	0.632171	0.92177	0.15724	0.0798674	0.369766	0.477021	2.93e-07	6.06e-06	0.117623	0.190621	0.540018	0.447151	1.84e-06	4.57e-05	0.327755	0.000132769	0.00310366
SLC12A6	-0.0229183	0.794682	0.969425	0.0824817	0.330417	0.714037	0.347553	5.21e-05	0.000576441	0.112931	0.152976	0.483181	0.387586	1.88e-06	4.67e-05	0.272949	0.000480578	0.00897609
ENG	-0.17739	0.0872771	0.401766	0.431953	9.82e-07	6.71e-05	0.297291	0.00311468	0.0172407	0.617842	3.72e-12	1.52e-10	0.492249	1.88e-06	4.68e-05	-0.127421	0.148073	0.466792
ZNF429	-0.0106265	0.96124	0.99467	0.608748	0.000682396	0.0145285	0.883215	5e-07	9.94e-06	0.624378	0.00141087	0.0144812	0.908635	1.95e-06	4.81e-05	0.282021	0.0795828	0.328539
BYSL	-0.290018	0.000431968	0.00747659	-0.240076	0.00339521	0.0476037	-0.717426	1.22e-15	9.07e-14	0.0574995	0.445784	0.805963	-0.410388	1.96e-06	4.85e-05	-0.469866	1.99e-08	1.17e-06
RRS1	-0.0287225	0.69639	0.942474	-0.294809	0.000109211	0.00344049	-0.414939	2.4e-07	5.07e-06	-0.258573	0.000292107	0.00374845	-0.369032	2.02e-06	4.99e-05	-0.112431	0.157455	0.483483
ABCA1	0.280947	0.0204911	0.158431	0.380115	0.000348047	0.00857863	0.832327	1.35e-12	6.86e-11	0.107078	0.324098	0.70626	0.568966	2.08e-06	5.11e-05	0.459956	1.9e-05	0.00057941
NDUFB7	0.0391248	0.714746	0.948284	-0.0927734	0.384854	0.759425	-0.435321	0.000154682	0.00146121	-0.124395	0.150842	0.479172	-0.457395	2.1e-06	5.16e-05	-0.335087	0.000464972	0.00872396
RPS28	0.485286	0.0301518	0.204283	0.167398	0.507955	0.8359	0.157622	0.528654	0.740201	-0.310245	0.0067209	0.0519024	-0.309807	2.1e-06	5.16e-05	-0.00171079	0.99124	0.999214
APOL6	-0.300978	0.00158201	0.0220713	0.275026	0.000959315	0.0190371	0.155272	0.109213	0.270142	0.584112	3.78e-12	1.54e-10	0.473627	2.2e-06	5.38e-05	-0.112317	0.199484	0.544058
PYCR1	-0.212127	0.00481103	0.0538406	-0.177893	0.0189128	0.156183	-0.598845	4.87e-13	2.67e-11	0.0417355	0.540921	0.861297	-0.369751	2.23e-06	5.42e-05	-0.4134	7.72e-08	4.08e-06
SERINC1	-0.016587	0.817408	0.973923	0.141832	0.0414026	0.254422	0.30488	6.51e-05	0.000698398	0.165998	0.00870583	0.0634479	0.338689	2.26e-06	5.47e-05	0.17092	0.0137635	0.108266
GATD1	0.226625	0.0162653	0.134645	-0.0387814	0.679893	0.911952	-0.252394	0.0118222	0.049429	-0.257616	0.00424867	0.0360713	-0.461804	2.37e-06	5.73e-05	-0.205819	0.0338515	0.199319
CDKN2C	0.0771547	0.385755	0.797671	0.487201	1.64e-09	1.93e-07	0.438328	5.65e-07	1.11e-05	0.418439	5.77e-09	1.71e-07	0.37868	2.42e-06	5.83e-05	-0.0414788	0.563877	0.839826
EXOSC7	-0.0515859	0.578254	0.898141	-0.228982	0.00993294	0.101729	-0.552893	6.88e-08	1.64e-06	-0.169508	0.0519681	0.242799	-0.484411	2.44e-06	5.89e-05	-0.316565	0.00125263	0.0190668
ACTR3C	2.18478	3.16e-31	5.51e-29	-0.432909	0.103779	0.42824	1.40636	9.3e-12	4.01e-10	-2.60972	3.68e-41	6.64e-39	-0.760453	2.47e-06	5.95e-05	1.84694	1.25e-17	1.51e-15
PRKD3	0.0506845	0.511804	0.871107	0.31823	1.5e-05	0.00065842	0.380575	9.41e-07	1.73e-05	0.275165	4.62e-05	0.000723755	0.347191	2.49e-06	5.99e-05	0.0703264	0.313421	0.669899
PCDHGB7	-0.443713	5.39e-06	0.000150867	-0.00709821	0.934186	0.986465	0.028192	0.77209	0.893506	0.444511	1.06e-06	2.2e-05	0.489321	2.54e-06	6.1e-05	0.0428964	0.639993	0.881685
ZNF134	-0.190487	0.0932771	0.415547	0.274532	0.00445119	0.0574183	0.315245	0.00263222	0.0150403	0.472045	3.27e-06	6.26e-05	0.52287	2.55e-06	6.1e-05	0.0489373	0.606947	0.864661
CORO1A	-0.172455	0.0142222	0.122018	-0.199609	0.00457707	0.0585028	-0.49192	2.08e-10	7.46e-09	-0.0195957	0.71576	0.932301	-0.302388	2.66e-06	6.36e-05	-0.284698	4.2e-06	0.00015726
EFHD2	0.0952408	0.187621	0.596969	-0.128066	0.0919356	0.399958	-0.234865	0.00375196	0.0200314	-0.216066	0.000280368	0.00361029	-0.31318	2.67e-06	6.38e-05	-0.0991253	0.154128	0.477956
TNFAIP8L1	0.256871	0.0645077	0.332092	0.657493	1.36e-08	1.36e-06	0.814614	4.27e-11	1.7e-09	0.410529	0.00036217	0.00451413	0.576588	2.82e-06	6.7e-05	0.164267	0.111818	0.400894
DHX37	-0.0425722	0.570767	0.895508	-0.165534	0.0268956	0.194153	-0.446512	6.6e-07	1.27e-05	-0.115351	0.0700599	0.297131	-0.387123	2.82e-06	6.71e-05	-0.273841	0.000668971	0.0117803
WDR74	-0.129695	0.14729	0.53055	-0.306581	0.000469328	0.0108703	-0.584313	1.2e-09	3.85e-08	-0.169129	0.0414053	0.207103	-0.437579	2.85e-06	6.76e-05	-0.27034	0.00282932	0.0342181
SLIRP	0.0364257	0.744993	0.959249	-0.177519	0.110271	0.443017	-0.461049	0.000119403	0.00117103	-0.206396	0.0260816	0.146344	-0.480503	2.88e-06	6.83e-05	-0.276173	0.00669902	0.0643182
NSRP1	-0.0942831	0.346454	0.769338	0.307565	0.000567992	0.0124748	0.337458	0.000761393	0.00545048	0.408536	8.92e-07	1.86e-05	0.448841	2.91e-06	6.88e-05	0.0385952	0.654159	0.886309
PPP5C	-0.0663344	0.289858	0.721802	-0.17101	0.00748711	0.0831709	-0.388684	4.95e-08	1.21e-06	-0.0970922	0.0788691	0.320015	-0.305247	2.95e-06	6.97e-05	-0.209949	0.00129651	0.019471
PCDHGB1	-0.442922	5.47e-06	0.000152775	-0.00538753	0.949956	0.98958	0.0259317	0.789787	0.903197	0.445383	1.01e-06	2.09e-05	0.48627	2.98e-06	7.02e-05	0.0389724	0.671104	0.893773
PCDHGC5	-0.446334	4.5e-06	0.000128161	-0.00634208	0.941084	0.987748	0.0218422	0.822245	0.919267	0.447847	8.56e-07	1.8e-05	0.485594	3.02e-06	7.09e-05	0.0358266	0.69622	0.904217
PCDHGB6	-0.441462	6.02e-06	0.000166298	-0.00658192	0.938929	0.987548	0.0255227	0.792482	0.904383	0.442747	1.17e-06	2.4e-05	0.484404	3.03e-06	7.12e-05	0.0397522	0.663616	0.890052
PCDHGA8	-0.440479	6.21e-06	0.000169789	-0.00609151	0.943451	0.988114	0.0259447	0.789292	0.902982	0.442255	1.18e-06	2.41e-05	0.483843	3.13e-06	7.33e-05	0.0396802	0.664435	0.890518
PGAM5	-0.0720963	0.299103	0.731237	-0.161494	0.0230729	0.175788	-0.401	2.49e-07	5.25e-06	-0.0819213	0.152812	0.483024	-0.311895	3.13e-06	7.34e-05	-0.231905	0.000515174	0.0095173
UQCRQ	0.0982676	0.60672	0.91247	-0.0139737	0.947503	0.989284	-0.287807	0.138764	0.319895	-0.105376	0.163667	0.501012	-0.368266	3.14e-06	7.34e-05	-0.265054	0.00181508	0.0249304
PCDHGA7	-0.436824	7.43e-06	0.000197473	-0.00265033	0.975386	0.994971	0.0307493	0.752447	0.884082	0.442063	1.16e-06	2.39e-05	0.484989	3.15e-06	7.38e-05	0.0410128	0.654981	0.886756
PCDHGA9	-0.441163	5.97e-06	0.000165143	-0.0032783	0.969512	0.99404	0.0262612	0.787467	0.90186	0.445745	9.45e-07	1.97e-05	0.484843	3.22e-06	7.51e-05	0.0371866	0.685251	0.899371
ARHGAP6	0.615098	2.06e-05	0.000504615	0.384707	0.00314796	0.0453351	1.1779	2.07e-21	2.32e-19	-0.222687	0.0876314	0.342079	0.580174	3.22e-06	7.52e-05	0.801173	1.2e-12	1.08e-10
PCDHGA11	-0.44069	5.96e-06	0.000165037	-0.00690776	0.935878	0.986917	0.0235071	0.808397	0.913398	0.441662	1.17e-06	2.4e-05	0.481618	3.27e-06	7.61e-05	0.0380445	0.676909	0.895544
PCDHGC4	-0.438785	6.81e-06	0.000183459	-0.00517725	0.951855	0.990108	0.0253484	0.793402	0.904588	0.441486	1.21e-06	2.48e-05	0.48155	3.32e-06	7.72e-05	0.0381728	0.675095	0.895035
PCDHGA3	-0.440588	6.3e-06	0.000172039	-0.00658192	0.938929	0.987548	0.0245373	0.800352	0.909139	0.441874	1.23e-06	2.51e-05	0.482544	3.33e-06	7.73e-05	0.0387666	0.671515	0.893882
PCDHGA2	-0.439757	6.51e-06	0.000176426	-0.00658192	0.938929	0.987548	0.0245316	0.800159	0.909068	0.441042	1.28e-06	2.59e-05	0.481708	3.35e-06	7.77e-05	0.0387633	0.671134	0.893773
PCDHGA12	-0.440479	6.21e-06	0.000169789	-0.00560799	0.947921	0.989289	0.0244713	0.801165	0.909762	0.442738	1.14e-06	2.35e-05	0.482369	3.42e-06	7.92e-05	0.0377225	0.680262	0.897007
FOXN3	0.237365	0.000379504	0.00672307	0.232168	0.000515931	0.0116356	0.522394	2.4e-12	1.18e-10	0.00239308	0.96474	0.992413	0.302639	3.46e-06	8.01e-05	0.298341	4.08e-06	0.000155055
CLIP2	-0.58501	6.97e-09	3.19e-07	0.309371	0.000268995	0.00707564	-0.101564	0.30903	0.543395	0.902638	3.98e-24	3.88e-22	0.500899	3.5e-06	8.11e-05	-0.403571	6.89e-06	0.000240077
PCDHGB4	-0.438636	6.64e-06	0.000179634	-0.0069667	0.935295	0.986754	0.0251496	0.795789	0.906508	0.439517	1.34e-06	2.71e-05	0.481206	3.6e-06	8.29e-05	0.0397773	0.664068	0.890307
TUBB2A	0.181569	0.207944	0.623627	-0.312085	0.0288704	0.203171	-0.5078	0.00103973	0.00701287	-0.485758	0.000257774	0.00335748	-0.672529	3.6e-06	8.29e-05	-0.188924	0.19532	0.539034
PCDHGA1	-0.439526	6.63e-06	0.00017932	-0.00623628	0.942105	0.987909	0.0233568	0.809611	0.913898	0.441151	1.29e-06	2.61e-05	0.4803	3.68e-06	8.46e-05	0.0372492	0.683459	0.898563
PCDHGB5	-0.440191	6.38e-06	0.000173652	-0.00648223	0.939865	0.987548	0.0231229	0.81191	0.914631	0.44158	1.24e-06	2.53e-05	0.480732	3.71e-06	8.52e-05	0.0372439	0.684189	0.899014
SDCBP	-0.0239961	0.732811	0.955003	0.128354	0.0601974	0.314226	0.273415	0.000249367	0.0021942	0.159905	0.00728947	0.0552053	0.314718	3.71e-06	8.53e-05	0.1531	0.0201104	0.139518
PCDHGC3	-0.430293	8.9e-06	0.000233032	0.00168426	0.984324	0.996532	0.0297533	0.759114	0.88775	0.43986	1.14e-06	2.35e-05	0.477462	3.8e-06	8.72e-05	0.0356733	0.696437	0.904217
EIF4G3	-0.036479	0.635991	0.922735	0.142002	0.0668601	0.334002	0.271282	0.000924814	0.00639202	0.186304	0.0031574	0.0282025	0.325265	3.87e-06	8.87e-05	0.13728	0.0510162	0.25267
PCDHGA4	-0.435595	7.91e-06	0.00020888	-0.00523006	0.951479	0.989974	0.0257394	0.791215	0.903633	0.438285	1.41e-06	2.85e-05	0.478751	3.9e-06	8.92e-05	0.0385599	0.673181	0.894918
PRPF31	-0.0320826	0.639992	0.924621	-0.160126	0.022015	0.171947	-0.369978	7.88e-07	1.48e-05	-0.120564	0.0513931	0.24094	-0.320784	3.91e-06	8.94e-05	-0.202172	0.0036828	0.0413676
TAX1BP3	0.110382	0.286952	0.718622	0.165337	0.0885651	0.391547	0.52875	1.88e-07	4.04e-06	0.0631236	0.481993	0.82814	0.435988	4.11e-06	9.35e-05	0.370955	2.93e-05	0.000836303
P2RX5-TAX1BP3	0.0610268	0.469748	0.847507	0.0537308	0.519363	0.840868	0.413248	5.19e-06	7.76e-05	0.000316546	0.996441	0.999479	0.369267	4.14e-06	9.41e-05	0.366898	3.14e-06	0.000122743
ZNF708	-0.0635118	0.685307	0.93956	0.302545	0.208254	0.60012	0.481394	0.000933033	0.00643799	0.379048	0.000930384	0.0102206	0.560373	4.16e-06	9.44e-05	0.17963	0.090344	0.353539
ZNF329	-0.181965	0.514824	0.872488	1.0281	2.1e-07	1.69e-05	0.927151	1.84e-05	0.000236299	1.21717	6.78e-08	1.68e-06	1.12613	4.22e-06	9.56e-05	-0.0926953	0.607651	0.865068
NFKBIA	0.533789	2.56e-07	8.91e-06	-0.199883	0.0602447	0.314311	0.0845461	0.448101	0.674309	-0.726174	2.72e-16	1.6e-14	-0.432498	4.34e-06	9.83e-05	0.291871	0.00275508	0.0335599
PLEKHJ1	0.342075	0.000356041	0.00636149	-0.0478252	0.616479	0.886417	-0.0967336	0.340466	0.575254	-0.382288	6.78e-06	0.000124306	-0.42177	4.35e-06	9.84e-05	-0.0414204	0.651051	0.885349
SF3B4	0.155576	0.0218315	0.165682	-0.0977916	0.164143	0.540186	-0.166228	0.0307946	0.104436	-0.245958	1.61e-05	0.000277682	-0.304841	4.39e-06	9.9e-05	-0.0608537	0.368166	0.716638
NDUFS7	0.0758111	0.464546	0.845241	-0.0624929	0.540027	0.850262	-0.394513	0.00046001	0.00363854	-0.130716	0.127031	0.429043	-0.453387	4.41e-06	9.95e-05	-0.324856	0.000726699	0.0125945
PSMD3	-0.110469	0.129394	0.495477	-0.177256	0.0181652	0.152065	-0.453179	1.14e-08	3.09e-07	-0.0594254	0.351923	0.729777	-0.325581	4.63e-06	0.000103777	-0.268213	0.000184789	0.0040937
QPRT	-0.0714518	0.530108	0.879125	0.497175	1.04e-06	7.04e-05	0.405127	0.000121937	0.00119303	0.576751	2.32e-08	6.23e-07	0.494258	4.94e-06	0.000109852	-0.0843132	0.389492	0.732016
ZNF598	0.0458243	0.559971	0.889957	-0.0905097	0.241583	0.642486	-0.326551	0.000144479	0.00137782	-0.128673	0.0528684	0.2456	-0.355335	4.94e-06	0.000109852	-0.228628	0.00228142	0.0292937
SORBS1	-0.355584	0.00136939	0.0195952	0.432212	1.91e-06	0.000121662	0.141341	0.175954	0.377814	0.794616	1.48e-16	8.77e-15	0.513931	4.97e-06	0.000110427	-0.282455	0.0022851	0.0293308
EDA	-0.0183274	0.885111	0.987083	0.404036	0.000212385	0.00589012	0.501587	1.34e-05	0.000179784	0.431061	0.00010937	0.00158484	0.537946	5.1e-06	0.000113077	0.105068	0.303949	0.659931
ZNF93	-0.304917	0.0388011	0.238554	0.39786	0.000834083	0.0169188	0.311283	0.0166478	0.0643648	0.707886	1.95e-08	5.34e-07	0.632192	5.31e-06	0.000117529	-0.0776265	0.488531	0.794744
TBL3	-0.080681	0.327155	0.753646	-0.171121	0.0388329	0.244748	-0.465791	2.93e-07	6.06e-06	-0.082966	0.237847	0.606465	-0.368175	5.39e-06	0.000119184	-0.287229	0.000329244	0.00657314
MFSD12	0.285099	0.00389584	0.0453949	-0.14547	0.129939	0.483739	-0.204156	0.0521956	0.156378	-0.422781	6.34e-06	0.000116743	-0.472012	5.42e-06	0.000119644	-0.0509985	0.614414	0.868655
GIMAP2	0.054859	0.626804	0.919848	0.334153	0.000723499	0.01514	0.54417	5.6e-07	1.1e-05	0.286804	0.00468202	0.0390714	0.506481	5.44e-06	0.000119908	0.218046	0.0286517	0.178889
FAM49A	-0.651505	0.316715	0.745814	0.813096	0.0644102	0.327155	1.58022	0.000111564	0.00110656	1.45897	0.00689789	0.0529071	2.23388	5.51e-06	0.000121159	0.772053	0.0267899	0.171079
TIMM50	-0.0883062	0.268896	0.698998	-0.20361	0.0116925	0.114467	-0.453253	2.22e-07	4.73e-06	-0.107826	0.109913	0.39144	-0.347964	5.54e-06	0.000121891	-0.242096	0.00146153	0.021237
TOMM6	-0.0416863	0.588992	0.903854	-0.19612	0.0174754	0.148135	-0.367162	1.61e-05	0.000211201	-0.147406	0.0223781	0.130609	-0.308558	5.87e-06	0.000128429	-0.163176	0.0267651	0.171009
HHEX	-0.226248	0.0329783	0.21469	0.176427	0.0566157	0.305129	0.236486	0.0188056	0.0707721	0.410503	2.37e-05	0.000396939	0.480045	6e-06	0.000130726	0.0678017	0.46738	0.783298
LRMP	-0.25049	0.000247463	0.00460867	-0.0607033	0.375074	0.752337	0.0599472	0.447796	0.674127	0.197501	0.000919308	0.010123	0.327834	6.07e-06	0.000132064	0.128829	0.0734833	0.312537
ZNF605	0.140851	0.563542	0.891981	0.758308	0.000105641	0.00337817	1.06531	5.55e-08	1.34e-06	0.627155	0.00279437	0.0254653	0.944141	6.12e-06	0.00013286	0.314811	0.0684777	0.300261
CPSF1	0.0810461	0.26204	0.692419	-0.0715698	0.331528	0.714401	-0.278392	0.00150858	0.00950861	-0.145109	0.0108193	0.0752762	-0.342728	6.12e-06	0.00013286	-0.199645	0.00807108	0.0737842
SLC25A39	0.000718233	0.992793	0.999498	-0.126994	0.125387	0.474573	-0.344372	0.00010185	0.00102381	-0.12052	0.0622305	0.275246	-0.328172	6.19e-06	0.000134217	-0.209727	0.00526558	0.0537865
POLR3K	-0.0293102	0.706366	0.945718	-0.106999	0.205266	0.596409	-0.419068	1e-06	1.83e-05	-0.0704086	0.373927	0.749433	-0.372735	6.22e-06	0.000134808	-0.304368	0.000558539	0.0101301
VEZF1	-0.0374398	0.62186	0.917999	0.158372	0.0345594	0.228417	0.273645	0.000432242	0.00345886	0.203585	0.00290891	0.0263285	0.328326	6.25e-06	0.000135364	0.123079	0.0835841	0.337134
GBP1	-0.838458	1.45e-06	4.51e-05	-0.0209711	0.879124	0.970589	-0.0463265	0.757193	0.886639	0.822885	6.54e-07	1.41e-05	0.808042	6.26e-06	0.000135576	-0.0165072	0.907716	0.976649
DPP7	0.117733	0.176178	0.579175	-0.0588508	0.485242	0.823142	-0.29137	0.00231495	0.0134882	-0.168685	0.0207449	0.123744	-0.392121	6.47e-06	0.000139453	-0.225366	0.00639948	0.0622117
LRRK1	0.519242	2.33e-08	9.62e-07	0.023831	0.786298	0.945082	0.0676894	0.48662	0.707409	-0.487763	1.19e-08	3.39e-07	-0.434076	6.65e-06	0.000142862	0.0517334	0.571542	0.844716
RNF44	0.376108	1.99e-05	0.000489645	0.519536	2.96e-10	3.77e-08	0.760118	3.26e-15	2.29e-13	0.151481	0.0371091	0.191334	0.401056	6.7e-06	0.000143838	0.247604	0.00319665	0.0373397
PRUNE2	0.0195644	0.870825	0.983963	0.279768	0.00822857	0.0887427	0.503167	5.03e-06	7.55e-05	0.266917	0.0121087	0.0819561	0.500306	6.79e-06	0.000145442	0.231633	0.0187938	0.132556
CD180	-0.566763	0.0368678	0.231028	0.604522	0.00207868	0.0336494	0.56884	0.00959534	0.0419748	1.18255	4.25e-07	9.47e-06	1.15543	7.32e-06	0.000155977	-0.0292006	0.880134	0.968848
ZNF529	-0.190342	0.274787	0.706144	0.453322	0.00176869	0.0299886	0.523839	0.000395672	0.00321507	0.649884	4.77e-05	0.000743307	0.730502	7.47e-06	0.00015888	0.0786388	0.569462	0.84361
DHX33	-0.0110543	0.875879	0.984767	-0.202405	0.00405397	0.0539511	-0.349993	5.51e-06	8.17e-05	-0.183719	0.00328277	0.0290994	-0.321527	7.81e-06	0.000164981	-0.139539	0.0475887	0.243373
NPRL3	-0.0813942	0.413893	0.815591	-0.581314	2.02e-09	2.32e-07	-0.615894	4.1e-08	1.02e-06	-0.491978	6.28e-07	1.36e-05	-0.517354	7.89e-06	0.00016675	-0.0275414	0.807997	0.948046
ZNF606	0.0234902	0.927291	0.989868	0.829072	1.39e-05	0.000622957	1.00512	5.55e-07	1.09e-05	0.815827	0.000155624	0.00217182	1.00091	8.22e-06	0.00017294	0.18354	0.285306	0.644031
UBA7	-0.0776638	0.53944	0.883121	0.366023	0.0006639	0.0141796	0.460829	9.68e-05	0.000980833	0.451773	6.78e-05	0.00103069	0.556129	8.43e-06	0.000176844	0.102451	0.342119	0.694458
TCERG1L	0.390155	7.69e-07	2.48e-05	-0.181612	0.0246519	0.18453	0.0201004	0.814999	0.915601	-0.564096	1.19e-14	6.31e-13	-0.352898	8.78e-06	0.000183388	0.20949	0.00985578	0.0853329
GTPBP3	0.0366708	0.704692	0.945219	-0.109682	0.220237	0.616511	-0.445905	9.39e-06	0.00013196	-0.138637	0.129305	0.433707	-0.4652	8.85e-06	0.000184617	-0.328386	0.000685146	0.0119971
UTP4	-0.105203	0.132579	0.503242	-0.258376	0.000225389	0.00617988	-0.426754	2.82e-08	7.2e-07	-0.145584	0.0135806	0.0897023	-0.304502	8.89e-06	0.000185303	-0.160794	0.0162749	0.120732
C7orf50	0.0283094	0.773005	0.96511	-0.171142	0.066435	0.332957	-0.455064	8.86e-06	0.000125586	-0.191517	0.0411045	0.20592	-0.466032	8.94e-06	0.00018616	-0.276501	0.0054433	0.0550715
ENC1	-0.211523	0.0586412	0.312537	0.259976	0.00698711	0.0789874	0.279519	0.00931507	0.040947	0.478853	2.68e-06	5.21e-05	0.508498	9.18e-06	0.000190532	0.0277288	0.781078	0.939095
TNK2	0.635158	4.23e-10	2.36e-08	0.497234	6.45e-07	4.66e-05	1.05283	5.64e-24	7.69e-22	-0.13009	0.158961	0.493932	0.435165	9.55e-06	0.000197215	0.563512	6.35e-09	4.03e-07
CLEC2D	-1.14189	7.13e-38	1.58e-35	-0.804783	4.3e-23	3.04e-20	-1.66775	4.78e-64	1.77e-61	0.344378	0.00011112	0.00160506	-0.508615	9.67e-06	0.000199285	-0.854608	2.81e-17	3.24e-15
ELOB	0.122308	0.237491	0.662455	0.0251735	0.8947	0.97579	-0.273474	0.0133842	0.0541417	-0.0939768	0.24558	0.61678	-0.378766	9.79e-06	0.000201597	-0.286847	0.00124962	0.0190288
WDR46	-0.157491	0.0219875	0.166583	-0.286151	3.04e-05	0.00119544	-0.491099	7.86e-11	3.04e-09	-0.121066	0.0506537	0.23857	-0.316468	9.87e-06	0.00020286	-0.197301	0.00477216	0.0501863
HSPBP1	-0.133967	0.143358	0.523242	-0.172943	0.0495067	0.28194	-0.587968	2.52e-09	7.69e-08	-0.0311498	0.715974	0.9324	-0.4369	9.99e-06	0.000204683	-0.407699	1.4e-05	0.000448341
PLSCR1	0.278669	0.00984099	0.0939581	0.397164	7.04e-05	0.0024101	0.702028	4.94e-12	2.27e-10	0.125913	0.197525	0.549999	0.44049	1.04e-05	0.000210839	0.312813	0.000878467	0.0146787
KBTBD11	0.17543	0.0828743	0.389891	0.448653	6.81e-07	4.87e-05	0.570973	2.03e-09	6.35e-08	0.280394	0.00135193	0.0139464	0.412613	1.05e-05	0.000213672	0.130474	0.120244	0.416464
ZNF845	-0.175471	0.311872	0.742892	0.443453	0.00146837	0.0261185	0.51412	0.000509944	0.0039538	0.623994	3.66e-05	0.000586845	0.705177	1.05e-05	0.000213729	0.0793541	0.542265	0.827259
BEST3	2.91786	2.18e-08	9.08e-07	2.17885	4.48e-05	0.00165494	4.13812	3.61e-24	5.1e-22	-0.731808	0.048955	0.232877	1.24532	1.08e-05	0.000218166	1.97606	7.26e-13	6.71e-11
CHD9	0.0624308	0.424444	0.823667	0.182467	0.0112617	0.11131	0.382852	6.19e-07	1.2e-05	0.127419	0.0668955	0.288594	0.337617	1.08e-05	0.000218166	0.208427	0.00285089	0.0344164
RNF24	-0.300656	0.00336295	0.040191	0.263743	0.00243828	0.0379912	0.139526	0.156186	0.348538	0.57293	2.53e-10	8.54e-09	0.457787	1.08e-05	0.000218496	-0.116897	0.183205	0.522197
WDR77	-0.0993582	0.171036	0.569696	-0.229358	0.00209555	0.0338818	-0.418393	1.82e-07	3.91e-06	-0.122582	0.043776	0.215423	-0.302075	1.09e-05	0.000219778	-0.181395	0.00893637	0.0793771
FJX1	-0.0555193	0.593336	0.905968	-0.325998	0.001485	0.0262983	-0.555413	4.23e-07	8.52e-06	-0.262624	0.00934022	0.067101	-0.482759	1.1e-05	0.000221779	-0.22174	0.0395685	0.218258
FBXO30	-0.157025	0.147487	0.531113	0.0643904	0.506203	0.835159	0.288681	0.00484427	0.0244223	0.22849	0.0213971	0.126418	0.462686	1.12e-05	0.000223959	0.232496	0.0140823	0.110031
SGTA	-0.0538495	0.451991	0.839007	-0.135807	0.0659265	0.331681	-0.375171	3.24e-06	5.21e-05	-0.0746116	0.210709	0.569309	-0.304372	1.12e-05	0.000224798	-0.231787	0.00093542	0.0154092
ZNF616	-0.173999	0.326119	0.752892	0.458743	0.00119923	0.0224631	0.535231	0.000380354	0.00311339	0.638442	4.22e-05	0.000666724	0.725257	1.12e-05	0.000224821	0.0850277	0.526615	0.818451
TRMT61A	-0.0434487	0.671567	0.934681	-0.185934	0.0546222	0.298969	-0.558339	2.92e-07	6.05e-06	-0.134685	0.174059	0.514712	-0.497601	1.14e-05	0.000228787	-0.364811	0.00064881	0.011492
PNPLA8	0.235799	0.0318471	0.211083	0.36601	0.000274078	0.00719526	0.645157	9.21e-10	3e-08	0.136841	0.135342	0.446113	0.426113	1.16e-05	0.000231058	0.287528	0.00138549	0.0204947
CHKA	0.240693	0.0304861	0.205467	-0.215982	0.0506994	0.285491	-0.24975	0.0336208	0.112092	-0.448632	8.48e-06	0.000152568	-0.473431	1.19e-05	0.000236102	-0.0263945	0.806601	0.947681
DRAP1	0.0125041	0.887076	0.987147	-0.102026	0.263985	0.661935	-0.380986	5.28e-05	0.000582773	-0.107306	0.189574	0.538357	-0.376457	1.2e-05	0.000237428	-0.271188	0.00228644	0.0293379
NOP16	-0.0154924	0.84827	0.979852	-0.220949	0.00696741	0.0787994	-0.426421	4.49e-06	6.85e-05	-0.197915	0.010371	0.0728915	-0.394141	1.2e-05	0.00023789	-0.198175	0.0281788	0.176737
KAZN	0.318857	0.00218459	0.0287747	-0.264483	0.0112137	0.110937	-0.208472	0.0745507	0.204444	-0.575687	2.18e-08	5.89e-07	-0.509994	1.2e-05	0.000238116	0.0635753	0.587736	0.854543
THOC3	0.168181	0.123977	0.484204	-0.106581	0.312282	0.701801	-0.312589	0.00702067	0.0324662	-0.266634	0.00473588	0.0394181	-0.463754	1.21e-05	0.000238926	-0.198963	0.050738	0.252073
HBP1	0.0747765	0.498987	0.864418	0.20478	0.0420104	0.256727	0.522939	5.7e-07	1.12e-05	0.137619	0.180275	0.524918	0.465395	1.25e-05	0.000246024	0.326126	0.00089206	0.0148658
GCDH	-0.0574106	0.531893	0.879947	-0.197837	0.0215811	0.169802	-0.523692	1.77e-07	3.83e-06	-0.132506	0.123918	0.422726	-0.448999	1.26e-05	0.000248518	-0.318538	0.000900091	0.0149595
POLM	0.258367	0.00691118	0.0715265	-0.157185	0.105833	0.433127	-0.184312	0.0665685	0.187961	-0.407864	1.24e-05	0.000218185	-0.425494	1.31e-05	0.000256168	-0.0192312	0.845871	0.959071
RC3H2	-0.00792004	0.915155	0.988879	0.122291	0.0897542	0.394254	0.277573	0.00027963	0.00240291	0.137814	0.0277804	0.153554	0.302821	1.31e-05	0.000256374	0.16329	0.0139881	0.109501
ARAP2	0.270695	0.0406451	0.245791	0.254498	0.0391054	0.245911	0.742071	8.42e-10	2.77e-08	-0.00942182	0.93449	0.985688	0.487444	1.32e-05	0.000257616	0.49504	2.69e-06	0.000106663
CUTA	-0.003265	0.96864	0.996339	-0.136196	0.114004	0.450902	-0.360462	7.25e-05	0.000766028	-0.125748	0.0800204	0.323153	-0.340234	1.4e-05	0.000271066	-0.216577	0.00735666	0.0690315
TFDP1	-0.0128111	0.852184	0.981118	-0.0515535	0.449109	0.802267	-0.34428	7.87e-06	0.000112358	-0.0311119	0.60957	0.894039	-0.314373	1.41e-05	0.000274103	-0.28504	5.35e-05	0.00142684
SAMD9L	-0.25601	0.133808	0.505629	0.278164	0.0448992	0.26645	0.446339	0.00263737	0.0150613	0.541823	0.000545118	0.00642185	0.719516	1.43e-05	0.000276121	0.17611	0.201121	0.546209
PPAN-P2RY11	-0.0405527	0.602378	0.910987	-0.222533	0.00403753	0.0538749	-0.407549	1.66e-06	2.89e-05	-0.174346	0.0140509	0.0921824	-0.349988	1.43e-05	0.000276489	-0.177484	0.0251166	0.163304
SEMA6C	-0.406802	0.00312413	0.0378046	0.413047	0.000153735	0.0045482	0.181047	0.142718	0.327083	0.828257	1.54e-11	5.85e-10	0.605606	1.47e-05	0.000282412	-0.22444	0.0446212	0.234691
ARSD	0.381812	0.0106092	0.0990005	0.453991	0.000696181	0.0147596	0.940838	8.84e-13	4.59e-11	0.0799222	0.555402	0.868973	0.57663	1.47e-05	0.000283751	0.494781	4.38e-05	0.00119363
GPSM3	-0.116183	0.335276	0.761046	0.383144	9.33e-05	0.00306465	0.380243	0.000474524	0.00373536	0.507024	2.3e-06	4.51e-05	0.513716	1.57e-05	0.000299369	0.00492781	0.960026	0.990983
AFF4	-0.0121164	0.881334	0.986551	0.175837	0.0228415	0.174941	0.331114	0.000161964	0.00152007	0.195444	0.00558998	0.0449356	0.360925	1.59e-05	0.000302972	0.163666	0.039111	0.216997
ZNF10	-0.105466	0.615359	0.915219	0.509504	0.00255613	0.0391915	0.682857	0.000106307	0.00106134	0.618799	0.000565995	0.00664097	0.802724	1.6e-05	0.000303767	0.182139	0.23139	0.585664
LOC101929621	-0.709815	0.0757331	0.368294	0.842148	0.00160255	0.0278781	0.803342	0.00537001	0.0264433	1.56119	2.74e-06	5.31e-05	1.53188	1.62e-05	0.000308542	-0.0313668	0.899471	0.974133
RAPGEF1	0.493439	5.58e-15	4.79e-13	0.083354	0.208827	0.600977	0.163302	0.0473691	0.145536	-0.402596	2.14e-14	1.11e-12	-0.313231	1.64e-05	0.000310813	0.0873324	0.240094	0.596692
DEPP1	1.4173	2.06e-23	2.62e-21	1.05844	6.34e-15	1.56e-12	1.87911	1.17e-48	3.42e-46	-0.351907	0.00220542	0.0209556	0.478054	1.68e-05	0.000317646	0.82817	5.2e-15	5.31e-13
ITM2C	0.712467	1.85e-14	1.56e-12	0.0669746	0.497784	0.830576	0.375574	0.000172947	0.00161078	-0.638727	2.43e-18	1.73e-16	-0.320061	1.7e-05	0.000320833	0.316638	9.2e-05	0.00228951
CTU2	-0.172438	0.134258	0.506364	-0.316301	0.00305419	0.0444772	-0.749941	1.04e-09	3.38e-08	-0.135659	0.223732	0.586577	-0.560259	1.72e-05	0.000324567	-0.426472	0.000419978	0.00805457
RFX7	0.00313609	0.966594	0.996044	0.131466	0.0608947	0.316053	0.31726	3.41e-05	0.000402417	0.135884	0.0475636	0.228202	0.331443	1.73e-05	0.000325102	0.19382	0.00689843	0.0656911
TP53BP2	-0.144416	0.0461554	0.266863	0.145804	0.0336518	0.224442	0.16041	0.0386844	0.124776	0.297889	2.79e-06	5.4e-05	0.322178	1.75e-05	0.000328492	0.0224766	0.749096	0.92655
IPO4	-0.0927395	0.200777	0.613395	-0.259899	0.00038318	0.00926339	-0.438779	4.54e-08	1.11e-06	-0.159614	0.0172746	0.108318	-0.328947	1.79e-05	0.000334817	-0.171302	0.0239998	0.157889
TMEM259	0.02983	0.702274	0.944523	-0.155786	0.0428669	0.259856	-0.340326	9.16e-05	0.000935632	-0.177873	0.0108292	0.0753123	-0.353102	1.8e-05	0.000336661	-0.17707	0.0266837	0.170693
ICK	0.128998	0.157812	0.548924	0.227689	0.00666249	0.0762151	0.498782	6.94e-08	1.65e-06	0.106032	0.188165	0.53604	0.387234	1.96e-05	0.000359872	0.279403	0.000840284	0.0141741
CPSF4	0.164895	0.0718383	0.35671	-0.101995	0.275333	0.6727	-0.26536	0.00767273	0.0349738	-0.259387	0.0036186	0.0315151	-0.413112	1.98e-05	0.000362967	-0.155836	0.112934	0.403002
RPS19BP1	0.147961	0.0808959	0.383638	-0.025503	0.757533	0.93689	-0.245148	0.00440349	0.0226816	-0.165821	0.0433165	0.213825	-0.375782	2.02e-05	0.000369309	-0.211896	0.0132974	0.105759
SERINC5	0.0608483	0.393971	0.802217	-0.253218	0.000704743	0.0148789	-0.290645	0.000397445	0.0032267	-0.306274	7.82e-06	0.000141349	-0.334005	2.05e-05	0.000373134	-0.0293618	0.714668	0.913173
GPS1	0.047026	0.565582	0.892878	-0.0611088	0.465416	0.811549	-0.287906	0.00146486	0.00928289	-0.100805	0.124558	0.424375	-0.318012	2.1e-05	0.000381163	-0.21924	0.00374286	0.0418567
TMEM109	-0.132778	0.0930881	0.415106	-0.173542	0.0432079	0.260552	-0.470597	5.34e-08	1.3e-06	-0.0337905	0.646064	0.908376	-0.320827	2.24e-05	0.000404942	-0.289138	0.000430337	0.00820636
FAM111A	-0.18945	0.0128804	0.113786	0.236692	0.0012584	0.0231918	0.10225	0.190852	0.399027	0.433762	2.49e-11	9.23e-10	0.30902	2.31e-05	0.000415537	-0.126426	0.0669591	0.296392
SNHG17	0.0511691	0.626472	0.919848	-0.0981047	0.32499	0.710061	-0.422821	0.000137764	0.00132145	-0.141173	0.137696	0.451212	-0.456884	2.32e-05	0.000416955	-0.317599	0.00182719	0.0250128
ABI2	-0.197995	0.014136	0.121511	0.185863	0.0108408	0.108204	0.122555	0.117206	0.284048	0.391325	5.61e-08	1.41e-06	0.337761	2.33e-05	0.000417534	-0.0553367	0.437992	0.764022
SSSCA1	-0.115182	0.349798	0.772196	-0.219382	0.0585666	0.309804	-0.71669	1.01e-07	2.31e-06	-0.0958929	0.411757	0.781256	-0.584596	2.36e-05	0.000421264	-0.490811	0.000158026	0.00357281
CTSS	-0.0884152	0.31935	0.747574	0.201357	0.0129415	0.121588	0.28995	0.00208176	0.012352	0.297521	0.00018553	0.00251857	0.395428	2.38e-05	0.000423799	0.09621	0.266523	0.625703
CDC25B	-0.00863912	0.920379	0.989411	0.453269	5.25e-09	5.74e-07	0.34356	0.000124259	0.00121309	0.469891	1.47e-10	5.08e-09	0.369525	2.45e-05	0.000433211	-0.102245	0.193879	0.536565
BST2	0.434518	0.000133264	0.00272262	0.641571	7.42e-10	9.01e-08	0.835187	5.72e-15	3.97e-13	0.215396	0.0251273	0.142432	0.418616	2.49e-05	0.000438521	0.201386	0.0290587	0.180441
WDR72	-0.469211	0.0443976	0.260311	0.25277	0.153186	0.523344	0.472469	0.0133206	0.0539643	0.727493	0.000724413	0.00825302	0.95734	2.52e-05	0.000443746	0.228321	0.199664	0.544248
SERF2-C15ORF63	0.287583	0.00120353	0.0176273	0.0860072	0.725693	0.926448	-0.0414699	0.666296	0.833082	-0.197736	0.308401	0.690637	-0.312188	2.53e-05	0.000444371	-0.116448	0.577238	0.847848
NTHL1	-0.200811	0.0631172	0.327703	-0.403887	0.000118842	0.00369767	-0.773111	3.29e-10	1.16e-08	-0.195272	0.0805762	0.324656	-0.555286	2.55e-05	0.000447012	-0.361948	0.00478821	0.050281
MRPL36	0.0223792	0.829555	0.977022	-0.270314	0.00661898	0.0759544	-0.445872	5.01e-05	0.000558096	-0.284594	0.00279699	0.0254794	-0.451111	2.55e-05	0.00044723	-0.168366	0.0997205	0.375902
MTFP1	-0.188226	0.0550083	0.300186	-0.314041	0.00100873	0.0198516	-0.672543	7.15e-10	2.38e-08	-0.118005	0.211998	0.571092	-0.467349	2.56e-05	0.000447475	-0.351475	0.00101258	0.0164047
MR1	0.156211	0.206582	0.622238	0.284204	0.0174193	0.147787	0.635525	3.59e-08	8.98e-07	0.135601	0.266298	0.642983	0.496825	2.56e-05	0.000448377	0.359386	0.00186469	0.0254234
GUK1	0.0502771	0.566583	0.893543	-0.0207265	0.818945	0.954077	-0.279158	0.00353008	0.0190799	-0.0638162	0.346446	0.7256	-0.312433	2.61e-05	0.000454798	-0.250676	0.00112651	0.0177264
ZNF816	-0.332107	0.194722	0.605532	0.513459	0.00896691	0.0948286	0.642515	0.00170558	0.0105077	0.852095	0.000191655	0.00258966	0.991266	2.64e-05	0.00046006	0.137225	0.460978	0.779814
CPOX	-0.160416	0.0310544	0.207397	-0.293095	6.34e-05	0.00221421	-0.526946	6.6e-10	2.21e-08	-0.12507	0.0686377	0.293658	-0.349148	2.72e-05	0.000471923	-0.22569	0.00543809	0.0550337
SLC25A19	0.0271359	0.804332	0.972211	-0.27817	0.00950376	0.0987045	-0.48599	2.85e-05	0.000343485	-0.297481	0.00600863	0.0476164	-0.496038	2.74e-05	0.000474243	-0.200103	0.0846654	0.339664
LOC101929415	-0.680633	0.344167	0.767507	1.2032	0.00780437	0.0852855	1.5776	0.000462935	0.00365886	1.86841	0.000660706	0.0076208	2.25318	2.75e-05	0.000475044	0.382391	0.281224	0.639733
ZNF559	-0.00521276	0.977102	0.997724	0.437732	0.00351188	0.0487649	0.674138	1.31e-05	0.00017728	0.449331	0.00548582	0.0443077	0.69566	2.76e-05	0.000476858	0.24465	0.0799408	0.329108
KLF12	0.186236	0.0395699	0.241449	0.254417	0.00376488	0.0513431	0.527454	4.1e-09	1.19e-07	0.075801	0.357333	0.734879	0.358551	2.81e-05	0.000484032	0.281025	0.000747117	0.0128885
BMPR2	0.124671	0.183944	0.591485	0.185662	0.0365949	0.236169	0.462595	8.02e-07	1.5e-05	0.0682278	0.382017	0.756688	0.355187	2.81e-05	0.000484339	0.285163	0.000371058	0.00723515
MRPL20	0.0302649	0.682111	0.938021	-0.101382	0.181162	0.564906	-0.31111	0.000110982	0.00110158	-0.124122	0.0782068	0.318254	-0.324175	2.83e-05	0.000486791	-0.202015	0.0101113	0.0868011
BCL6B	0.116091	0.575264	0.896979	0.827531	1.41e-07	1.18e-05	0.879302	2.15e-07	4.6e-06	0.719543	3.54e-05	0.000569808	0.781078	2.85e-05	0.000489235	0.0595405	0.682241	0.897776
KLHL23	-0.251937	0.0102304	0.0967432	-0.408967	1.44e-05	0.000636413	-0.714843	6.56e-12	2.94e-10	-0.149721	0.110652	0.393177	-0.445518	2.85e-05	0.000489235	-0.297641	0.00351227	0.0399616
SLC38A5	-0.0221312	0.801717	0.971281	-0.246089	0.00505953	0.062468	-0.410802	1.47e-05	0.000195108	-0.21634	0.00691605	0.0529767	-0.371648	2.86e-05	0.000489914	-0.157251	0.0730532	0.31124
LSM4	0.0441544	0.581859	0.899856	0.00564544	0.943089	0.988059	-0.281371	0.00116255	0.00766174	-0.0307803	0.629542	0.902027	-0.308498	2.86e-05	0.000490643	-0.27954	8.11e-05	0.00205081
HSF1	0.107703	0.194369	0.605168	-0.147638	0.0778963	0.36372	-0.218936	0.0170649	0.0656132	-0.247594	8.99e-05	0.00133114	-0.309721	2.87e-05	0.000491818	-0.06391	0.383243	0.727488
ATP6V0E2	0.149127	0.274189	0.705488	-0.420419	0.00120069	0.0224776	-0.467842	0.000587186	0.00442063	-0.560976	4.07e-05	0.000646246	-0.599194	3.02e-05	0.000514111	-0.0401306	0.772654	0.935977
ANKRD50	-0.0583742	0.591953	0.905634	0.115114	0.237646	0.637226	0.378538	0.000241461	0.00213792	0.180981	0.0780059	0.317721	0.454292	3.04e-05	0.000517587	0.271485	0.00567533	0.0568174
SCYL2	-0.0768408	0.357828	0.778185	0.0356201	0.652408	0.901412	0.214829	0.010177	0.0439874	0.11979	0.076423	0.314095	0.308785	3.12e-05	0.0005276	0.187286	0.00663923	0.0638758
CPM	-0.201538	0.105261	0.442909	0.203715	0.057295	0.306677	0.281122	0.012079	0.0502218	0.411987	0.000315991	0.00402206	0.499403	3.27e-05	0.000549405	0.0856131	0.40996	0.74572
MLLT1	0.094593	0.171256	0.57	-0.0833181	0.229023	0.627933	-0.226748	0.00362674	0.0194886	-0.170237	0.00596758	0.0473923	-0.303923	3.46e-05	0.00057676	-0.135458	0.060867	0.280624
PHOSPHO2-KLHL23	-0.258479	0.00807813	0.0809369	-0.407963	1.26e-05	0.000579733	-0.714597	5.23e-12	2.4e-10	-0.14218	0.127711	0.430343	-0.438727	3.67e-05	0.000604786	-0.29838	0.00325913	0.0377735
CTNNA1	-0.171413	0.0220126	0.166679	0.193985	0.0060578	0.0710101	0.115689	0.132719	0.309847	0.373098	1.05e-08	3e-07	0.304367	3.73e-05	0.000613849	-0.0706128	0.304409	0.660315
SAPCD2	-0.111369	0.152162	0.539371	-0.134817	0.0738059	0.351356	-0.470286	2.37e-08	6.13e-07	-0.0156584	0.826236	0.959	-0.341769	3.73e-05	0.000613917	-0.327808	3.09e-05	0.000878569
PANK2	-0.0238042	0.791783	0.969139	0.361099	8.07e-06	0.000406071	0.319057	0.000274065	0.00236393	0.392853	6.09e-07	1.32e-05	0.360309	3.74e-05	0.000614469	-0.0343567	0.659705	0.888428
TNFSF4	0.988892	1.48e-16	1.45e-14	-0.391526	0.00345846	0.0482892	0.465481	0.000580822	0.00438718	-1.37256	9.88e-31	1.39e-28	-0.50593	3.83e-05	0.000627901	0.86497	2.38e-10	1.78e-08
MRPL34	0.165683	0.102221	0.435999	-0.0617548	0.540731	0.850366	-0.22992	0.035413	0.11669	-0.219924	0.00736432	0.0556276	-0.378682	3.87e-05	0.000634054	-0.160824	0.0779182	0.324401
ZNF227	-0.113301	0.354912	0.775689	0.169927	0.106307	0.434477	0.349001	0.00181605	0.0110442	0.289666	0.00803913	0.0595459	0.478825	3.89e-05	0.000636389	0.187504	0.0619244	0.283299
RPIA	-0.117786	0.134282	0.506364	-0.309043	0.000145192	0.00436444	-0.492107	1.83e-08	4.79e-07	-0.183699	0.0200155	0.120738	-0.357206	4.09e-05	0.000664796	-0.175477	0.0484414	0.24519
COX6A1	0.0786684	0.632083	0.92177	0.0187759	0.915143	0.982123	-0.245159	0.016085	0.0626074	-0.0528254	0.430131	0.795135	-0.303934	4.14e-05	0.000673027	-0.253162	0.00089931	0.0149532
SATB1	0.263674	0.0889655	0.405398	0.431389	0.000647261	0.0138757	0.816992	1.38e-10	5.12e-09	0.173334	0.208604	0.566138	0.568834	4.28e-05	0.000694287	0.393621	0.000524433	0.00962158
TBRG4	-0.0320526	0.697328	0.942474	-0.139783	0.0893515	0.393513	-0.382741	3.92e-05	0.000452227	-0.100137	0.138265	0.452531	-0.333841	4.43e-05	0.000715711	-0.235714	0.00317669	0.0371531
THOC6	0.0123482	0.886593	0.987115	-0.138248	0.104613	0.430013	-0.372411	7.39e-05	0.000778391	-0.142926	0.0711106	0.299746	-0.367666	4.6e-05	0.000739478	-0.226781	0.00975325	0.0847344
CXXC1	0.133585	0.0999626	0.430302	0.00325636	0.96864	0.993828	-0.201195	0.0237001	0.0849699	-0.122996	0.0775106	0.316715	-0.317798	4.61e-05	0.000740427	-0.196891	0.0123585	0.100349
GNG2	-0.0726491	0.39389	0.802164	0.0431166	0.597659	0.877039	0.253725	0.00314256	0.0173623	0.123272	0.11947	0.412725	0.343602	4.64e-05	0.000745816	0.218517	0.00715355	0.0675679
NEU3	0.219722	0.0559505	0.303092	-0.277128	0.0137705	0.126546	-0.318351	0.0114769	0.0483304	-0.489044	1.68e-05	0.000289157	-0.520697	4.8e-05	0.000768383	-0.0337615	0.789508	0.94195
BAZ2B	0.218452	0.213941	0.630887	0.452557	0.00304753	0.0444081	0.818145	1.18e-07	2.63e-06	0.239297	0.11188	0.395937	0.614767	4.9e-05	0.00078084	0.373699	0.00514126	0.0529229
PPP1R15A	-0.0477102	0.683968	0.938687	0.307069	0.00232644	0.036621	0.391225	0.000259673	0.00226308	0.361894	0.000573066	0.00671236	0.45595	4.9e-05	0.000781291	0.0923068	0.342781	0.694828
RBM14	-0.0290016	0.709149	0.94641	-0.0875148	0.270129	0.668283	-0.354473	0.000155154	0.00146432	-0.051098	0.350213	0.728518	-0.30867	5.02e-05	0.000794885	-0.259723	0.000587833	0.0105809
EMG1	-0.0555376	0.54064	0.883121	-0.157202	0.0732953	0.350226	-0.467913	1.4e-06	2.47e-05	-0.0939003	0.275361	0.654494	-0.395194	5.04e-05	0.000798784	-0.303228	0.00117788	0.0182952
MRPL28	-0.0448252	0.582045	0.899922	-0.168927	0.0410762	0.253149	-0.386932	1.23e-05	0.000167333	-0.116678	0.109224	0.389833	-0.325166	5.29e-05	0.000833541	-0.210433	0.009279	0.0815073
CCDC167	-0.0811835	0.532121	0.880064	-0.559915	9.57e-06	0.000468404	-0.681279	4.4e-07	8.81e-06	-0.470657	0.000497059	0.00592754	-0.582978	5.39e-05	0.000846973	-0.114224	0.423233	0.754354
NMI	-0.191791	0.022733	0.170149	0.149782	0.0623454	0.320715	0.139576	0.111569	0.274292	0.348984	6.19e-06	0.000113993	0.348636	5.41e-05	0.000849814	-0.00222766	0.9785	0.996226
RPUSD1	0.0514295	0.520366	0.875498	-0.111486	0.162425	0.537516	-0.311095	0.000359992	0.00296621	-0.155317	0.0403911	0.203526	-0.34527	5.49e-05	0.000859624	-0.192033	0.0228088	0.152394
CORO2B	1.08691	4.31e-28	6.8e-26	-0.158639	0.148314	0.51615	0.691369	1.15e-10	4.32e-09	-1.23808	5.2e-40	8.85e-38	-0.378386	5.64e-05	0.000877928	0.857969	8.09e-17	9.16e-15
NFATC4	0.0771329	0.643182	0.925303	0.617834	5.81e-06	0.000313181	0.674067	4.99e-06	7.51e-05	0.550445	9.82e-05	0.00144346	0.615606	5.67e-05	0.000881725	0.0632568	0.619571	0.871582
FAAP100	0.081381	0.370862	0.788086	-0.165074	0.0722707	0.347845	-0.367135	0.0010376	0.00700537	-0.238971	0.00442236	0.0373131	-0.432007	5.67e-05	0.000881725	-0.195486	0.0667899	0.296066
PWWP2B	2.44147	4.19e-52	1.55e-49	0.278334	0.192887	0.579927	1.90648	1.42e-28	2.35e-26	-2.15491	9.95e-48	2.15e-45	-0.517174	5.69e-05	0.000883391	1.63583	2.4e-24	5.52e-22
KDM3A	-0.443916	4.25e-09	2.02e-07	0.019185	0.783923	0.944571	-0.153422	0.0391701	0.126036	0.470625	8.99e-12	3.51e-10	0.307642	5.84e-05	0.000904541	-0.164652	0.0170893	0.124305
CROT	0.0844277	0.587102	0.903166	0.414573	0.00160844	0.0279684	0.63046	3.94e-06	6.14e-05	0.335827	0.0126631	0.0849342	0.561943	5.89e-05	0.000911846	0.224369	0.0602692	0.279253
ZNF566	-0.0674294	0.636774	0.923314	0.302511	0.0122837	0.118243	0.439191	0.000562293	0.00428028	0.375633	0.00234053	0.0219891	0.522604	6.1e-05	0.000938721	0.145255	0.188739	0.529101
EXOSC5	-0.0363636	0.718376	0.949654	-0.170001	0.0891611	0.393061	-0.475594	8.81e-06	0.00012486	-0.125976	0.191402	0.541299	-0.422059	6.19e-05	0.000950349	-0.298184	0.00408027	0.044391
HSD17B11	0.00430941	0.969265	0.996445	0.217021	0.0286623	0.202094	0.422066	7.84e-05	0.000818074	0.219836	0.0290406	0.158969	0.434786	6.37e-05	0.000973085	0.213287	0.0289983	0.18036
ZNF480	-0.172276	0.106687	0.446181	0.166325	0.0913391	0.398618	0.168514	0.117005	0.283745	0.345228	7.23e-06	0.000131614	0.357599	6.5e-05	0.00099072	0.0106536	0.89511	0.973145
PRKAR1A	-0.0813618	0.296846	0.728736	0.142588	0.0490121	0.280455	0.209803	0.0080679	0.0364715	0.23135	0.000687626	0.00790451	0.308524	6.53e-05	0.000994172	0.0752603	0.290845	0.648762
PIN1	-0.0179842	0.83106	0.977569	-0.0215786	0.798359	0.948592	-0.375358	4.04e-05	0.000464483	0.00389427	0.959114	0.991551	-0.340346	6.6e-05	0.00100242	-0.346281	3.92e-05	0.00108848
NDUFA11	0.0563196	0.759899	0.961672	-0.0256714	0.897031	0.976361	-0.276061	0.165353	0.362362	-0.0750579	0.272027	0.650325	-0.314817	6.6e-05	0.00100242	-0.241969	0.00308047	0.0363572
TMSB4Y	-0.0629744	0.815119	0.97376	1.22818	1.25e-11	1.89e-09	0.877576	3.69e-05	0.000429634	1.30393	3.18e-10	1.06e-08	0.960594	6.61e-05	0.00100441	-0.345324	0.040735	0.222398
TENM4	0.0486265	0.69831	0.942579	0.681004	5.32e-11	7.45e-09	0.599496	1.2e-05	0.000163676	0.63989	3.37e-09	1.02e-07	0.568548	6.69e-05	0.0010142	-0.0730771	0.556716	0.835548
LIMCH1	0.793638	0.0165892	0.13647	1.13722	4.38e-05	0.00162682	1.8276	3.24e-12	1.53e-10	0.347368	0.214424	0.574067	1.04603	7.15e-05	0.00107346	0.696811	0.00249249	0.0312711
TRMT1	0.00280365	0.97779	0.997724	-0.209776	0.0286612	0.202094	-0.444324	3.47e-05	0.000408603	-0.20462	0.0314717	0.169348	-0.429931	7.27e-05	0.00108901	-0.227198	0.0273105	0.173157
ZNF850	-0.132792	0.688379	0.940613	1.03027	5.23e-05	0.00186591	0.993049	0.00016559	0.00154894	1.1643	2.85e-05	0.000469348	1.13838	7.33e-05	0.00109713	-0.0283736	0.902844	0.975237
HAGHL	0.377845	0.0858652	0.398235	-0.546264	0.0143767	0.130042	-0.608599	0.0123414	0.0510029	-0.91613	5.14e-05	0.000797648	-0.969853	7.43e-05	0.00110848	-0.0556445	0.828584	0.955412
URGCP-MRPS24	0.117464	0.255655	0.684582	-0.0564186	0.583374	0.870646	-0.279953	0.0131788	0.0535321	-0.166379	0.0472296	0.227241	-0.380586	7.5e-05	0.00111671	-0.216348	0.0229309	0.152826
GATM	-0.163163	0.0957417	0.421745	-0.417572	7.28e-06	0.00037362	-0.60133	8.51e-09	2.34e-07	-0.247161	0.00777212	0.0581059	-0.420844	7.51e-05	0.00111791	-0.175265	0.0832739	0.336436
YPEL3	0.991988	0.0012399	0.0180421	1.34364	6.57e-08	5.9e-06	1.89451	2.02e-15	1.45e-13	0.361974	0.136213	0.448114	0.92317	7.6e-05	0.0011297	0.559612	0.00366187	0.0412365
RARA	1.30856	9.45e-34	1.79e-31	0.492458	1.92e-05	0.000812441	1.64694	3.57e-57	1.24e-54	-0.808104	1.3e-16	7.73e-15	0.35587	7.69e-05	0.00114115	1.16217	1.6e-34	4.73e-32
DDX19A	0.0788065	0.314226	0.74472	-0.17569	0.0221266	0.172412	-0.259746	0.00194892	0.011708	-0.246762	0.000667269	0.00769216	-0.321385	7.76e-05	0.00114966	-0.0763117	0.334051	0.687088
GATAD2A	0.0479163	0.426777	0.825029	-0.116405	0.060257	0.314334	-0.271404	0.00109859	0.00731434	-0.156706	0.00216516	0.0206579	-0.302215	7.83e-05	0.00115922	-0.147479	0.0536869	0.260819
RTL10	0.310322	8.99e-05	0.00191763	-0.0696257	0.379969	0.755583	-0.0476921	0.603801	0.791763	-0.372305	2.25e-07	5.29e-06	-0.340989	8.23e-05	0.00121269	0.0293247	0.732733	0.920691
LHFPL2	0.00772064	0.978323	0.997731	0.937821	1.06e-05	0.000510502	0.961716	1.99e-05	0.000252903	0.939054	6.55e-05	0.000997673	0.972566	8.35e-05	0.00122768	0.0314985	0.869597	0.965213
TRIM6-TRIM34	-0.164106	0.182274	0.588892	0.286006	0.00620921	0.0723015	0.305411	0.00915222	0.0403738	0.458359	3.46e-05	0.00055885	0.486844	8.41e-05	0.00123476	0.0268769	0.801482	0.945728
SENP7	-0.000226624	0.998833	0.999845	0.183299	0.178624	0.561979	0.548665	0.000176006	0.00163631	0.18908	0.158527	0.493147	0.565115	8.6e-05	0.00125807	0.37448	0.00361841	0.0409069
TLR1	-0.493632	0.0342125	0.219762	0.381657	0.0353254	0.23143	0.376753	0.0510936	0.153982	0.880489	3.59e-05	0.000576492	0.886412	8.61e-05	0.00125845	0.00381978	0.98301	0.997262
MRPS24	0.111753	0.289352	0.72113	-0.0594829	0.570551	0.864506	-0.284756	0.0131101	0.0533774	-0.163735	0.0532533	0.246773	-0.379652	8.73e-05	0.00127497	-0.218061	0.0226751	0.151895
PARP8	-0.159808	0.189277	0.598793	0.299135	0.00360112	0.0497373	0.294751	0.00800293	0.0362297	0.466127	2.69e-05	0.0004449	0.471553	8.97e-05	0.00130458	0.00379082	0.970527	0.994384
APCDD1	0.0184874	0.889348	0.987529	0.217702	0.0613023	0.317264	0.494745	3.85e-05	0.000445967	0.207061	0.0907684	0.349544	0.4938	9.07e-05	0.00131412	0.284935	0.0107203	0.0901949
ABHD4	-0.140176	0.441966	0.834081	0.257946	0.0877409	0.389289	0.516663	0.000935284	0.00644779	0.405998	0.0157631	0.100981	0.67446	9.09e-05	0.0013165	0.266631	0.0664911	0.295127
IFIT3	-0.323745	0.00717186	0.0735654	0.168154	0.0984407	0.417932	0.137902	0.216187	0.434479	0.499588	7.01e-06	0.000128103	0.479043	9.11e-05	0.00131692	-0.0223648	0.829788	0.955463
NT5DC2	-0.0880328	0.299452	0.731566	-0.121147	0.138696	0.499535	-0.433958	3.47e-06	5.51e-05	-0.0251508	0.714846	0.931811	-0.328933	9.1e-05	0.00131692	-0.305631	0.000102965	0.00251421
TMEM173	0.778619	0.0127424	0.112894	1.06954	3.72e-05	0.00142232	1.68995	8.7e-12	3.8e-10	0.303153	0.22704	0.590642	0.93437	9.3e-05	0.00133745	0.629449	0.00190997	0.0259364
HYAL2	-0.24241	0.0971646	0.424982	-0.518922	0.000132037	0.0040392	-0.932074	3.36e-09	9.89e-08	-0.267892	0.0686042	0.293546	-0.672449	9.31e-05	0.00133785	-0.406623	0.01202	0.0983936
B4GALT2	-0.193829	0.038553	0.237324	-0.244115	0.00576521	0.0683955	-0.643279	3.88e-09	1.13e-07	-0.0422639	0.6248	0.899906	-0.432661	9.33e-05	0.00134072	-0.392378	0.000150088	0.0034306
TNFRSF8	-0.0662949	0.671944	0.934681	-0.367588	0.0126355	0.120132	-0.800851	1.75e-06	3.03e-05	-0.29357	0.0685943	0.293534	-0.717058	9.35e-05	0.00134219	-0.425564	0.0154245	0.11641
ID3	-1.09773	2.49e-36	5.21e-34	-0.53748	1.72e-10	2.24e-08	-1.4883	2.32e-55	7.87e-53	0.5679	1.35e-13	6.39e-12	-0.373455	9.36e-05	0.00134308	-0.943392	2.1e-28	5.51e-26
PEPD	0.00902428	0.917955	0.988932	-0.21452	0.0141959	0.129135	-0.380514	0.000109574	0.00108972	-0.215933	0.00942076	0.0675845	-0.372782	9.5e-05	0.00135977	-0.158744	0.0947335	0.363801
TULP4	0.143738	0.150149	0.536263	0.348937	0.000177669	0.00510264	0.553235	4.14e-07	8.36e-06	0.213117	0.0207091	0.123661	0.426725	9.75e-05	0.00138828	0.211947	0.0395135	0.218094
NADK2	-0.45605	3.7e-09	1.78e-07	-0.0618908	0.376486	0.753115	-0.172252	0.0247149	0.0876143	0.401413	2.87e-09	8.73e-08	0.300908	9.83e-05	0.00139806	-0.10229	0.13446	0.441237
ZBTB21	-0.35286	0.00015897	0.00316454	0.170857	0.0386774	0.244188	-0.000484704	0.995673	0.998517	0.531093	5.24e-10	1.71e-08	0.369565	9.85e-05	0.00139984	-0.163245	0.0490529	0.246768
HGH1	-0.0258016	0.777241	0.966288	-0.232793	0.00855423	0.0913509	-0.421262	3.61e-05	0.000421603	-0.19908	0.0141815	0.0929046	-0.378576	9.86e-05	0.00140056	-0.181413	0.0518392	0.254833
SEMA4D	0.00144423	0.984903	0.999357	-0.176803	0.0174197	0.147787	-0.371928	6.3e-05	0.000679805	-0.170566	0.0157246	0.100798	-0.356078	0.000105315	0.00147316	-0.187385	0.0343945	0.201277
SSNA1	0.0506987	0.590436	0.904478	-0.042954	0.641734	0.896746	-0.310744	0.00215141	0.0126846	-0.0859316	0.270364	0.647935	-0.344469	0.00010771	0.00150376	-0.260502	0.00245631	0.0310366
ACOX1	0.0966518	0.287317	0.71891	0.160794	0.0585576	0.309797	0.440938	3.3e-06	5.29e-05	0.0716622	0.38404	0.758463	0.361816	0.000109113	0.00151867	0.288153	0.0010606	0.0169323
TNFRSF1B	0.496609	3.38e-05	0.00079434	-0.0778265	0.500201	0.832169	0.0010241	0.993415	0.997471	-0.566705	7.4e-07	1.58e-05	-0.478113	0.000111249	0.00154544	0.086688	0.471562	0.785733
GFI1	0.859114	5.76e-13	4.36e-11	-0.0894815	0.481131	0.821994	0.396157	0.00162826	0.010117	-0.940867	4.41e-16	2.57e-14	-0.445644	0.000115274	0.00159162	0.493625	6.46e-05	0.00169586
MAD1L1	0.275605	0.00493824	0.054843	0.041469	0.661027	0.905317	-0.120653	0.248944	0.47657	-0.226086	0.00940155	0.0674703	-0.37919	0.000116733	0.00160992	-0.154848	0.101077	0.378755
WDR4	-0.0415199	0.729912	0.953697	-0.163892	0.146174	0.51243	-0.583109	7.12e-06	0.000102544	-0.114244	0.328901	0.710658	-0.524453	0.000119715	0.00164854	-0.412267	0.00128714	0.0193941
PEAK1	-0.0369323	0.765344	0.963206	0.294572	0.00764823	0.0842182	0.408915	0.000386327	0.0031562	0.339521	0.0032184	0.0286172	0.463557	0.000122481	0.00168329	0.122205	0.260604	0.619142
TEDC2	-0.0433948	0.750606	0.960989	-0.12288	0.335192	0.716702	-0.649306	8.41e-06	0.000119548	-0.071258	0.591748	0.885908	-0.588694	0.000125215	0.00171582	-0.519131	0.000295919	0.00600574
NPY	0.435835	0.0138516	0.119709	0.859417	9.55e-09	9.96e-07	0.983926	2.17e-10	7.76e-09	0.434211	0.00251196	0.023246	0.567805	0.000125941	0.00172511	0.131967	0.301245	0.657355
PRDM2	-0.0010665	0.990158	0.999357	0.225536	0.0053018	0.0645111	0.310101	0.000404527	0.00327472	0.234099	0.00236843	0.0221945	0.328579	0.000126943	0.00173753	0.0927246	0.24629	0.604396
ZFP82	-0.275053	0.162289	0.555065	0.374035	0.0165609	0.142876	0.420247	0.0118019	0.0493696	0.658989	0.000175224	0.00240182	0.714149	0.000127818	0.00174753	0.0534359	0.721824	0.916378
URM1	0.055312	0.492046	0.861048	-0.0591423	0.48573	0.823647	-0.272179	0.00176221	0.0107926	-0.107203	0.165881	0.504162	-0.310464	0.00013049	0.00178072	-0.205285	0.0157178	0.11789
ARID4B	-0.137007	0.121875	0.479816	0.0815378	0.34506	0.725112	0.150679	0.0930854	0.242009	0.226174	0.00248941	0.0230792	0.304839	0.000131756	0.00179529	0.0770806	0.320821	0.675391
DCXR	0.0321604	0.736794	0.95626	-0.140665	0.13366	0.491299	-0.336754	0.000941952	0.00648754	-0.165049	0.0456814	0.222175	-0.351877	0.000135064	0.00183692	-0.18874	0.0349696	0.203252
TRUB2	-0.108604	0.209247	0.625112	-0.333818	8.64e-05	0.00287602	-0.475886	2.4e-07	5.07e-06	-0.217503	0.00870329	0.0634407	-0.350153	0.000136182	0.00185144	-0.134529	0.13302	0.438762
BID	-0.058706	0.48143	0.855172	-0.197505	0.0144891	0.130736	-0.427973	4.14e-06	6.39e-05	-0.131071	0.0950484	0.360048	-0.352383	0.000136732	0.00185752	-0.223064	0.0122815	0.0999601
SOS2	0.0885543	0.3515	0.772882	0.194673	0.028624	0.201966	0.405494	1.47e-05	0.000195014	0.113348	0.16615	0.50452	0.334024	0.000136952	0.00185981	0.219005	0.00771217	0.0714853
SLC39A10	-0.0912612	0.353755	0.774583	-0.45352	2.55e-06	0.000156506	-0.521896	6.15e-07	1.19e-05	-0.354744	0.000301932	0.00385754	-0.413083	0.000137035	0.00186024	-0.0600589	0.57157	0.844716
GALNT14	0.187509	0.0437226	0.258057	-0.10381	0.276596	0.673902	-0.175642	0.0828606	0.221827	-0.284031	0.00074784	0.00848203	-0.346409	0.00013791	0.00186862	-0.0643534	0.491764	0.796215
ZNF510	0.0120782	0.916771	0.988879	0.250806	0.0159752	0.139827	0.404974	0.000162898	0.00152663	0.245558	0.017882	0.111221	0.40953	0.000142244	0.00192233	0.162277	0.0957921	0.365998
ARID4A	-0.0359551	0.728468	0.953398	0.0731615	0.451164	0.803367	0.310237	0.00198552	0.0118874	0.116285	0.20397	0.559433	0.363102	0.0001423	0.00192237	0.245154	0.00630721	0.0615545
FBXL16	1.30286	3.78e-06	0.000109262	-0.0120716	0.969146	0.994013	0.193403	0.554408	0.758441	-1.3078	1.93e-06	3.84e-05	-1.09347	0.000142916	0.00192925	0.21309	0.508313	0.807665
SH2B3	-0.131543	0.231197	0.654699	0.417308	9.93e-06	0.000483594	0.283518	0.00905642	0.0400501	0.556276	1.17e-08	3.32e-07	0.432553	0.000144113	0.00194036	-0.125587	0.204131	0.550374
KLHL5	-0.280236	0.0123989	0.110593	0.114884	0.240869	0.641594	0.135022	0.204251	0.418411	0.40238	0.000115266	0.00165966	0.43237	0.00014461	0.0019449	0.0283152	0.777173	0.937837
SOX7	0.332549	0.000292196	0.00533389	-0.0948171	0.294879	0.689121	-0.0526037	0.598528	0.787841	-0.419715	1.11e-06	2.3e-05	-0.367645	0.000151989	0.00203049	0.0502505	0.599348	0.860219
NOC4L	-0.0585533	0.632358	0.921806	-0.230686	0.042694	0.259159	-0.595609	3.24e-06	5.21e-05	-0.163944	0.176598	0.518614	-0.519814	0.000156149	0.00207701	-0.357847	0.00533659	0.0543015
ZNF593	-0.039244	0.760437	0.961879	-0.267788	0.0273791	0.196168	-0.54691	4.95e-05	0.000552147	-0.219971	0.0557343	0.25505	-0.49057	0.000156337	0.00207875	-0.272355	0.0258698	0.166833
ZNF525	-0.103423	0.779179	0.96705	0.94121	0.000306116	0.00781586	1.07553	9.31e-05	0.000947355	1.05237	0.000532834	0.00629896	1.19625	0.000158673	0.00210442	0.14241	0.541058	0.826448
ZC3H6	0.107726	0.678495	0.93661	0.355391	0.0968813	0.414146	0.951884	4.75e-06	7.21e-05	0.252495	0.284602	0.665148	0.858513	0.000159339	0.00211171	0.604292	0.00151192	0.0218125
ZMYM1	-0.436387	0.0353957	0.224987	0.373391	0.0217839	0.170864	0.336036	0.0626172	0.179531	0.815943	1.81e-05	0.000309396	0.789525	0.000161491	0.00213711	-0.0285917	0.865441	0.964298
ZNF583	-0.258661	0.312836	0.743573	0.515336	0.00936315	0.0979149	0.594811	0.0043921	0.0226372	0.776584	0.000412425	0.00504407	0.866879	0.000163566	0.00216063	0.0887363	0.623013	0.873678
HIRIP3	-0.100755	0.18841	0.59794	-0.179412	0.0180142	0.151208	-0.425197	2.39e-07	5.07e-06	-0.0710995	0.327107	0.708695	-0.307122	0.000167501	0.00220879	-0.237942	0.00291791	0.0350575
ZBTB10	-0.0182837	0.861734	0.982934	0.0571236	0.563445	0.861795	0.335127	0.000742047	0.00533523	0.0826754	0.396814	0.769315	0.370358	0.000176274	0.00230835	0.285896	0.00215545	0.0281882
ZNF570	-0.0932029	0.845258	0.979574	1.08832	0.00102057	0.0200065	1.34611	7.82e-05	0.000816461	1.18768	0.00188689	0.0184001	1.45516	0.000176721	0.00231337	0.265927	0.347565	0.698202
RB1CC1	0.0205643	0.822185	0.975033	0.119062	0.182035	0.56665	0.308576	0.000911053	0.00631575	0.106123	0.163617	0.501012	0.305158	0.000177858	0.00232657	0.197502	0.0130956	0.104692
PDGFA	0.162557	0.279838	0.711298	0.662636	1.03e-07	8.82e-06	0.683137	1.75e-06	3.03e-05	0.510233	4.54e-05	0.000713242	0.53875	0.000190034	0.00246806	0.0266822	0.827335	0.95522
ATM	-0.0499857	0.593705	0.906127	0.120339	0.182131	0.566818	0.266284	0.00363485	0.0195178	0.177802	0.0390741	0.198755	0.333408	0.00019043	0.00247233	0.153848	0.0721445	0.309169
POLR3E	0.0316597	0.694236	0.942132	-0.182667	0.020734	0.165495	-0.298087	0.000544252	0.00416766	-0.206789	0.00542991	0.0439518	-0.312326	0.000193518	0.00250168	-0.107385	0.188261	0.528632
CAPN15	0.120543	0.120564	0.476466	-0.0485063	0.522672	0.842478	-0.237917	0.011341	0.0478851	-0.161403	0.0225696	0.131388	-0.341108	0.000193435	0.00250168	-0.181792	0.0402378	0.220816
CDKN2D	-0.0158704	0.936042	0.991667	0.609947	7e-05	0.00240556	0.626873	0.000135708	0.00130599	0.637856	0.000136027	0.00192265	0.663367	0.000195782	0.00252278	0.0235719	0.865017	0.964249
NRG3	0.490869	0.0291447	0.200027	-0.651856	0.00626564	0.0727276	-0.444508	0.0726712	0.200574	-1.13516	2.02e-06	4e-05	-0.918506	0.000196303	0.0025251	0.215221	0.425651	0.756202
C3orf52	0.125732	0.388973	0.79917	0.462524	0.00047455	0.0109583	0.624092	3.24e-06	5.21e-05	0.343919	0.0118833	0.0807115	0.51499	0.000198739	0.00255101	0.1694	0.188445	0.528833
LRRC28	-0.192275	0.0990381	0.428699	0.125574	0.206387	0.598042	0.217834	0.0401406	0.128344	0.326012	0.00239016	0.0223622	0.427824	0.000200398	0.00255873	0.0999496	0.309057	0.665025
EEF1AKMT4	0.143259	0.264751	0.69513	-0.374675	0.00586616	0.0693686	-0.38916	0.00425194	0.0221061	-0.510489	0.000220285	0.00291098	-0.515203	0.000201177	0.00256472	-0.00696367	0.962452	0.991893
SLC25A5-AS1	0.539305	0.0995153	0.429491	0.182871	0.675107	0.910385	-0.100064	0.792823	0.904438	-0.353126	0.0384957	0.19676	-0.622361	0.000202378	0.00257842	-0.272124	0.154071	0.477898
WSB2	-0.300313	0.00245649	0.0314355	0.193264	0.02485	0.185359	0.056648	0.551435	0.755833	0.501495	2.24e-08	6.05e-07	0.37444	0.000205347	0.00261183	-0.128954	0.139309	0.45014
FAM160B1	0.0460408	0.7042	0.945193	0.0978216	0.367531	0.746155	0.451413	4.69e-05	0.000526048	0.0585744	0.598227	0.888762	0.422106	0.000205865	0.0026175	0.361697	0.000400344	0.00774941
MRPL38	0.00869234	0.922838	0.989868	-0.153702	0.0881645	0.390375	-0.33456	0.000474858	0.00373728	-0.154889	0.0556786	0.25483	-0.326219	0.000208554	0.00264984	-0.173295	0.0484317	0.24519
DHCR7	-0.201462	0.0258118	0.18501	-0.206001	0.0216784	0.170335	-0.525087	3.44e-07	7.05e-06	0.00324333	0.958819	0.991551	-0.306669	0.000210401	0.00266584	-0.311853	8.47e-05	0.00213312
WDR34	-0.120272	0.304867	0.737064	0.544941	3.8e-08	3.54e-06	0.273002	0.0141239	0.0564723	0.674295	3.18e-12	1.33e-10	0.411132	0.000212316	0.00268822	-0.26504	0.00450357	0.0477416
IRS2	-0.207905	0.116535	0.467441	0.251305	0.0263123	0.191623	0.248778	0.0405178	0.129208	0.468055	8.8e-05	0.00130573	0.474686	0.000220732	0.00278092	0.00483025	0.965064	0.992717
MORC3	0.105668	0.331921	0.757774	0.321827	0.00123651	0.0229141	0.475486	5.44e-06	8.07e-05	0.223509	0.0244043	0.139229	0.386921	0.000223128	0.00280556	0.161786	0.0952722	0.364998
MPST	0.133032	0.156729	0.547132	-0.135525	0.148118	0.515956	-0.207007	0.0374282	0.121749	-0.260952	0.00121392	0.0128009	-0.322937	0.000224326	0.00281866	-0.0639298	0.461426	0.780223
ZNF420	-0.192877	0.249226	0.676422	0.288501	0.036599	0.236169	0.376914	0.0105675	0.0453081	0.486812	0.00109602	0.0117578	0.5857	0.000224607	0.00282122	0.0971587	0.4633	0.780796
AHDC1	0.881868	1.44e-28	2.37e-26	0.1739	0.0393618	0.246809	0.536389	3.74e-07	7.62e-06	-0.700499	6.36e-30	8.63e-28	-0.329643	0.000225287	0.00282781	0.369054	6.39e-05	0.00167884
LOC220729	0.0866976	0.694704	0.942238	0.298731	0.114376	0.451668	0.802354	1.49e-05	0.000197972	0.220303	0.283044	0.663547	0.733991	0.000230575	0.00289018	0.511632	0.00329368	0.0381028
STARD7-AS1	0.0622737	0.633332	0.922277	-0.00631129	0.958068	0.991278	-0.453326	0.00120135	0.00787917	-0.0598408	0.596484	0.887856	-0.498566	0.000233831	0.00292696	-0.440924	0.000374368	0.00729206
ANGPT2	0.115722	0.734094	0.955324	0.673484	0.0124079	0.118777	1.1608	1.27e-05	0.000172337	0.565385	0.0559146	0.25558	1.0621	0.000235416	0.00294477	0.495393	0.0358829	0.206465
NUBP2	-0.0270488	0.784519	0.967952	-0.144397	0.137135	0.496631	-0.387174	0.000213525	0.00192628	-0.109717	0.192168	0.542573	-0.343011	0.000238469	0.00297783	-0.23533	0.00942128	0.0825237
CARS2	0.138177	0.195304	0.606071	-0.165839	0.10479	0.430411	-0.289098	0.00998805	0.0433487	-0.296045	0.0032907	0.0291381	-0.410113	0.000239921	0.0029939	-0.115858	0.280576	0.638729
MIA2	-0.120415	0.32238	0.750047	0.142146	0.182452	0.567193	0.292031	0.00888582	0.039457	0.269279	0.0156661	0.100583	0.429124	0.000244066	0.00304144	0.158132	0.124531	0.424391
MRM3	-0.0658148	0.523552	0.876611	-0.313647	0.00166193	0.0286637	-0.481062	9.4e-06	0.000132063	-0.239901	0.0147493	0.0960232	-0.398108	0.000247964	0.00307938	-0.160098	0.127004	0.428304
CNR1	1.21576	0.00121309	0.0177237	0.596961	0.111423	0.445293	2.19467	6e-14	3.67e-12	-0.610983	0.0734856	0.305895	0.993753	0.000251545	0.00311328	1.60181	2.13e-09	1.45e-07
LRRC14	0.0882686	0.391132	0.800568	-0.0765665	0.435376	0.79587	-0.33889	0.00297077	0.0165781	-0.156807	0.0956038	0.361313	-0.410237	0.00025261	0.00312327	-0.255456	0.01647	0.121598
ZNF787	0.0709485	0.587368	0.903166	-0.123756	0.307152	0.697559	-0.382487	0.0042915	0.0222358	-0.185639	0.0762159	0.313559	-0.435853	0.000253673	0.00313534	-0.251974	0.0190663	0.134125
FABP5	-0.221397	0.00437107	0.0499187	-0.229931	0.00272098	0.0409253	-0.545134	3.21e-11	1.3e-09	-0.000951913	0.989907	0.998352	-0.306426	0.00025396	0.00313718	-0.307416	0.000161814	0.00364102
PHPT1	-0.0311872	0.784149	0.967828	0.0267575	0.809786	0.951983	-0.47961	0.000123598	0.00120784	0.0656397	0.517449	0.848455	-0.431577	0.000254374	0.00313866	-0.499555	1.15e-05	0.000381818
DNAAF5	-0.069196	0.442439	0.834347	-0.219768	0.012774	0.120482	-0.422272	2.31e-05	0.000287638	-0.142804	0.0658257	0.285639	-0.336193	0.000256176	0.00315447	-0.19539	0.0275821	0.174433
MYLIP	-0.00251733	0.989678	0.999357	0.387975	0.0197613	0.160559	0.635651	0.000134832	0.00129817	0.399035	0.0275262	0.152417	0.656233	0.000271476	0.00331587	0.255591	0.105239	0.387684
KRCC1	0.0308667	0.798453	0.970488	0.0896304	0.416405	0.782784	0.419148	0.000300071	0.0025476	0.0653139	0.535661	0.858844	0.404971	0.000275448	0.00335987	0.337982	0.000968244	0.015824
ZAP70	0.0745479	0.601864	0.910765	-0.4213	0.00257531	0.0394405	-0.517569	0.000510297	0.00395448	-0.488107	0.000997862	0.010865	-0.574738	0.000275993	0.00336539	-0.0882169	0.574005	0.845939
ZNF426	-0.123987	0.256562	0.685797	0.0578376	0.590104	0.873743	0.236433	0.0231326	0.0833937	0.189403	0.0750537	0.310216	0.377372	0.000277906	0.00338303	0.186194	0.0695285	0.302704
CREB3L2	-0.215886	0.0295792	0.20197	0.169913	0.0516108	0.288749	0.158556	0.126026	0.299106	0.393691	1.16e-05	0.000204952	0.391897	0.00028018	0.00340502	-0.00380412	0.968345	0.993632
TIMM44	-0.181682	0.0343476	0.220379	-0.236932	0.00346093	0.0483055	-0.536002	2.28e-09	7.08e-08	-0.0474548	0.560619	0.871583	-0.337031	0.00028056	0.00340849	-0.291477	0.000765998	0.0131654
ZDHHC17	-0.0635017	0.538349	0.882917	0.220256	0.0178464	0.15023	0.273465	0.00588719	0.0283113	0.290699	0.00120953	0.0127671	0.353931	0.000281433	0.00341795	0.0615246	0.483403	0.792982
SLC2A3	-0.688012	4.81e-05	0.00109482	0.3212	0.0133782	0.1241	-0.0648754	0.662347	0.830796	1.01544	3.12e-11	1.14e-09	0.639667	0.000284038	0.00344613	-0.377403	0.00547087	0.0552889
CENPM	-0.0649768	0.502035	0.865785	-0.0197578	0.82958	0.956941	-0.465241	8.88e-06	0.000125709	0.0531298	0.554161	0.868372	-0.383088	0.000285956	0.00346477	-0.43835	9.42e-06	0.000319483
MPP2	-0.121298	0.311985	0.742932	-0.209849	0.06293	0.322479	-0.615853	2.58e-06	4.29e-05	-0.0802368	0.468737	0.81863	-0.477632	0.000289363	0.00349672	-0.399548	0.00120318	0.018526
PRR7	0.00482217	0.976801	0.997724	-0.479824	0.00259511	0.0396084	-0.622588	0.000342485	0.00284479	-0.475879	0.00196245	0.0190052	-0.610349	0.000294769	0.00354906	-0.136245	0.407631	0.743816
SLC26A9	-0.719228	0.167229	0.563655	1.15021	0.000333743	0.00832789	0.898742	0.0129633	0.0528923	1.88357	3.64e-06	6.91e-05	1.63991	0.000297187	0.00357461	-0.245209	0.403248	0.740666
ANAPC2	0.0798864	0.370058	0.787451	-0.0778581	0.356814	0.735271	-0.293061	0.00317979	0.0175192	-0.149856	0.0651384	0.283689	-0.355778	0.000298946	0.0035922	-0.207948	0.025015	0.162786
BCL9L	-0.0628503	0.643743	0.925482	0.379584	0.000924909	0.018436	0.387962	0.00209378	0.0124143	0.451746	0.000119352	0.00171006	0.469016	0.000303761	0.00363922	0.0153015	0.88938	0.970683
CACNB2	-0.0268892	0.92731	0.989868	0.458843	0.0589148	0.310709	0.895237	0.000136907	0.00131476	0.493096	0.0694582	0.295617	0.939754	0.00030602	0.00365658	0.444321	0.0441589	0.233264
APBB2	-0.190739	0.0258368	0.185155	0.15766	0.0387363	0.244385	0.105377	0.211529	0.428556	0.356099	3.52e-06	6.71e-05	0.313448	0.000310243	0.00369493	-0.0444302	0.563352	0.839497
CHCHD1	0.034451	0.713598	0.947746	-0.106475	0.236034	0.635629	-0.351667	0.000487439	0.00381787	-0.13328	0.137209	0.450015	-0.368873	0.000312301	0.00371335	-0.237444	0.0154029	0.116371
PSD3	-0.0153037	0.897126	0.987971	0.242091	0.022339	0.173054	0.391324	0.00040306	0.00326477	0.264882	0.0183188	0.113316	0.424033	0.000317563	0.00376482	0.15731	0.138823	0.449498
FAN1	0.544154	2.6e-10	1.48e-08	-0.0793043	0.390753	0.763446	0.221696	0.0149977	0.0591941	-0.61569	4.57e-13	2.07e-11	-0.305157	0.000328342	0.00387868	0.308978	0.000696515	0.0121505
OGFOD3	0.250927	0.0569829	0.306838	-0.137458	0.288828	0.683628	-0.218644	0.10939	0.270483	-0.380511	0.00142331	0.0145832	-0.452402	0.000330693	0.00390139	-0.0738473	0.55496	0.834669
MIR4751	-0.313024	0.0517668	0.288278	0.000659521	0.996229	0.999202	-1.03112	1.59e-09	5.04e-08	0.322189	0.0402144	0.202861	-0.700748	0.000333118	0.00392489	-1.02501	1.21e-09	8.46e-08
TMEM147	-0.0237983	0.815847	0.97376	-0.198217	0.0471108	0.274801	-0.428904	8.63e-05	0.000888999	-0.166616	0.086595	0.339657	-0.38801	0.000343292	0.00402258	-0.223434	0.0340162	0.199892
TCHP	0.039444	0.645583	0.925754	-0.126348	0.126521	0.476628	-0.302968	0.00109734	0.007309	-0.158287	0.0444828	0.218165	-0.325028	0.000344754	0.0040358	-0.168388	0.0537817	0.261075
BCL11A	-0.290289	0.000546559	0.00917118	0.14039	0.0740779	0.352116	0.0211081	0.814817	0.915571	0.43822	1.7e-08	4.72e-07	0.328917	0.000349973	0.00409087	-0.110989	0.192248	0.534076
ZNF737	-0.0676206	0.743928	0.958672	0.66582	3.88e-05	0.00147108	0.601716	0.000509972	0.0039538	0.739074	3.88e-05	0.000619124	0.685426	0.000350187	0.00409148	-0.0555208	0.716441	0.913627
KXD1	0.0280723	0.761718	0.962214	-0.0921805	0.304514	0.695904	-0.301796	0.0022308	0.0130813	-0.112319	0.143972	0.46513	-0.312886	0.000355191	0.00413929	-0.202356	0.0155743	0.117096
APMAP	0.218954	0.0079387	0.0798589	-0.101899	0.199542	0.58857	-0.099927	0.242693	0.468762	-0.313273	4.34e-05	0.000683889	-0.301573	0.000355825	0.00414536	0.00984184	0.903614	0.975447
CCNQ	0.357038	0.00773747	0.0781325	-0.117344	0.365931	0.744528	-0.12345	0.373643	0.607618	-0.466142	0.000114732	0.00165315	-0.463271	0.000356265	0.00414915	0.000964622	0.99392	0.999332
TFAP4	0.0457561	0.635516	0.922485	-0.169864	0.0673393	0.335358	-0.345894	0.00118523	0.00778338	-0.207689	0.0198037	0.119902	-0.374662	0.000357405	0.00416109	-0.168936	0.0925975	0.358797
MIR6891	-0.106825	0.608763	0.913277	0.710238	8.09e-06	0.000406712	0.59077	0.00101106	0.00685772	0.825709	3.86e-06	7.31e-05	0.715709	0.000358322	0.00416643	-0.112096	0.477615	0.789783
SERHL2	1.21517	5.35e-07	1.77e-05	-0.114968	0.668371	0.908515	0.351389	0.187234	0.393782	-1.32305	2.67e-08	7.09e-07	-0.847186	0.00035878	0.00416913	0.47436	0.0730154	0.311115
PPIH	-0.099209	0.244641	0.670241	-0.160614	0.0741689	0.352347	-0.419669	4.08e-06	6.32e-05	-0.0542463	0.511033	0.844926	-0.303435	0.000361485	0.00419247	-0.251219	0.00490891	0.051151
ZNF667-AS1	-0.034643	0.932569	0.991149	0.875195	0.00468098	0.0593013	1.16789	0.000157171	0.00148003	0.916023	0.0084163	0.0618236	1.21887	0.000391076	0.00449118	0.30052	0.268078	0.626841
BRI3BP	0.126818	0.331014	0.756796	-0.167636	0.150533	0.520199	-0.384798	0.00450189	0.0230842	-0.285309	0.0169343	0.106642	-0.494282	0.000390608	0.00449118	-0.210846	0.0925556	0.358758
ABCB4	0.0772811	0.567411	0.89391	0.31838	0.00667483	0.0763013	0.508439	3.5e-05	0.000411141	0.247797	0.0400528	0.202321	0.447853	0.000394739	0.00452753	0.198338	0.0740889	0.314359
ZNF114	0.0540214	0.898662	0.988159	0.75813	0.0192935	0.157993	1.27102	6.92e-05	0.000736159	0.702609	0.0479255	0.2294	1.22484	0.000395719	0.00453734	0.5206	0.0559114	0.267373
MRPL11	-0.0816729	0.346691	0.769444	-0.208604	0.0135074	0.124554	-0.420056	5.52e-06	8.18e-05	-0.119173	0.139978	0.456201	-0.321267	0.000397651	0.00455087	-0.20397	0.0195339	0.136494
KBTBD2	0.0572115	0.538337	0.882917	0.280417	0.000699923	0.0148156	0.356965	5.37e-05	0.000591183	0.230586	0.00513781	0.041998	0.316906	0.00039808	0.00455434	0.0846117	0.287009	0.64579
SMARCA2	0.0148756	0.874814	0.984622	0.0916651	0.282329	0.677334	0.316542	0.000666696	0.00487451	0.083632	0.300912	0.682627	0.31861	0.000398924	0.00456112	0.233271	0.00408516	0.0444182
DDX28	-0.0232103	0.839764	0.978604	-0.27352	0.0121472	0.117239	-0.467339	9.99e-05	0.00100685	-0.242087	0.0253289	0.143282	-0.426961	0.000399663	0.00456669	-0.186583	0.10342	0.384096
APH1B	0.231471	0.0409027	0.2468	0.328175	0.00140832	0.0252508	0.589434	2.34e-08	6.05e-07	0.104232	0.310242	0.692443	0.375221	0.000401096	0.00457875	0.26921	0.00569256	0.0569134
PALM2-AKAP2	0.13008	0.494169	0.86225	0.577587	0.000281808	0.00731958	0.731291	9.12e-06	0.000128796	0.455564	0.00719641	0.0546119	0.619129	0.000402242	0.00458895	0.161587	0.279816	0.63763
SURF6	-0.0229768	0.786979	0.968304	-0.223066	0.00610417	0.0713876	-0.362515	7.82e-05	0.000816614	-0.192699	0.014389	0.0939776	-0.322156	0.000408986	0.00464659	-0.131285	0.132509	0.438008
CCDC154	0.461591	0.0725239	0.358699	-1.07977	0.00016532	0.00484164	-0.625588	0.0365703	0.119638	-1.53401	1.35e-07	3.26e-06	-1.07026	0.000412363	0.00467795	0.461133	0.188903	0.529309
INF2	0.120383	0.163036	0.556329	-0.0433392	0.601728	0.879018	-0.219071	0.017997	0.068296	-0.156071	0.050745	0.238878	-0.322093	0.000428342	0.00483055	-0.167897	0.0550357	0.264441
FCGR2A	-0.310992	0.273609	0.705272	0.151827	0.514423	0.838698	0.599941	0.00862946	0.0385227	0.469125	0.0845843	0.33438	0.927351	0.000429892	0.00484356	0.456062	0.0390271	0.216881
FAM173A	0.141884	0.409427	0.813453	-0.322168	0.0470866	0.274783	-0.52247	0.00362313	0.0194726	-0.455241	0.00628041	0.0493107	-0.647256	0.000431534	0.00485298	-0.193716	0.272928	0.63203
CTTNBP2NL	-0.131596	0.413732	0.815518	0.409129	0.00242473	0.0378534	0.37893	0.00752354	0.034416	0.546165	0.000115393	0.00166091	0.52623	0.000432803	0.00486123	-0.0216621	0.863993	0.963938
ZC3H12D	0.617365	5.35e-05	0.00120468	-0.131989	0.389518	0.762768	0.0600426	0.710841	0.859417	-0.741453	3.34e-07	7.69e-06	-0.540239	0.000440208	0.00492917	0.199217	0.20191	0.547117
MRPL14	-0.100497	0.277725	0.708977	-0.1442	0.0958258	0.411072	-0.464204	3.81e-06	5.96e-05	-0.0355787	0.667749	0.916993	-0.346923	0.000443927	0.00496163	-0.312985	0.000633741	0.0112664
STARD13	0.414445	0.0760745	0.369446	0.570153	0.0044613	0.0575273	1.0994	4.54e-08	1.11e-06	0.159964	0.422683	0.789833	0.699467	0.000457038	0.00506916	0.537513	0.00205165	0.0271866
TUBG1	-0.207526	0.0216366	0.164697	-0.175356	0.0381469	0.242045	-0.572848	1.96e-09	6.16e-08	0.0399514	0.641111	0.906263	-0.348066	0.000462875	0.00512123	-0.389859	2.25e-05	0.000665362
FAM171A1	0.168096	0.108259	0.449829	0.27113	0.00452969	0.0580411	0.503019	8.11e-07	1.51e-05	0.111078	0.234506	0.601901	0.352471	0.000465775	0.00514406	0.239504	0.00959074	0.0836345
CASD1	0.0695356	0.52142	0.875878	0.195907	0.044988	0.266779	0.400634	9.96e-05	0.00100507	0.133016	0.153298	0.483701	0.347781	0.000465754	0.00514406	0.213037	0.0173267	0.125408
NCK2	0.401691	0.00284534	0.0351508	-0.142937	0.275663	0.67286	-0.109267	0.445066	0.671834	-0.537301	3.07e-05	0.000501191	-0.493441	0.000465626	0.00514406	0.0422168	0.76197	0.931208
MTMR6	-0.0752882	0.409059	0.813401	0.176033	0.0283896	0.201013	0.208618	0.0158125	0.061775	0.25813	0.000898412	0.00993046	0.300707	0.000471972	0.00520301	0.0407959	0.584332	0.852375
IL10RB	0.318248	0.00563943	0.0608082	0.397787	0.000139844	0.00423671	0.68183	6.43e-10	2.15e-08	0.0870367	0.397363	0.769722	0.38077	0.000473162	0.00521296	0.292026	0.00371247	0.0416042
MAPK13	0.421868	6.45e-06	0.000175402	0.0203536	0.821087	0.954368	0.0683559	0.494574	0.714232	-0.393591	3.71e-06	7.03e-05	-0.336322	0.000482348	0.00528531	0.0554577	0.548951	0.830785
KIAA2026	0.116184	0.363969	0.783173	0.155953	0.17411	0.555355	0.493478	4.23e-05	0.000481446	0.0459499	0.664603	0.916169	0.393847	0.000485199	0.00530534	0.346053	0.000566354	0.0102444
TBC1D2B	0.0953551	0.403248	0.809399	-0.238791	0.0234959	0.178226	-0.349348	0.00250077	0.0144273	-0.326713	0.0033604	0.0296779	-0.427452	0.000496446	0.00540067	-0.102469	0.370368	0.717887
ZNF254	-0.253233	0.00715206	0.0734414	0.0347379	0.689047	0.914149	0.0665666	0.502418	0.720273	0.295161	0.000346911	0.00435185	0.337127	0.000496747	0.00540233	0.0404978	0.650938	0.885314
ADGRL1	0.155894	0.0876506	0.402696	0.509401	6.96e-10	8.53e-08	0.450463	1.39e-06	2.45e-05	0.361649	2.54e-06	4.96e-05	0.31192	0.000496919	0.00540258	-0.0515488	0.525068	0.818082
RAD51	-0.0432334	0.604093	0.911684	-0.0945279	0.237283	0.636903	-0.369956	2.81e-05	0.000339248	-0.0437266	0.57604	0.877541	-0.309409	0.0005013	0.00543804	-0.267564	0.00157843	0.0224662
PRRT3	0.743891	0.00175125	0.0240094	-0.260286	0.292264	0.686763	-0.135942	0.601836	0.790347	-0.996529	2.55e-05	0.000423862	-0.863146	0.00050068	0.00543804	0.131697	0.617745	0.870528
ZNF117	-0.0537315	0.767424	0.963388	0.261879	0.0924071	0.401446	0.473477	0.00335594	0.0183332	0.31984	0.0332832	0.176421	0.541933	0.000504961	0.00546873	0.220286	0.0974048	0.370243
ZNF85	-0.243767	0.111961	0.457387	0.291843	0.0269016	0.194162	0.254265	0.0701393	0.195305	0.541417	9.18e-05	0.00135674	0.514107	0.000505586	0.0054706	-0.0288887	0.821861	0.953682
FOXRED1	-0.0192839	0.835204	0.978208	-0.139178	0.112487	0.44742	-0.388589	0.000100829	0.00101553	-0.112123	0.200353	0.554025	-0.352215	0.000516564	0.0055497	-0.241788	0.0116706	0.0961891
NOL6	-0.124373	0.148153	0.532419	-0.239592	0.00591288	0.069737	-0.460646	1.88e-06	3.24e-05	-0.10776	0.176506	0.518455	-0.319389	0.00051995	0.00557948	-0.213778	0.0193939	0.135837
PFDN2	-0.043535	0.61917	0.917099	-0.052074	0.538313	0.849502	-0.362199	9.72e-05	0.00098474	-0.000786914	0.991788	0.998503	-0.301621	0.000521359	0.00558964	-0.302738	0.00025342	0.00532806
DLEU2	-0.290201	0.127976	0.492211	0.586381	2.99e-05	0.0011808	0.340791	0.0285817	0.0983024	0.884242	1.65e-07	3.93e-06	0.648199	0.000528677	0.00565974	-0.23774	0.0905651	0.35407
MAML3	0.113501	0.485607	0.857562	0.429105	0.00192448	0.0318435	0.609558	2.57e-05	0.000315811	0.32504	0.022494	0.13106	0.514712	0.000532894	0.00569984	0.187814	0.141617	0.454171
RIN2	0.911166	0.183123	0.590149	1.59964	0.00264987	0.0401252	2.49317	1.64e-07	3.58e-06	0.697501	0.180424	0.525016	1.60153	0.000541447	0.00577094	0.903613	0.0170716	0.124218
SYNGR2	0.00552109	0.963277	0.995302	-0.230319	0.0491256	0.280786	-0.402396	0.00176069	0.0107849	-0.228045	0.0216386	0.12744	-0.390955	0.000544234	0.00579383	-0.165082	0.132915	0.43864
BRAT1	0.0180459	0.859844	0.982696	-0.144498	0.138478	0.499271	-0.355404	0.00106328	0.00712722	-0.15439	0.0871201	0.340734	-0.356385	0.000546153	0.00580575	-0.203812	0.0365155	0.208591
MARS2	0.00745179	0.932871	0.991181	-0.250667	0.00389897	0.0527237	-0.330151	0.000486807	0.00381378	-0.250299	0.00263727	0.0242281	-0.320441	0.000547907	0.00581422	-0.0718719	0.425952	0.756202
MMP14	0.0647529	0.839871	0.978604	0.856497	0.000441597	0.0103831	1.01382	7.82e-05	0.000816614	0.796181	0.00291419	0.0263646	0.964322	0.000551394	0.00583754	0.166046	0.449929	0.772742
ZNF136	-0.234188	0.118666	0.472493	0.0758865	0.567805	0.863354	0.245383	0.069028	0.193035	0.316379	0.0252384	0.142869	0.495844	0.000551249	0.00583754	0.177594	0.165189	0.495872
RIPOR1	-0.0790347	0.421405	0.820984	-0.289795	0.00200366	0.0327789	-0.478941	9.64e-06	0.000135217	-0.202851	0.0314543	0.169277	-0.382767	0.000553103	0.00585393	-0.181767	0.0845792	0.339501
PMM2	-0.00779853	0.930593	0.99036	-0.182133	0.0369065	0.237179	-0.353384	0.000207977	0.00188159	-0.16662	0.0517361	0.241992	-0.328426	0.000568071	0.00598791	-0.16368	0.0769592	0.322109
TSC22D1	0.0181384	0.886706	0.987147	0.236201	0.0362951	0.235048	0.407374	0.0005922	0.00444859	0.224484	0.0444108	0.217917	0.405756	0.000575397	0.0060578	0.179589	0.0873762	0.346652
NLE1	-0.0792401	0.448417	0.837886	-0.209686	0.0330627	0.221936	-0.480216	1.6e-05	0.000210042	-0.122263	0.204717	0.560691	-0.383873	0.000575702	0.0060578	-0.263555	0.0114081	0.0944431
RHEX	1.36589	8.49e-07	2.71e-05	-0.0331982	0.916109	0.982295	0.430918	0.167722	0.365875	-1.39352	2.07e-07	4.89e-06	-0.919228	0.00058463	0.00613396	0.471966	0.122309	0.419967
ATP10D	-0.230921	0.0301372	0.204283	0.1975	0.0314381	0.214611	0.146804	0.174992	0.376499	0.436095	6.59e-06	0.000121209	0.395281	0.000586324	0.00614653	-0.0428394	0.669502	0.892812
NDUFA2	0.0117255	0.907459	0.988879	-0.0691257	0.491046	0.827014	-0.323556	0.00251761	0.0144983	-0.0733525	0.387328	0.760961	-0.31824	0.00060308	0.00630024	-0.246907	0.00724734	0.0682808
TNKS	0.140679	0.0895803	0.406495	0.107784	0.181242	0.565054	0.42376	3.08e-06	4.99e-05	-0.0252357	0.738975	0.938888	0.300689	0.000608932	0.00634604	0.324167	0.000138108	0.00320435
AKAP2	0.127076	0.504483	0.867449	0.571819	0.000342105	0.00845356	0.711756	1.71e-05	0.000222741	0.452778	0.00783179	0.0584556	0.602594	0.000612371	0.00637439	0.147832	0.326806	0.681538
ZNF667	0.1396	0.644249	0.925482	0.848827	0.00028007	0.00730029	1.02515	2.82e-05	0.000340687	0.718018	0.00475295	0.0395144	0.903776	0.000614197	0.00638881	0.183975	0.383794	0.72771
ZNF432	-0.0760003	0.701113	0.943957	0.357705	0.031941	0.216819	0.52617	0.00220898	0.0129682	0.438161	0.0125914	0.0845783	0.616884	0.000615496	0.00639426	0.17691	0.250073	0.608997
PINX1	-0.0515983	0.565651	0.892891	-0.304384	0.000488339	0.0111822	-0.396919	4.62e-05	0.000519296	-0.245321	0.00343421	0.0302513	-0.327861	0.000623785	0.00646447	-0.0841512	0.366141	0.715011
WDR62	-0.0204897	0.836092	0.978474	-0.136202	0.123157	0.470329	-0.412341	5.03e-05	0.000558848	-0.107991	0.250321	0.622864	-0.374318	0.000626196	0.00648206	-0.268298	0.00622699	0.0609643
APC2	0.385472	0.30039	0.732684	1.34894	7.5e-07	5.31e-05	1.38004	4.41e-06	6.76e-05	0.983586	0.000306962	0.00391691	1.02025	0.000639145	0.00658979	0.0343371	0.881011	0.968848
IRF2BPL	0.149553	0.160761	0.552667	-0.195066	0.0537961	0.296268	-0.257169	0.0224962	0.0816284	-0.336601	0.000915437	0.0100886	-0.38951	0.000648584	0.0066663	-0.0547929	0.614192	0.868407
MAP2	-0.314238	0.163982	0.557698	0.574557	0.000822087	0.0167762	0.404065	0.032541	0.109124	0.893004	5.29e-06	9.84e-05	0.733637	0.000655072	0.00672347	-0.16127	0.333448	0.686883
ZNF701	-0.14925	0.541485	0.883121	0.39159	0.0530881	0.293773	0.584339	0.0043822	0.022602	0.544502	0.0126002	0.0846168	0.747456	0.000659701	0.00676333	0.200891	0.277277	0.635413
CD151	0.0639613	0.650246	0.927972	-0.240296	0.0762512	0.358449	-0.43901	0.0029964	0.016694	-0.295926	0.0224933	0.13106	-0.485848	0.000663836	0.00679805	-0.191939	0.164494	0.494864
ZNF267	-0.407264	0.000162188	0.00321727	-0.163199	0.0971298	0.414868	-0.0703211	0.515856	0.730991	0.250746	0.00652896	0.0507739	0.35395	0.000664878	0.0068068	0.101516	0.280499	0.638706
TIAF1	-0.100507	0.213839	0.630796	0.297986	5.79e-05	0.00204174	0.189948	0.0365747	0.119643	0.406256	1.13e-08	3.22e-07	0.307803	0.000665167	0.00680784	-0.100225	0.227335	0.581262
ZNF467	0.68565	0.299699	0.732034	1.70153	0.000310657	0.00789843	2.13054	6.8e-06	9.85e-05	1.05489	0.0164484	0.104291	1.49323	0.000672361	0.00686985	0.436371	0.189577	0.530496
GALK1	0.220534	0.0239077	0.175891	0.145866	0.119657	0.462359	-0.127445	0.222213	0.44267	-0.0667505	0.431951	0.796829	-0.330934	0.000672639	0.00687075	-0.266166	0.00409893	0.0445031
SCAMP3	0.0173865	0.851497	0.980851	-0.12015	0.194782	0.58293	-0.32959	0.00116147	0.00765794	-0.129968	0.132427	0.439925	-0.329974	0.000688653	0.00701657	-0.20214	0.0354211	0.20482
TBC1D16	0.287533	0.00226329	0.0294876	-0.0319459	0.72862	0.927954	-0.0650361	0.531518	0.742228	-0.311571	0.00026613	0.00344871	-0.335571	0.00069095	0.00703405	-0.0257874	0.788772	0.941872
TNK2-AS1	1.34322	0.00252488	0.0320873	1.36317	0.000540198	0.0120215	2.42813	3.92e-12	1.82e-10	0.0276295	0.939133	0.98665	1.10312	0.000695662	0.00707211	1.07396	0.000255703	0.00536488
RP2	-0.151455	0.091753	0.41202	0.165689	0.042892	0.259892	0.133938	0.138563	0.319537	0.324377	3.95e-05	0.000628648	0.302594	0.000700154	0.00710782	-0.0235068	0.77259	0.935966
CREBRF	0.820111	0.00133841	0.0192143	0.739047	0.00125033	0.0230642	1.49659	2.46e-12	1.2e-10	-0.0759768	0.72729	0.934907	0.689809	0.000702716	0.00712786	0.763914	3.41e-05	0.00095392
SMAD7	1.36143	3.06e-13	2.35e-11	-0.55682	0.0156189	0.137755	0.752482	0.000197434	0.00180009	-1.91309	3.19e-23	2.93e-21	-0.592221	0.000706982	0.00716712	1.31859	4.67e-10	3.43e-08
TRMT2A	-0.0851487	0.407343	0.812185	-0.0615011	0.524807	0.84336	-0.480969	4.8e-06	7.28e-05	0.0315162	0.75484	0.943001	-0.378458	0.00072922	0.00735969	-0.411921	8.66e-05	0.00217331
TPST2	0.576027	1.09e-09	5.72e-08	0.0533531	0.572931	0.865549	0.253191	0.011193	0.0473916	-0.514894	1.1e-09	3.45e-08	-0.305721	0.000730399	0.00736749	0.207424	0.0221007	0.149466
TARSL2	1.19868	8.6e-15	7.34e-13	-0.213519	0.223738	0.62098	0.703633	1.37e-05	0.000183034	-1.40522	1.37e-20	1.16e-18	-0.47802	0.000732007	0.00738159	0.925709	7.08e-09	4.46e-07
CACTIN	0.160121	0.126779	0.489775	0.0208133	0.834918	0.958318	-0.206534	0.067572	0.190063	-0.131106	0.13859	0.453063	-0.349719	0.000742821	0.0074617	-0.22053	0.0241331	0.158458
NCOA1	0.182358	0.12409	0.484437	0.312256	0.00190337	0.0316209	0.565247	3.03e-07	6.25e-06	0.137246	0.20616	0.562644	0.400252	0.000744958	0.0074811	0.26115	0.01075	0.0903651
ERV3-1-ZNF117	-0.0736377	0.694325	0.942132	0.280095	0.0742623	0.352591	0.4639	0.00451846	0.0231519	0.357481	0.0230207	0.133348	0.551895	0.000745731	0.0074868	0.19255	0.157238	0.483028
GINM1	0.117978	0.269277	0.69927	0.170406	0.0802416	0.370765	0.445152	1.13e-05	0.000155741	0.0600739	0.539505	0.860498	0.34449	0.000756448	0.00755678	0.282682	0.00261194	0.0324033
CYB5R4	-0.110825	0.216151	0.63376	0.0859295	0.31407	0.70304	0.175025	0.0541794	0.160677	0.204178	0.0140924	0.0924248	0.303078	0.00075611	0.00755678	0.0970623	0.259765	0.618292
NUDT1	0.190239	0.076751	0.371683	0.12136	0.264611	0.662455	-0.138788	0.223002	0.443795	-0.061697	0.480838	0.827247	-0.311998	0.000756366	0.00755678	-0.252402	0.00782564	0.072209
RPUSD2	-0.0175707	0.878527	0.985677	-0.161237	0.138882	0.499802	-0.431192	0.000354904	0.00292958	-0.135442	0.195958	0.548106	-0.396592	0.000765452	0.00762807	-0.262981	0.0183494	0.130324
POP7	-0.0623257	0.532365	0.880077	-0.107193	0.292271	0.686763	-0.432242	4.42e-05	0.000499597	-0.0373947	0.705431	0.929013	-0.35269	0.000791354	0.0078365	-0.317465	0.00276087	0.0336085
CHCHD6	0.170593	0.334486	0.760516	-0.283095	0.101041	0.423534	-0.511719	0.00609445	0.0290664	-0.445879	0.0153416	0.0990099	-0.664908	0.000791849	0.00783672	-0.221211	0.261674	0.62022
TEAD4	-0.11489	0.328758	0.755082	-0.270812	0.0155801	0.137474	-0.568221	3.05e-06	4.95e-05	-0.148408	0.208756	0.566319	-0.435924	0.000800454	0.00790463	-0.289491	0.0197959	0.137729
PRKAR1B	-0.113945	0.336294	0.761653	-0.331019	0.00320036	0.0457953	-0.573023	3.71e-06	5.84e-05	-0.208914	0.0772881	0.316118	-0.44168	0.000800629	0.00790463	-0.234848	0.0608028	0.280435
HECA	0.204942	0.0546332	0.298653	0.357713	0.000195682	0.00548191	0.524786	1.8e-07	3.9e-06	0.160144	0.0922777	0.352926	0.33704	0.00080365	0.00792153	0.175091	0.055326	0.265357
TXLNB	0.613783	0.0650392	0.333873	1.04007	0.00011373	0.00357168	1.47859	2.82e-08	7.2e-07	0.427033	0.107768	0.386784	0.875115	0.000808632	0.007962	0.446379	0.0390528	0.216881
C16orf91	0.0282428	0.843458	0.979312	-0.217899	0.124402	0.472532	-0.505158	0.000746136	0.005359	-0.238234	0.101067	0.372882	-0.516168	0.000809859	0.00797149	-0.280102	0.0687844	0.301012
RELB	-0.244791	0.353282	0.77451	0.54775	0.0066757	0.0763013	0.574988	0.00843102	0.0378135	0.799989	0.000625664	0.00725557	0.837376	0.000822652	0.00807159	0.0353345	0.857862	0.961962
NEK6	0.169582	0.0480184	0.27401	-0.102335	0.221998	0.618821	-0.160185	0.0979888	0.250228	-0.264392	0.000709739	0.00811528	-0.311961	0.000850639	0.00829242	-0.0494471	0.586604	0.853692
ZNF721	-0.152698	0.151294	0.538167	0.0459532	0.649287	0.900463	0.161111	0.112463	0.275824	0.20597	0.0350717	0.183213	0.330662	0.000851306	0.00829669	0.122944	0.191242	0.532618
TRIP13	-0.178665	0.0552249	0.300932	-0.277041	0.00169921	0.0292066	-0.559004	9.29e-08	2.14e-06	-0.0906832	0.317113	0.699361	-0.363267	0.00085198	0.00830103	-0.274125	0.0078788	0.0724888
MCRIP2	-0.182894	0.167393	0.56397	-0.292989	0.0151466	0.134858	-0.686324	7.17e-07	1.36e-05	-0.101332	0.41928	0.787208	-0.486221	0.000857304	0.00834396	-0.386713	0.00360988	0.0408432
PIK3C2B	-0.32124	9.45e-05	0.00200251	0.0338313	0.654935	0.902462	-0.00638464	0.948295	0.980145	0.362869	1.15e-06	2.37e-05	0.332113	0.000872349	0.00846995	-0.0326863	0.722656	0.916863
LOC101927497	-0.616951	0.000796723	0.012598	0.280596	0.0464807	0.272663	-0.00234619	0.988276	0.995631	0.906748	6.43e-08	1.61e-06	0.632778	0.000872001	0.00846995	-0.275758	0.0601185	0.278763
SHPK	-0.0487003	0.657613	0.930738	0.47708	3.2e-07	2.48e-05	0.310327	0.00452679	0.023183	0.533848	2.27e-08	6.11e-07	0.376512	0.000903243	0.00870575	-0.159223	0.102842	0.382905
ZNF160	-0.282283	0.0136764	0.118673	0.00727019	0.942263	0.987909	0.0714894	0.504396	0.721823	0.296209	0.00426585	0.0361796	0.370577	0.000907869	0.00874237	0.0725991	0.45596	0.776436
PPDPF	0.0164318	0.854606	0.981611	0.0208019	0.813831	0.952402	-0.344947	0.00213715	0.0126096	0.0119221	0.872559	0.971505	-0.344943	0.00090785	0.00874237	-0.359393	0.000352631	0.00695664
ARHGAP32	-0.159683	0.182243	0.588892	0.219912	0.0294626	0.20583	0.221805	0.0439584	0.137512	0.387128	0.000418898	0.00511499	0.39889	0.000912714	0.00878204	0.00983185	0.923432	0.98129
FBXL5	-0.0146017	0.887625	0.987232	0.198815	0.0312108	0.213817	0.307321	0.00230368	0.0134416	0.220722	0.0177432	0.110611	0.339058	0.000928942	0.00890244	0.116679	0.206125	0.554079
RABEPK	-0.116702	0.222752	0.642753	-0.257028	0.00447828	0.057691	-0.482947	2.09e-06	3.58e-05	-0.132517	0.151365	0.4802	-0.349142	0.00092995	0.00890775	-0.218349	0.0282348	0.176944
QDPR	-0.0236039	0.79528	0.969557	-0.168543	0.0532874	0.294488	-0.35794	0.000159903	0.00150293	-0.137128	0.112567	0.397352	-0.317126	0.000934866	0.00895011	-0.181856	0.0463105	0.239785
LOC100287042	0.0869175	0.522846	0.876362	-0.251126	0.0488826	0.280151	-0.433403	0.00270107	0.0153611	-0.330178	0.014243	0.0931879	-0.503324	0.000945453	0.00903242	-0.174664	0.227936	0.581775
TET2	-0.0136535	0.898655	0.988159	0.205445	0.0330115	0.221786	0.334751	0.00153732	0.00965568	0.226812	0.0238754	0.13692	0.365859	0.000951846	0.00908394	0.137273	0.170885	0.505439
CLEC2B	-0.383924	0.00897057	0.0875692	0.195244	0.119846	0.462544	0.110475	0.429655	0.658614	0.586088	2.56e-05	0.000424978	0.511189	0.000953844	0.00909583	-0.0765227	0.56968	0.84361
RIPK1	0.156258	0.144618	0.52561	0.194754	0.0486953	0.279514	0.476292	3.38e-06	5.4e-05	0.0464295	0.635968	0.904222	0.337574	0.00096747	0.00920885	0.289356	0.00226944	0.0292176
ALPK1	-0.0441318	0.784172	0.967828	0.267633	0.0505376	0.284873	0.448507	0.00138837	0.00888725	0.319276	0.0352768	0.184002	0.510004	0.000993221	0.00938752	0.188881	0.156957	0.482513
RAB20	-0.0679036	0.688177	0.940568	-0.377903	0.0165159	0.142701	-0.703276	7.14e-05	0.000757832	-0.301126	0.0710801	0.299679	-0.618082	0.000993039	0.00938752	-0.318919	0.072562	0.310034
PTRH1	0.625657	0.0094571	0.0913279	0.124393	0.590062	0.873743	-0.220465	0.399985	0.631809	-0.492399	0.0285786	0.157051	-0.829586	0.00100278	0.0094631	-0.339217	0.168618	0.501244
WIZ	0.134605	0.109936	0.453324	-0.0667344	0.414893	0.782166	-0.187524	0.0470047	0.144695	-0.193592	0.0131497	0.0874076	-0.304873	0.00100549	0.00947883	-0.113056	0.205823	0.553505
TERT	-0.112538	0.623415	0.918524	-0.581633	0.00660569	0.0758451	-1.07647	2.24e-05	0.00028026	-0.461438	0.059756	0.267666	-0.946002	0.00101838	0.00958789	-0.486453	0.0804192	0.330275
ZFP30	-0.234557	0.203295	0.617331	0.162342	0.290191	0.684749	0.335059	0.0324419	0.108901	0.402759	0.0216295	0.12742	0.585753	0.00102576	0.00964731	0.180939	0.22859	0.58269
RHOB	1.47877	4.31e-11	2.69e-09	-0.0997766	0.70479	0.919918	0.790629	0.00108139	0.00722389	-1.57327	5.88e-13	2.64e-11	-0.671662	0.00103593	0.0097153	0.899503	0.000157949	0.00357281
JMJD4	-0.0335289	0.752423	0.961313	-0.113484	0.252911	0.6516	-0.422745	0.000153996	0.00145607	-0.071825	0.468394	0.81844	-0.371988	0.00104481	0.00978845	-0.301951	0.00418849	0.0451334
DPM3	0.242842	0.155699	0.545644	-0.184555	0.264944	0.662876	-0.283816	0.110162	0.271884	-0.418925	0.0036771	0.031936	-0.509517	0.00105294	0.00985196	-0.0925107	0.543559	0.827712
SPRY2	-0.327091	0.00824887	0.0821856	0.493026	6.51e-07	4.69e-05	0.0698506	0.538043	0.746267	0.827712	2.86e-14	1.47e-12	0.414086	0.00105649	0.00986232	-0.415221	4.33e-05	0.00118368
CCDC90B	-0.232421	0.0141298	0.121489	0.0154426	0.85922	0.964224	0.0718615	0.471876	0.695216	0.254956	0.00234	0.0219891	0.321614	0.00105683	0.00986293	0.0649712	0.474738	0.787858
PCMTD1	0.27539	0.0561602	0.303894	0.287921	0.0301398	0.208971	0.693653	1.82e-07	3.92e-06	0.0208614	0.876127	0.971544	0.436153	0.00106848	0.00995629	0.413619	0.000902109	0.0149864
NDUFAF8	-0.0484996	0.653034	0.929224	-0.327947	0.00135209	0.0245041	-0.445216	7.15e-05	0.000757832	-0.271446	0.00981214	0.0698764	-0.379557	0.00107051	0.00997012	-0.109874	0.319921	0.674526
HIP1R	0.136021	0.137913	0.513447	-0.0677575	0.438975	0.798515	-0.195298	0.0414743	0.131564	-0.196078	0.022721	0.132081	-0.313964	0.00107432	0.00999278	-0.11965	0.190504	0.531649
TUBA1B	-0.213154	0.000137188	0.0027927	-0.169167	0.0092147	0.0967136	-0.51938	1.35e-14	8.95e-13	0.0514975	0.17136	0.511105	-0.288908	1.53e-11	1.1e-09	-0.342374	6.4e-11	5.09e-09
XBP1	-0.0756041	0.0991289	0.428723	0.162937	0.00134353	0.0244038	0.198277	0.000436186	0.00348296	0.246094	6.73e-13	3e-11	0.290966	3.2e-11	2.11e-09	0.0430887	0.365498	0.714435
NME1-NME2	0.0190594	0.75511	0.961326	-0.12277	0.0904273	0.396056	-0.295726	3.69e-05	0.000429634	-0.134608	0.00399814	0.0342649	-0.297659	4.31e-11	2.73e-09	-0.16505	0.00564746	0.0566601
TFRC	-0.0203437	0.649387	0.927624	-0.290682	6.02e-09	6.48e-07	-0.306895	2.44e-08	6.28e-07	-0.262747	7.13e-15	3.86e-13	-0.269396	5.38e-10	2.73e-08	-0.0084515	0.857436	0.961937
CDV3	0.186426	0.000333783	0.00600992	-0.235847	3e-05	0.00118453	-0.126644	0.0379967	0.123119	-0.414601	1e-25	1.02e-23	-0.2958	7.92e-10	3.9e-08	0.117021	0.0239321	0.157515
B4GALT1	0.178495	0.000177088	0.00345741	-0.21274	0.00010592	0.00338172	-0.132194	0.0320918	0.107988	-0.383834	8.03e-26	8.23e-24	-0.293568	1.22e-09	5.92e-08	0.0882707	0.100158	0.376977
PEBP1	-0.0643943	0.221253	0.640841	-0.208187	0.000685598	0.0145813	-0.37255	4.42e-09	1.28e-07	-0.136544	0.00177421	0.0174766	-0.291162	1.74e-09	8.24e-08	-0.156584	0.00565183	0.0566735
CHCHD2	0.112064	0.0513768	0.28693	-0.056226	0.393347	0.765619	-0.191585	0.00485264	0.0244585	-0.161093	0.00023203	0.00305531	-0.286651	1.86e-09	8.77e-08	-0.127533	0.0241002	0.158312
FBL	-0.0226584	0.665345	0.933278	-0.225768	0.000102216	0.00328951	-0.328122	1.31e-07	2.9e-06	-0.195723	5.52e-06	0.00010219	-0.288413	9.97e-09	4.17e-07	-0.0946071	0.0841548	0.338417
LDHA	-0.569602	1.05e-37	2.28e-35	-0.3439	2.35e-11	3.46e-09	-0.86598	6e-46	1.61e-43	0.233202	4e-11	1.44e-09	-0.279392	1.35e-08	5.49e-07	-0.514386	3.69e-21	6.04e-19
TUBB4B	-0.17328	0.00207779	0.0275604	-0.182235	0.00476808	0.0599526	-0.471594	3.79e-12	1.76e-10	-0.00166021	0.969221	0.993532	-0.281183	1.47e-08	5.94e-07	-0.281558	8.41e-07	3.8e-05
U2AF2	-0.0407366	0.456504	0.841266	-0.0817232	0.173697	0.554608	-0.342285	2.03e-07	4.36e-06	-0.0336322	0.406617	0.777101	-0.284498	1.85e-08	7.39e-07	-0.252835	3.31e-06	0.000128759
RPS5	0.17411	0.00374156	0.0439594	-0.0262511	0.708116	0.921306	-0.0718426	0.311709	0.546002	-0.192938	1.75e-06	3.49e-05	-0.228674	3.54e-08	1.32e-06	-0.0377151	0.486903	0.794073
B2M	-0.00628678	0.887931	0.987244	0.276164	8.22e-08	7.14e-06	0.26066	4.61e-05	0.00051866	0.289987	6.85e-17	4.19e-15	0.283963	4.48e-08	1.65e-06	-0.0078103	0.892011	0.971665
LAPTM5	1.05441	4.48e-101	5.38e-98	0.29581	1.83e-07	1.49e-05	1.26821	1.11e-99	5.41e-97	-0.751259	2.7e-101	1.72e-98	0.230832	4.82e-08	1.76e-06	0.980175	1.75e-90	1.31e-87
PA2G4	-0.146674	0.00157747	0.0220312	-0.238456	7.23e-06	0.000371857	-0.430616	1.12e-12	5.75e-11	-0.0843178	0.0251297	0.142432	-0.266916	5.06e-08	1.83e-06	-0.184459	0.000698206	0.0121743
DNTT	0.429128	8.6e-20	1.02e-17	0.378388	2.25e-13	4.6e-11	0.670389	2.61e-28	4.28e-26	-0.0431249	0.198268	0.551007	0.258365	6.17e-08	2.17e-06	0.299786	6.87e-09	4.34e-07
FEN1	-0.179406	0.000775521	0.0123466	-0.132048	0.0256391	0.188388	-0.49262	5.39e-15	3.75e-13	0.0548044	0.248532	0.621063	-0.296078	6.65e-08	2.32e-06	-0.352832	2.36e-09	1.59e-07
SNRNP70	-0.118504	0.053288	0.293938	-0.170221	0.00893987	0.0945923	-0.434116	5.7e-10	1.93e-08	-0.0443871	0.3502	0.728518	-0.298612	7.7e-08	2.66e-06	-0.256161	9.81e-06	0.000330378
ARL6IP1	-0.104515	0.0337162	0.21774	0.188421	0.000377272	0.00914799	0.14773	0.0157142	0.0614433	0.300574	3.3e-15	1.81e-13	0.269376	8.25e-08	2.83e-06	-0.0328935	0.535323	0.82349
YBX1	-0.0997466	0.0234347	0.173727	-0.201778	7.03e-05	0.00241008	-0.350141	2.16e-09	6.7e-08	-0.0944998	0.00210788	0.0201791	-0.233357	8.47e-08	2.89e-06	-0.140624	0.00415013	0.0448368
ENO1	-0.378433	4.46e-11	2.78e-09	-0.246547	0.00018982	0.00534518	-0.630267	1.65e-20	1.68e-18	0.139399	0.000478034	0.00574598	-0.234508	9.82e-08	3.29e-06	-0.375875	1.23e-12	1.11e-10
PAICS	-0.305756	9.58e-11	5.71e-09	-0.282612	6.36e-08	5.74e-06	-0.571908	3.76e-22	4.39e-20	0.0307756	0.382659	0.757214	-0.249019	1.14e-07	3.77e-06	-0.281519	2.92e-08	1.67e-06
RAD21	-0.163041	0.00226305	0.0294876	0.138055	0.0157252	0.138269	0.0640336	0.301362	0.53569	0.30869	3.78e-17	2.34e-15	0.244259	1.31e-07	4.23e-06	-0.066243	0.180187	0.517987
ODC1	-0.180597	8.15e-05	0.00175351	-0.164406	0.00195573	0.0322415	-0.436009	3.99e-13	2.21e-11	0.023654	0.488231	0.831368	-0.238405	1.71e-07	5.4e-06	-0.263885	3.15e-07	1.54e-05
HLA-A	-0.0411023	0.485522	0.857515	0.398255	3.1e-10	3.92e-08	0.211662	0.00183737	0.0111536	0.446677	3.26e-24	3.21e-22	0.269796	2.25e-07	6.94e-06	-0.178864	0.00128014	0.0193272
HSPA8	-0.16528	6.15e-05	0.00136006	-0.270637	2.61e-08	2.5e-06	-0.387272	1.42e-12	7.18e-11	-0.0978034	0.000581242	0.00678978	-0.204907	2.38e-07	7.27e-06	-0.10889	0.0174403	0.125893
HNRNPAB	-0.115313	0.0163865	0.135394	-0.14161	0.00764381	0.0841926	-0.376318	3.47e-10	1.22e-08	-0.0187788	0.605596	0.892294	-0.24398	2.65e-07	7.97e-06	-0.226978	8.65e-06	0.000296568
PRMT1	-0.224734	0.000800773	0.0126368	-0.19052	0.00738048	0.0823494	-0.524565	2.3e-12	1.13e-10	0.0415373	0.39306	0.76582	-0.282691	2.89e-07	8.64e-06	-0.326196	1.61e-08	9.73e-07
HP1BP3	0.00392395	0.94877	0.992962	0.230772	0.000103573	0.00332787	0.278693	1.78e-05	0.000230288	0.234359	1.42e-06	2.86e-05	0.291942	3.73e-07	1.09e-05	0.0558263	0.310366	0.66671
PSMA6	-0.0852639	0.096079	0.422027	-0.289716	1.11e-06	7.42e-05	-0.390647	2.54e-09	7.74e-08	-0.196973	3.67e-05	0.000587879	-0.288322	3.85e-07	1.12e-05	-0.0932613	0.141824	0.454331
ATF4	-0.194715	6.55e-05	0.00143982	-0.157714	0.00286147	0.0424838	-0.481579	2.93e-14	1.85e-12	0.0445767	0.249515	0.621922	-0.26983	4.13e-07	1.18e-05	-0.316126	1.69e-08	1.01e-06
NUDC	-0.125454	0.0279434	0.194554	-0.173489	0.00519231	0.0636397	-0.437455	1.8e-11	7.51e-10	-0.0406247	0.433117	0.798007	-0.294845	4.12e-07	1.18e-05	-0.256218	3.33e-05	0.000935539
NOLC1	-0.153004	0.00107497	0.0161649	-0.242973	3.15e-06	0.000185468	-0.402139	2.1e-12	1.04e-10	-0.0823233	0.0242043	0.138376	-0.231961	4.28e-07	1.22e-05	-0.151382	0.00232452	0.0297548
LRRC59	-0.108941	0.0516971	0.288011	-0.1796	0.0052391	0.0640381	-0.401058	1.22e-09	3.93e-08	-0.0634374	0.206656	0.56348	-0.27506	5.32e-07	1.49e-05	-0.213677	0.000550858	0.0100225
AHCY	-0.119117	0.033725	0.217761	-0.207287	0.00060714	0.0131651	-0.391962	2.01e-09	6.31e-08	-0.0807392	0.0596252	0.267285	-0.255792	5.62e-07	1.57e-05	-0.17693	0.00102928	0.0165886
RPS16	0.199905	0.174904	0.576653	0.0377128	0.793211	0.94711	-0.047216	0.573258	0.770968	-0.154499	0.0916948	0.351487	-0.229134	6.3e-07	1.74e-05	-0.0765693	0.226178	0.579711
RABL6	-0.0105107	0.853711	0.981531	-0.133178	0.0273688	0.196129	-0.308892	2.87e-06	4.7e-05	-0.115207	0.0155971	0.100264	-0.281304	6.72e-07	1.84e-05	-0.168008	0.00395741	0.043486
NCL	-0.172543	0.000441446	0.00760933	-0.275877	1.43e-07	1.19e-05	-0.433767	4.09e-12	1.89e-10	-0.0957989	0.00430983	0.0364918	-0.244288	7.33e-07	2e-05	-0.150207	0.00413574	0.0447072
RPL35	0.140432	0.0251711	0.182365	-0.0114429	0.93274	0.986429	-0.102397	0.166989	0.364761	-0.144944	0.0822811	0.328545	-0.225698	7.64e-07	2.08e-05	-0.0825696	0.178615	0.516966
RPL36	0.289515	0.1564	0.546594	0.119054	0.600726	0.87849	0.0197969	0.925489	0.969946	-0.162859	0.083915	0.332418	-0.251991	9.36e-07	2.49e-05	-0.0909559	0.176651	0.513887
NME2	0.0375039	0.532816	0.880077	-0.0913569	0.191292	0.578236	-0.210778	0.00275446	0.0156161	-0.121679	0.00860642	0.0628469	-0.231238	1.08e-06	2.83e-05	-0.111542	0.0578787	0.2731
RANBP1	-0.190232	0.000162777	0.00322417	-0.222712	4.19e-05	0.00157261	-0.483651	2.8e-13	1.58e-11	-0.0248747	0.546542	0.864455	-0.27636	1.22e-06	3.16e-05	-0.253172	2.12e-05	0.000629746
PRPF19	-0.0858074	0.129603	0.495867	-0.122415	0.0485872	0.279258	-0.35351	1.04e-07	2.36e-06	-0.0293022	0.507799	0.843817	-0.250697	1.32e-06	3.38e-05	-0.223346	6.8e-05	0.00177414
DUT	-0.162695	0.00127377	0.0184806	-0.177279	0.00234755	0.0368767	-0.459305	8.6e-12	3.76e-10	-0.00714782	0.874915	0.971505	-0.279599	1.32e-06	3.39e-05	-0.274371	1.61e-05	0.000505401
PES1	-0.0685278	0.268702	0.698968	-0.232081	0.00102967	0.0201458	-0.379132	7.78e-08	1.83e-06	-0.156447	0.0078559	0.058582	-0.293581	1.44e-06	3.67e-05	-0.139213	0.0429789	0.229768
ITM2B	-0.0938468	0.115049	0.464128	0.13406	0.0224605	0.173376	0.181794	0.00686139	0.0318732	0.2355	2.19e-06	4.31e-05	0.292773	1.46e-06	3.69e-05	0.0555193	0.350828	0.701317
SNU13	0.0479941	0.49887	0.864356	-0.120935	0.120836	0.464867	-0.262871	0.000952897	0.00654866	-0.161939	0.00581864	0.0464263	-0.293913	1.61e-06	4.04e-05	-0.134031	0.0508361	0.252264
MCM3	-0.182008	9.36e-05	0.0019884	-0.138513	0.00758042	0.0836772	-0.41985	2.09e-13	1.2e-11	0.0510291	0.160598	0.496003	-0.220687	1.7e-06	4.26e-05	-0.273578	3.77e-08	2.11e-06
LDLRAD4	0.762693	6.87e-43	2.08e-40	-0.230232	0.000235136	0.00637206	0.463961	2.37e-11	9.72e-10	-0.985211	1.68e-90	9.93e-88	-0.281519	2.07e-06	5.1e-05	0.70203	1.01e-27	2.62e-25
SLK	-0.13795	0.0470589	0.270468	0.123552	0.0803175	0.37086	0.136731	0.0729753	0.201197	0.269284	3.3e-07	7.62e-06	0.291993	2.23e-06	5.42e-05	0.0211329	0.735571	0.921771
PAG1	0.216338	4.96e-05	0.00112442	-0.181172	0.00139718	0.0251069	-0.0390498	0.533484	0.743121	-0.389846	4.23e-23	3.86e-21	-0.238099	2.22e-06	5.42e-05	0.149948	0.00407659	0.044365
MAZ	0.0670268	0.251342	0.679663	-0.0882859	0.173014	0.553384	-0.19418	0.00486313	0.0244903	-0.148082	0.000888465	0.00983915	-0.244201	2.47e-06	5.95e-05	-0.0981289	0.0869681	0.345517
SARAF	-0.123605	0.0230546	0.171777	0.0818372	0.156161	0.528054	0.117784	0.06713	0.189221	0.212944	3.2e-06	6.13e-05	0.258446	2.8e-06	6.67e-05	0.043667	0.448613	0.771726
MTHFD1	-0.138428	0.0131103	0.115174	-0.186011	0.00147875	0.0262452	-0.418881	1.09e-10	4.11e-09	-0.0400503	0.38723	0.760961	-0.263353	2.88e-06	6.83e-05	-0.225148	8.2e-05	0.00207205
RRP1B	-0.0241523	0.669297	0.934076	-0.307164	2.63e-07	2.07e-05	-0.32496	2.48e-06	4.14e-05	-0.275393	6.3e-09	1.86e-07	-0.283304	3.34e-06	7.77e-05	-0.00986303	0.874762	0.966768
GAB1	0.3422	3.99e-08	1.6e-06	0.0914809	0.164761	0.540617	0.573559	2.47e-17	2.21e-15	-0.242824	7.88e-07	1.67e-05	0.248675	3.52e-06	8.15e-05	0.489869	6.55e-18	8.03e-16
PPP6R1	0.0333582	0.543799	0.884476	-0.174177	0.00252699	0.0389223	-0.253437	0.000160789	0.00151057	-0.19998	7.87e-06	0.000142241	-0.269701	3.57e-06	8.24e-05	-0.0716009	0.225628	0.578939
SLC1A5	-0.114514	0.0683076	0.344488	-0.109161	0.0890446	0.392705	-0.407918	1.16e-08	3.12e-07	0.0129455	0.790886	0.950528	-0.276347	3.93e-06	8.96e-05	-0.291128	7.79e-07	3.55e-05
YARS	-0.220734	1.45e-05	0.000365147	-0.221275	5.77e-05	0.00203749	-0.473454	6.75e-15	4.66e-13	0.00698733	0.866148	0.969938	-0.23561	3.94e-06	8.99e-05	-0.244429	4.64e-06	0.000168349
FUS	-0.0416885	0.725833	0.952839	-0.0476262	0.494352	0.828626	-0.31073	3.5e-05	0.00041127	0.00211214	0.962663	0.992192	-0.251176	4.73e-06	0.000105788	-0.255277	4.01e-06	0.000152603
SOD1	-0.129086	0.0335717	0.217373	-0.184627	0.00298322	0.043712	-0.428129	7.12e-10	2.37e-08	-0.0480642	0.353677	0.731626	-0.282046	5.59e-06	0.000122856	-0.235875	0.000154168	0.00350923
ATP5MC3	-0.0764801	0.219189	0.637943	-0.101855	0.145223	0.510946	-0.33293	3.41e-06	5.44e-05	-0.0182541	0.712213	0.931227	-0.239458	5.77e-06	0.00012648	-0.223215	0.000237039	0.00505873
KHSRP	-0.0654042	0.198661	0.610415	-0.117858	0.0330358	0.221838	-0.330901	2.91e-07	6.04e-06	-0.0449643	0.275171	0.654425	-0.248362	6.33e-06	0.000136574	-0.205349	0.000339222	0.00674137
WAPL	-0.114457	0.0922299	0.413254	0.157664	0.0206058	0.16497	0.144379	0.0455645	0.141352	0.279855	2.58e-07	6.05e-06	0.276186	7.19e-06	0.000153424	-0.00535927	0.929764	0.983028
REPIN1	0.303016	2.19e-06	6.66e-05	-0.0604979	0.366537	0.745048	-0.00420661	0.955626	0.982974	-0.356094	1.75e-11	6.58e-10	-0.290275	7.53e-06	0.000159995	0.0638197	0.337073	0.689769
SETX	-0.00154498	0.980686	0.998371	0.160069	0.0110249	0.109661	0.28027	9.99e-05	0.00100714	0.169258	0.00202784	0.0195182	0.299232	8.42e-06	0.000176844	0.128256	0.0493332	0.247676
NDUFV1	-0.0127543	0.846557	0.979778	-0.12244	0.0981173	0.417218	-0.314775	2.04e-05	0.000258471	-0.102606	0.0998967	0.370566	-0.285048	8.59e-06	0.000180081	-0.184477	0.0100674	0.0865609
NSUN2	0.0412635	0.456684	0.841295	-0.173031	0.00332563	0.0470531	-0.228181	0.000476004	0.00374415	-0.206735	1.26e-05	0.000220412	-0.252231	8.73e-06	0.000182601	-0.0473436	0.424907	0.755674
SCD	-0.290883	1.78e-09	9e-08	-0.236739	8.3e-06	0.000415285	-0.534244	8.83e-19	8.25e-17	0.0617214	0.10957	0.390742	-0.226087	8.75e-06	0.000182827	-0.289717	6.3e-08	3.36e-06
YBX3	0.823396	4.69e-49	1.64e-46	-0.126087	0.0369416	0.237203	0.57477	1.64e-19	1.56e-17	-0.94191	1.29e-91	7.88e-89	-0.231501	1.04e-05	0.000210839	0.708635	2.74e-37	8.44e-35
HLA-C	0.0319815	0.55684	0.888962	0.399569	3.76e-11	5.39e-09	0.237926	0.000240033	0.00212757	0.374901	1.24e-18	9.01e-17	0.223011	1.09e-05	0.000220032	-0.153909	0.0056112	0.0564178
SH3BGRL	0.0188387	0.773342	0.96511	0.0932858	0.145485	0.51136	0.288518	4.11e-05	0.000470094	0.0819613	0.151024	0.479546	0.286885	1.15e-05	0.000229843	0.203072	0.00152156	0.0218821
HMGB1	-0.217474	2.06e-05	0.000504594	-0.284334	2.35e-07	1.86e-05	-0.487734	7.36e-12	3.26e-10	-0.0593163	0.0865363	0.33952	-0.253263	1.15e-05	0.000230293	-0.195634	0.00144054	0.0210893
RPL13	0.270481	9.5e-06	0.000247057	0.037561	0.59101	0.873917	0.0696684	0.335435	0.570275	-0.22547	2.14e-09	6.59e-08	-0.183509	1.17e-05	0.000231815	0.0399868	0.44559	0.769819
PHKB	0.033605	0.604682	0.911824	0.205061	0.00130173	0.0237623	0.292346	2.19e-05	0.000274447	0.179138	0.00123212	0.012966	0.276023	1.18e-05	0.000233947	0.0951493	0.119035	0.41399
KRAS	-0.0824264	0.187987	0.597291	0.0824278	0.190618	0.577773	0.153078	0.0236358	0.0847839	0.172469	0.000544513	0.00641657	0.252815	1.2e-05	0.000236882	0.0785766	0.169911	0.503678
MYO18A	-0.0628655	0.239848	0.665071	0.318295	8.11e-09	8.49e-07	0.19903	0.00578712	0.027984	0.388754	1.66e-20	1.41e-18	0.279035	1.2e-05	0.00023789	-0.111645	0.0806106	0.330931
CCT7	-0.251233	1.87e-07	6.66e-06	-0.234858	1.04e-05	0.000503429	-0.483026	6.66e-16	5.2e-14	0.0238634	0.536833	0.859422	-0.214733	1.22e-05	0.00024087	-0.24044	5.16e-06	0.000184843
PTMA	-0.242887	1.62e-08	6.86e-07	-0.147781	0.0093605	0.0979125	-0.446231	2.32e-14	1.49e-12	0.102626	0.0070272	0.0536972	-0.186279	1.28e-05	0.000251687	-0.290748	1.48e-07	7.56e-06
SNRPD2	0.097165	0.130181	0.49721	-0.0564909	0.462182	0.809895	-0.158064	0.0286989	0.098631	-0.14641	0.169445	0.508322	-0.23817	1.29e-05	0.000253132	-0.0935654	0.174173	0.510745
FAU	0.159512	0.0186964	0.147719	0.0303102	0.825305	0.955653	-0.0726149	0.348685	0.582863	-0.123106	0.0144616	0.0944063	-0.21504	1.32e-05	0.000257638	-0.0939755	0.129388	0.432309
IARS	-0.26629	8.66e-08	3.25e-06	-0.272383	8.01e-07	5.59e-05	-0.495369	4.63e-17	4.01e-15	0.00165037	0.967659	0.992932	-0.211847	1.39e-05	0.000269922	-0.215185	3.99e-05	0.0011039
PFKL	0.232704	0.000336403	0.00605001	0.0317072	0.660991	0.905298	-0.0524643	0.496345	0.715787	-0.193831	0.000287499	0.00369629	-0.268104	1.45e-05	0.000279723	-0.0764484	0.261143	0.619707
TMED9	0.0759995	0.266449	0.69677	-0.0611775	0.407758	0.776718	-0.226947	0.00269101	0.0153144	-0.129997	0.0362542	0.188043	-0.285916	1.45e-05	0.000279981	-0.157959	0.0255787	0.165471
OAZ1	0.000773594	0.989003	0.999357	-0.0116177	0.856367	0.963565	-0.205376	0.00212944	0.0125731	-0.00503388	0.896272	0.977654	-0.189003	1.49e-05	0.000286426	-0.185926	0.000367699	0.0071847
MARS	-0.253855	8.87e-05	0.00189507	-0.153774	0.0194188	0.158511	-0.557923	4e-14	2.47e-12	0.107613	0.0490121	0.232989	-0.287047	1.54e-05	0.000294427	-0.396562	1.09e-09	7.65e-08
E2F4	0.137051	0.0403544	0.24476	-0.0739019	0.278031	0.675306	-0.165573	0.0264331	0.092376	-0.203369	0.00038746	0.00477684	-0.285597	1.55e-05	0.000296262	-0.0840327	0.204478	0.550884
TK1	-0.219064	0.00249282	0.0317877	-0.0796841	0.279007	0.675871	-0.53567	1.08e-10	4.1e-09	0.146779	0.00792955	0.0589748	-0.299634	1.57e-05	0.000299198	-0.448489	4.44e-11	3.55e-09
NCF4	0.151131	0.023308	0.173176	-0.170486	0.0137368	0.126293	-0.164754	0.0363671	0.119059	-0.314168	5.44e-08	1.36e-06	-0.299132	1.66e-05	0.000313261	0.0132017	0.853322	0.960863
EIF3B	-0.102702	0.03481	0.222588	-0.245964	4.02e-06	0.000225618	-0.326579	3.55e-08	8.89e-07	-0.135705	0.000357003	0.00445926	-0.206754	1.68e-05	0.000317597	-0.0728611	0.152063	0.475151
ELAC2	-0.0606622	0.395979	0.804021	-0.178416	0.0152581	0.135521	-0.34486	1.56e-05	0.000206017	-0.110273	0.0386796	0.197264	-0.267254	1.84e-05	0.000341882	-0.158817	0.0116154	0.0958184
ANXA6	-0.148141	0.0395151	0.241333	0.194922	0.00599315	0.0704776	0.120968	0.113366	0.27751	0.350645	2.96e-09	9e-08	0.286228	1.9e-05	0.000350783	-0.0663251	0.306249	0.662301
COLGALT1	0.00678867	0.920372	0.989411	-0.210054	0.00243086	0.0379049	-0.310027	7.93e-05	0.000825785	-0.209243	0.000299446	0.00382892	-0.299854	1.96e-05	0.000359872	-0.0924663	0.186252	0.525651
MRPL37	-0.0535423	0.436782	0.831291	-0.134125	0.066128	0.332155	-0.340365	1.09e-05	0.000150461	-0.0733765	0.193623	0.54452	-0.269865	1.98e-05	0.000363626	-0.198506	0.00278736	0.0338867
PPM1G	-0.0648742	0.236842	0.661927	-0.137244	0.0195121	0.158983	-0.313267	1.1e-06	1.99e-05	-0.0649173	0.151035	0.479546	-0.231314	2e-05	0.000365894	-0.168304	0.00286551	0.034566
USO1	-0.158614	0.0170305	0.138962	0.0614334	0.360707	0.739195	0.0944729	0.19493	0.405156	0.227797	3.42e-05	0.000553099	0.270426	2.02e-05	0.000369332	0.0410299	0.518592	0.814268
ERBIN	0.110913	0.113473	0.460317	0.197733	0.00514723	0.063296	0.385765	7.71e-07	1.45e-05	0.094579	0.101791	0.374672	0.292521	2.06e-05	0.000373889	0.196197	0.00418684	0.0451287
AKT2	0.217907	0.00246861	0.03155	0.0225142	0.764558	0.939023	-0.0694809	0.397318	0.6296	-0.188067	0.00042195	0.00514733	-0.270478	2.08e-05	0.000377633	-0.0844072	0.197516	0.541782
BLOC1S5-TXNDC5	0.0258997	0.63089	0.921129	-0.149991	0.0126224	0.120129	-0.220033	0.000504553	0.00391992	-0.168512	0.000399575	0.00491137	-0.228814	2.16e-05	0.000391499	-0.0622899	0.288975	0.647074
H2AFY	-0.0235067	0.646094	0.925851	-0.0309016	0.592889	0.874625	-0.249589	6.55e-05	0.000702178	-4.5e-05	0.999133	0.999723	-0.209105	2.32e-05	0.000417226	-0.210966	0.00012435	0.00295128
TCF12	-0.11858	0.0808737	0.383578	0.194939	0.00310509	0.0449263	0.13693	0.0536838	0.159658	0.321152	1.07e-08	3.07e-07	0.27282	2.34e-05	0.000419204	-0.0500362	0.413516	0.748152
EDEM1	-0.197516	0.00112036	0.016702	0.261471	1.93e-05	0.000814724	0.0435265	0.530254	0.741319	0.466654	3.83e-22	3.43e-20	0.25853	2.35e-05	0.000420864	-0.209934	0.000476572	0.00890573
TXNDC5	0.0208877	0.699243	0.943013	-0.155512	0.00991755	0.101656	-0.224725	0.000395284	0.00321405	-0.169023	0.000411388	0.00503383	-0.228494	2.41e-05	0.00042754	-0.0614611	0.297391	0.653936
CD9	-0.151026	0.00728684	0.0745132	0.196146	0.00123253	0.022855	0.0362325	0.581499	0.776145	0.354574	6.05e-19	4.5e-17	0.204286	2.51e-05	0.000442266	-0.152166	0.00341224	0.0391462
NUP93	-0.127851	0.0358846	0.227003	-0.227979	0.000340723	0.00843938	-0.413361	1.6e-08	4.23e-07	-0.0926534	0.0651338	0.283689	-0.268532	2.53e-05	0.000444554	-0.177825	0.00576263	0.0574306
SSRP1	-0.119067	0.0129456	0.114234	-0.146529	0.00570729	0.0678281	-0.331838	8.94e-09	2.44e-07	-0.0199032	0.59507	0.887205	-0.195576	2.55e-05	0.000447467	-0.177542	0.000422773	0.00809526
LYN	-0.0818927	0.241772	0.667291	0.106923	0.110953	0.444519	0.188988	0.00908546	0.0401573	0.196457	0.00133603	0.0138172	0.288147	2.71e-05	0.00046919	0.0899333	0.167073	0.499087
STOML2	-0.05923	0.41574	0.817238	-0.12977	0.0844116	0.380953	-0.364698	5.88e-06	8.66e-05	-0.0632013	0.30254	0.684041	-0.288523	2.75e-05	0.000475977	-0.227271	0.00119028	0.0183805
VPREB1	-0.189343	0.0115707	0.105342	-0.0327038	0.818828	0.954077	-0.450154	1.04e-07	2.37e-06	0.162533	0.001616	0.0161719	-0.243672	2.83e-05	0.000486791	-0.408261	1.17e-10	8.97e-09
CHD1	-0.182112	0.00955535	0.0919952	0.0403895	0.589684	0.873574	0.0570124	0.445143	0.671913	0.230558	0.000114993	0.00165632	0.256412	2.89e-05	0.000495241	0.0242777	0.713433	0.91261
XPO6	0.0407469	0.505565	0.868091	-0.114584	0.0806451	0.371565	-0.226416	0.0021727	0.0127936	-0.147989	0.0017328	0.017114	-0.250199	2.93e-05	0.000500957	-0.104232	0.0950786	0.364638
MCM7	-0.12538	0.018334	0.146148	0.0517667	0.388152	0.761973	-0.335592	1.29e-07	2.86e-06	0.184513	2.4e-06	4.69e-05	-0.193103	2.94e-05	0.000501987	-0.379574	3.38e-13	3.19e-11
DKC1	-0.0727656	0.186175	0.594182	-0.213953	0.000296684	0.00762835	-0.32723	1.5e-06	2.63e-05	-0.133618	0.0022952	0.0216575	-0.23718	2.98e-05	0.000508874	-0.105416	0.0801238	0.32957
IQGAP1	0.00182634	0.971771	0.996817	0.146676	0.00628845	0.0729294	0.221252	0.000611086	0.00454517	0.15251	0.000258123	0.00336095	0.236734	3.05e-05	0.000518416	0.0824385	0.150878	0.472558
CHD2	0.197944	0.00547394	0.0594202	0.321535	6.25e-06	0.000331315	0.460302	1.31e-10	4.89e-09	0.131301	0.0398397	0.201644	0.279605	3.06e-05	0.000519692	0.146599	0.0270857	0.172318
FTL	-0.0231684	0.84941	0.980348	-0.103337	0.501911	0.833224	-0.237582	0.00239298	0.0138779	-0.0726558	0.492359	0.834812	-0.196414	3.06e-05	0.000519692	-0.125769	0.312817	0.669012
NUTF2	-0.0225584	0.754107	0.961326	-0.0787536	0.301454	0.693904	-0.294808	0.00026017	0.00226597	-0.0489985	0.373022	0.748444	-0.25533	3.19e-05	0.000538162	-0.208289	0.00139309	0.0205826
TBL1X	-0.0383419	0.562207	0.891436	0.184824	0.00330499	0.0468273	0.237529	0.00150331	0.00948408	0.230943	3.62e-05	0.000580582	0.293045	3.23e-05	0.000544591	0.060304	0.363581	0.713039
NOP14	-0.000269826	0.996397	0.999845	-0.138923	0.0252483	0.186981	-0.274473	6.86e-05	0.000729995	-0.131109	0.011614	0.0793509	-0.257028	3.34e-05	0.000559999	-0.127814	0.041667	0.225537
CDCA5	-0.0798002	0.211759	0.628392	0.0304469	0.659348	0.90483	-0.348927	1.99e-06	3.4e-05	0.117447	0.0285913	0.1571	-0.252156	3.53e-05	0.0005863	-0.371648	9.56e-09	5.93e-07
SRSF2	-0.109653	0.0295974	0.201978	-0.0854399	0.120183	0.46336	-0.323139	1.19e-07	2.65e-06	0.0317384	0.396618	0.769155	-0.196458	3.58e-05	0.000592186	-0.229964	5.32e-06	0.000189485
C1QBP	-0.100269	0.0659969	0.337215	-0.209013	0.000340308	0.00843921	-0.33274	4.32e-07	8.67e-06	-0.10124	0.0135789	0.0897023	-0.215519	3.62e-05	0.000598339	-0.116045	0.0336419	0.198663
HSP90B1	-0.178401	0.00125435	0.0182389	0.0577289	0.332724	0.715485	0.0169679	0.807698	0.913184	0.24369	2.25e-13	1.05e-11	0.212336	3.64e-05	0.000601946	-0.0330313	0.550788	0.83145
RPS9	0.18961	0.00178285	0.024285	0.0550409	0.444604	0.799884	-0.00181082	0.979696	0.992428	-0.127196	0.00389225	0.0335335	-0.174195	3.66e-05	0.000604205	-0.0489654	0.391358	0.732907
ZFP36L2	1.22379	4.63e-66	1.95e-63	0.0163394	0.830049	0.957105	0.916949	9.53e-31	1.8e-28	-1.2001	1.14e-79	5.48e-77	-0.289739	3.71e-05	0.000611443	0.908304	1.96e-35	5.89e-33
GPI	-0.242543	4.08e-05	0.000944905	-0.189809	0.00336214	0.047353	-0.522581	1.31e-11	5.55e-10	0.060113	0.183205	0.529041	-0.262934	3.8e-05	0.000623523	-0.325164	1.18e-06	5.01e-05
PJA2	-0.0522438	0.426282	0.824823	0.0989652	0.126794	0.477032	0.194866	0.00596279	0.0286012	0.158844	0.00453572	0.038065	0.264397	3.91e-05	0.000639401	0.103854	0.0988361	0.373702
RNPS1	-0.0135745	0.805551	0.97254	-0.00846806	0.883772	0.971882	-0.257046	6.2e-05	0.000671108	0.0126345	0.780406	0.948208	-0.22635	4.06e-05	0.000660956	-0.240842	1.89e-05	0.000576004
LGR5	-0.362807	3.97e-09	1.9e-07	-0.0309724	0.616451	0.886417	-0.138608	0.0390819	0.125772	0.33947	1.15e-11	4.41e-10	0.241514	4.18e-05	0.000679717	-0.0997128	0.0836625	0.337239
RPS21	0.309597	0.0664302	0.338207	0.0871132	0.652	0.901412	0.0602496	0.725649	0.868542	-0.214918	0.0675958	0.290601	-0.23162	4.26e-05	0.000690792	-0.0186681	0.789067	0.941906
LYAR	-0.258658	0.000242889	0.00454702	-0.39705	2.12e-08	2.05e-06	-0.55609	6.87e-13	3.65e-11	-0.130808	0.0254037	0.143626	-0.280077	4.36e-05	0.000705418	-0.151008	0.025777	0.166401
KIAA0930	-0.00559093	0.939381	0.99204	-0.157754	0.0337537	0.224812	-0.304463	0.000172298	0.00160547	-0.144596	0.0153678	0.0991173	-0.28186	4.39e-05	0.000710055	-0.139145	0.0411654	0.22396
ETS2	0.353756	3.92e-09	1.88e-07	-0.112555	0.0773858	0.362395	0.0978968	0.156213	0.348561	-0.458758	1.29e-19	1e-17	-0.238797	4.52e-05	0.000728249	0.218167	0.000350056	0.00691978
DDX54	0.0277313	0.654781	0.929963	-0.0161134	0.80858	0.951515	-0.241845	0.000728295	0.00525198	-0.036548	0.495076	0.836431	-0.252506	4.69e-05	0.000752862	-0.218048	0.000791179	0.0135048
HSPE1	-0.323082	5.08e-08	2e-06	-0.286924	3e-07	2.35e-05	-0.610659	1.07e-18	9.92e-17	0.0437331	0.391627	0.764522	-0.270472	4.75e-05	0.000762216	-0.315941	5.46e-07	2.56e-05
ZNF107	-0.00588749	0.938503	0.991994	0.129075	0.0986046	0.418188	0.242152	0.00353851	0.0191229	0.142877	0.0129921	0.0866565	0.265356	4.78e-05	0.000764763	0.120988	0.0726217	0.310182
RUVBL1	-0.122129	0.0668949	0.339656	-0.193448	0.00428273	0.0559613	-0.418017	1.83e-08	4.78e-07	-0.0638009	0.283773	0.664464	-0.278834	4.95e-05	0.000787168	-0.216919	0.00152324	0.0218893
LSM14B	0.113714	0.0767292	0.371623	-0.111984	0.0859289	0.384957	-0.168232	0.0181124	0.0686576	-0.218049	0.000121758	0.00173965	-0.264717	4.96e-05	0.000788962	-0.048426	0.457428	0.777287
VARS	-0.138223	0.0262939	0.186875	-0.217528	0.000938056	0.0186612	-0.446688	3.05e-08	7.72e-07	-0.0719238	0.16815	0.506753	-0.291582	5.01e-05	0.00079376	-0.221783	0.00239617	0.0304418
BUB1B	-0.151906	0.0119144	0.107642	-0.254919	4.89e-05	0.00177264	-0.410734	1.68e-09	5.32e-08	-0.095279	0.0606314	0.270223	-0.24149	5.1e-05	0.000805249	-0.147899	0.0148382	0.113882
RIMS3	0.496877	1.63e-24	2.2e-22	-0.0174032	0.749657	0.934349	0.253367	0.000125065	0.00121867	-0.506583	1.81e-37	2.9e-35	-0.226199	5.24e-05	0.000825465	0.278622	2.96e-06	0.000116481
AKNA	0.582888	2.97e-15	2.6e-13	0.141519	0.0620569	0.319752	0.266469	0.00174532	0.0107067	-0.433722	3.53e-12	1.45e-10	-0.299531	5.48e-05	0.000859624	0.132389	0.0782096	0.3252
PCNA	-0.215832	1.79e-05	0.000442114	-0.144715	0.00552428	0.0663769	-0.458242	1.33e-12	6.75e-11	0.0786586	0.0472861	0.227352	-0.225325	5.56e-05	0.000869542	-0.305757	9.8e-08	5.11e-06
GPX1	0.0181863	0.827843	0.976455	-0.0387228	0.804441	0.950516	-0.278492	0.0026118	0.0149402	-0.0520934	0.414102	0.782728	-0.279679	5.62e-05	0.000876355	-0.22972	0.00200994	0.0268343
DBNL	0.0636796	0.311262	0.74264	-0.00435371	0.947487	0.989284	-0.200699	0.00552282	0.027032	-0.0606692	0.243905	0.61491	-0.247395	5.63e-05	0.00087753	-0.188705	0.00281328	0.0340795
TRIP12	0.0187655	0.725537	0.952839	0.129705	0.0215323	0.169583	0.22586	0.000464541	0.00366943	0.118635	0.00667735	0.0516719	0.22442	5.86e-05	0.000907607	0.104014	0.0689929	0.301385
TUBB	-0.260236	1.55e-08	6.57e-07	-0.162088	0.00213879	0.034389	-0.443523	6.11e-14	3.73e-12	0.105721	0.000209586	0.00278765	-0.166042	5.87e-05	0.000908842	-0.273628	3.42e-09	2.24e-07
KMT2E	0.0163783	0.782436	0.967356	0.113438	0.0877873	0.389289	0.277074	0.000279301	0.00240144	0.104889	0.0619441	0.274307	0.278179	6.21e-05	0.000952325	0.171651	0.0193442	0.135591
PXDN	0.682575	7.3e-38	1.61e-35	0.159479	0.00686215	0.077953	0.446283	1.6e-10	5.84e-09	-0.515717	1.47e-42	2.84e-40	-0.219341	6.23e-05	0.000955012	0.294395	5.36e-07	2.52e-05
DAZAP1	0.0563325	0.330969	0.756796	0.017582	0.777244	0.942305	-0.175979	0.00893324	0.0396034	-0.0313957	0.491521	0.834187	-0.21535	6.33e-05	0.000967733	-0.185856	0.00108148	0.0171773
RPL18A	0.158182	0.0107178	0.0997086	-0.00370104	0.957607	0.991278	-0.0390987	0.584551	0.778574	-0.154504	0.000214328	0.00283778	-0.180088	6.34e-05	0.000968507	-0.0275197	0.60763	0.865068
ERAP2	0.0589627	0.36707	0.785125	0.21695	0.0010733	0.020718	0.28945	3.34e-05	0.000394739	0.16575	0.00313123	0.0279931	0.247816	6.42e-05	0.000978376	0.0804101	0.197463	0.541782
ABCF2	-0.0506687	0.470518	0.847765	-0.21639	0.00250104	0.0385962	-0.338741	1.51e-05	0.00020007	-0.158225	0.006844	0.0525927	-0.271094	6.49e-05	0.00098961	-0.114776	0.0901845	0.353128
AKAP1	-0.116612	0.0679665	0.343511	-0.135601	0.0361328	0.234473	-0.397163	2.34e-08	6.05e-07	-0.0112929	0.841425	0.96214	-0.263225	6.7e-05	0.00101627	-0.253628	0.000102082	0.00249593
ERP29	0.163811	0.00709533	0.0730454	-0.0474328	0.483012	0.822146	-0.0825482	0.235329	0.459878	-0.204059	0.000145263	0.00204258	-0.229409	6.81e-05	0.00103126	-0.0273304	0.668757	0.892475
SHMT2	-0.178611	0.00241501	0.0309851	-0.0847393	0.187467	0.573594	-0.403421	5.18e-09	1.47e-07	0.101163	0.0217417	0.127843	-0.207776	7.41e-05	0.00110647	-0.310925	3.76e-08	2.11e-06
USP36	0.0570328	0.421442	0.820984	-0.199486	0.00509929	0.0628626	-0.259828	0.00109149	0.0072795	-0.248859	0.000119639	0.00171357	-0.299402	7.55e-05	0.00112228	-0.052347	0.484228	0.79338
KLF13	1.05513	1.76e-67	7.51e-65	0.198664	0.00318339	0.0456011	0.789029	4.27e-25	6.29e-23	-0.848953	8.51e-65	2.67e-62	-0.249237	7.87e-05	0.00116471	0.597964	9.28e-19	1.2e-16
RPLP2	0.188914	0.00172386	0.023683	-0.0120879	0.86358	0.966045	-0.00483818	0.94582	0.979209	-0.193651	6.08e-06	0.000112093	-0.176513	7.91e-05	0.00116944	0.0151263	0.789217	0.94195
WDR43	-0.135328	0.023825	0.175568	-0.268589	1.32e-05	0.000599566	-0.39068	1.5e-08	3.98e-07	-0.125595	0.0113857	0.0783093	-0.238049	8.25e-05	0.00121512	-0.114141	0.0622993	0.284311
ZFP36L1	-0.279787	9.45e-05	0.00200251	0.188019	0.00529458	0.0644469	-0.00531027	0.944239	0.978661	0.475422	2.52e-14	1.31e-12	0.291853	8.26e-05	0.00121548	-0.185319	0.00672346	0.0644822
DDX41	0.00846177	0.904579	0.988781	-0.160011	0.0274669	0.196448	-0.283336	0.000333567	0.00278422	-0.161057	0.00819128	0.0604862	-0.274811	8.36e-05	0.00122901	-0.115738	0.100908	0.378394
SHOC2	-0.187625	0.011151	0.102653	0.00384194	0.957944	0.991278	0.0543899	0.488045	0.708573	0.199028	0.000537088	0.00634146	0.259282	8.66e-05	0.00126543	0.0585718	0.362453	0.712365
PAIP2	-0.0575041	0.351317	0.772764	0.102974	0.115753	0.454624	0.193492	0.0111297	0.047182	0.168044	0.00225487	0.0213708	0.268334	8.81e-05	0.00128549	0.0983452	0.169498	0.503014
CDCA7	-0.0614395	0.246803	0.672951	-0.107176	0.0563738	0.304595	-0.287645	4.43e-06	6.78e-05	-0.0381847	0.375718	0.751031	-0.208989	8.98e-05	0.0013055	-0.172658	0.00187878	0.025578
PDAP1	0.0344079	0.580199	0.898941	-0.046354	0.473026	0.816485	-0.222476	0.00143513	0.00912828	-0.0733302	0.168496	0.507104	-0.239819	9.11e-05	0.00131692	-0.168424	0.00695452	0.0660228
UBA52	0.154382	0.2476	0.674196	-0.00165635	0.991493	0.998075	-0.0650079	0.433939	0.66255	-0.148722	0.00170539	0.0168935	-0.201249	9.2e-05	0.00132481	-0.054655	0.387544	0.73095
ZMIZ1	-0.0168159	0.797355	0.970092	0.320455	7.54e-07	5.31e-05	0.265776	0.00153378	0.00963911	0.344987	8.44e-11	2.97e-09	0.299517	9.36e-05	0.00134308	-0.0473434	0.525481	0.818205
DDX49	-0.0977164	0.186512	0.594875	-0.205816	0.00539313	0.0652328	-0.401261	7.59e-07	1.43e-05	-0.1005	0.115664	0.405063	-0.286543	9.65e-05	0.00137472	-0.187906	0.00905101	0.0799949
PPA1	-0.100629	0.0610711	0.320526	-0.25451	1e-05	0.000488006	-0.369866	4.52e-07	9.04e-06	-0.146326	0.0013602	0.0140176	-0.252079	9.88e-05	0.00140245	-0.107565	0.111827	0.400894
HNRNPF	-0.0793873	0.0843592	0.394347	-0.0546656	0.292723	0.687237	-0.268739	3.36e-06	5.38e-05	0.0322147	0.344684	0.723876	-0.172295	9.93e-05	0.00140282	-0.206335	2.49e-05	0.000725681
ZC3H7B	0.101716	0.0952821	0.420908	-0.0666655	0.294728	0.68912	-0.167704	0.0223207	0.0811577	-0.160959	0.00177767	0.0175023	-0.252356	0.000102603	0.00144077	-0.0934852	0.156438	0.48179
CFL1	0.0543907	0.362405	0.781765	0.0108896	0.874063	0.969071	-0.155866	0.033335	0.111287	-0.0360891	0.376299	0.751543	-0.192956	0.000106149	0.00148425	-0.158928	0.00648785	0.062874
ELF1	0.191933	0.000598046	0.009891	0.172876	0.00354938	0.0491502	0.378773	6.22e-09	1.74e-07	-0.0112798	0.79481	0.951746	0.204159	0.000107367	0.00150012	0.213801	0.000121355	0.00288942
PSMB7	-0.0255835	0.693578	0.942076	-0.0913694	0.211106	0.604246	-0.296285	0.000108405	0.00107914	-0.0587318	0.329262	0.710986	-0.253963	0.000108378	0.00151134	-0.197239	0.00679051	0.0649323
RPS15	0.285865	0.0692545	0.347757	0.129944	0.452462	0.804025	0.0598723	0.729005	0.870588	-0.148258	0.189106	0.537593	-0.208378	0.000108606	0.00151316	-0.0620274	0.386746	0.730369
CREG1	-0.246514	0.000199825	0.00384445	-0.0278294	0.670191	0.908733	0.0180662	0.818439	0.917232	0.226327	8.83e-05	0.00130895	0.281895	0.000121552	0.00167194	0.0540035	0.452649	0.77455
CHAF1A	-0.12272	0.0543075	0.297571	0.0145119	0.814135	0.952454	-0.388231	2.07e-08	5.39e-07	0.144858	0.0071253	0.0542437	-0.248365	0.000124482	0.00170706	-0.395076	8.52e-11	6.67e-09
PIKFYVE	0.0158852	0.81559	0.97376	0.165271	0.0202837	0.163421	0.247747	0.000680655	0.00496332	0.157303	0.00959895	0.0686096	0.249299	0.000126707	0.00173495	0.0903509	0.179898	0.517755
LAT2	-0.619469	9.41e-18	1.01e-15	0.0557342	0.394948	0.766995	-0.340678	6.14e-06	9e-05	0.682822	1.05e-26	1.19e-24	0.295995	0.000127624	0.0017462	-0.388616	1.3e-08	7.97e-07
SENP6	-0.13394	0.0700347	0.350273	0.00155991	0.983478	0.996532	0.123068	0.134166	0.312061	0.143367	0.0221685	0.129738	0.274433	0.000137153	0.00186115	0.129618	0.0760824	0.320099
RPS29	0.348151	0.148891	0.533937	0.134028	0.62585	0.890178	0.122406	0.61302	0.797969	-0.206475	0.155184	0.487546	-0.207815	0.000139109	0.00188346	-0.00349213	0.980184	0.996564
LAS1L	-0.221967	0.00105475	0.0159275	-0.308319	7.81e-06	0.000394802	-0.516133	5.63e-12	2.55e-10	-0.0788022	0.219493	0.580426	-0.276983	0.000142004	0.0019198	-0.200099	0.00593585	0.0588562
AHSA1	-0.211128	0.000234472	0.00443348	-0.245438	2.62e-05	0.00105927	-0.473285	3.26e-11	1.31e-09	-0.0267453	0.577811	0.87836	-0.244908	0.000143172	0.00193199	-0.219924	0.00067233	0.0118283
EI24	-0.0277559	0.685069	0.939516	-0.220515	0.00117224	0.0221092	-0.309176	1.63e-05	0.000213179	-0.185172	0.00344775	0.0303444	-0.264249	0.000143927	0.00194002	-0.0809373	0.232959	0.587951
SON	-0.0053863	0.938946	0.992029	0.0266456	0.681865	0.91252	0.249941	0.000335685	0.00279849	0.0396009	0.540496	0.861245	0.27259	0.0001468	0.00197216	0.231209	0.000425279	0.00811827
NDUFAB1	-0.0828102	0.26821	0.698876	-0.177855	0.0175347	0.148485	-0.392745	1.7e-06	2.96e-05	-0.0874715	0.197458	0.549935	-0.29296	0.000147514	0.00198101	-0.207341	0.00645362	0.0626399
HSPA9	-0.284276	5.06e-09	2.37e-07	-0.291101	1.82e-08	1.79e-06	-0.500657	5.29e-16	4.2e-14	0.00071584	0.985196	0.99727	-0.199299	0.000148817	0.00199778	-0.20181	0.000236363	0.0050472
C8orf33	-0.1294	0.066281	0.337898	-0.281087	4.64e-05	0.00170416	-0.441073	3.23e-08	8.12e-07	-0.144032	0.0267393	0.148929	-0.294678	0.000149333	0.00200369	-0.15233	0.043352	0.23084
UBE2R2	-0.0762368	0.268546	0.698938	0.108146	0.0941138	0.406278	0.160546	0.0208378	0.0767441	0.19195	0.00129528	0.0134762	0.253976	0.0001498	0.00200727	0.0603314	0.327922	0.682249
ADSL	-0.102865	0.0997067	0.429884	-0.214938	0.00191897	0.031801	-0.362523	2.53e-07	5.33e-06	-0.104747	0.0837644	0.332128	-0.24255	0.000155224	0.00206622	-0.139824	0.0450841	0.236044
HIF1A	-0.277181	5.07e-06	0.000142567	0.0314448	0.607528	0.88201	-0.0766163	0.250022	0.477919	0.316263	8.01e-11	2.82e-09	0.217879	0.000156538	0.00208066	-0.100142	0.0777712	0.324124
STIP1	-0.200056	0.000159306	0.00316872	-0.211718	0.000247352	0.00660544	-0.409478	7.14e-11	2.78e-09	-0.00424994	0.919887	0.982398	-0.192375	0.000157468	0.00209226	-0.190026	0.00044195	0.00837211
CDK13	0.00627896	0.933904	0.991287	0.130489	0.0785567	0.365859	0.286133	0.000524479	0.0040411	0.131976	0.0530828	0.24626	0.297103	0.000157693	0.00209449	0.163392	0.0318328	0.19185
BPTF	-0.000247568	0.997057	0.999845	0.108475	0.1584	0.531018	0.263417	0.000950285	0.00653398	0.11609	0.365409	0.741424	0.281235	0.000158424	0.00210265	0.163202	0.27826	0.636028
UPF1	0.0356054	0.560227	0.890046	-0.102195	0.107053	0.436085	-0.251153	0.00191231	0.0115134	-0.130241	0.00758601	0.0569371	-0.269914	0.000159828	0.00211741	-0.141608	0.0485079	0.245351
TYMS	-0.120395	0.010159	0.0963903	-0.0499948	0.334191	0.716346	-0.314996	7.14e-08	1.69e-06	0.0780268	0.0308258	0.166443	-0.177474	0.00016506	0.00217957	-0.257223	3.79e-07	1.83e-05
F2RL3	0.995275	6.93e-38	1.55e-35	0.310775	0.000174577	0.00507179	0.705002	2.53e-15	1.8e-13	-0.677004	1.65e-26	1.77e-24	-0.273668	0.000167628	0.00220946	0.401675	1.68e-07	8.48e-06
IFNAR1	0.189149	0.00790698	0.0796207	0.125879	0.0784039	0.365327	0.431383	6.65e-09	1.85e-07	-0.0555299	0.38879	0.762217	0.259532	0.000172506	0.00226635	0.313365	5.1e-06	0.000183104
FTSJ3	-0.0857582	0.14968	0.535455	-0.175675	0.00430974	0.0562414	-0.330487	1.77e-06	3.06e-05	-0.0823698	0.100762	0.372395	-0.22775	0.000174655	0.0022888	-0.147155	0.0164906	0.121726
ZNF644	-0.0819076	0.2159	0.633633	-0.0202729	0.759895	0.93773	0.130522	0.0652169	0.185048	0.0692665	0.201346	0.555483	0.229747	0.00018001	0.00235048	0.158748	0.00901284	0.0797712
CHST15	0.0351371	0.623128	0.918524	-0.24548	0.000437887	0.0103078	-0.280462	0.000609546	0.00453621	-0.272925	3.04e-05	0.000496809	-0.298411	0.000181031	0.00236212	-0.0273294	0.722562	0.916816
PRR11	-0.136866	0.02955	0.201884	0.232361	0.000350737	0.00862911	0.0890959	0.207954	0.423779	0.377017	1.5e-11	5.7e-10	0.243378	0.000186009	0.00242185	-0.135311	0.0386197	0.215482
STUB1	0.0653178	0.385677	0.797608	-0.042039	0.570981	0.864525	-0.238506	0.0034317	0.018659	-0.0996939	0.139154	0.454094	-0.286737	0.000188209	0.00244699	-0.188866	0.0114314	0.0945942
IMP3	0.0707922	0.385413	0.797257	-0.130502	0.133611	0.491299	-0.226404	0.0107068	0.0457289	-0.19429	0.00742949	0.0560581	-0.280239	0.000189413	0.00246088	-0.0880177	0.275518	0.633843
MEF2A	0.131831	0.0364408	0.229276	0.0834669	0.198857	0.587536	0.313271	5.3e-06	7.89e-05	-0.0406544	0.376331	0.751543	0.198762	0.000190619	0.002473	0.237671	1.28e-05	0.000416053
PGK1	-0.396116	8.28e-17	8.2e-15	-0.206393	0.000142565	0.00430299	-0.588292	5.28e-23	6.48e-21	0.19717	1.68e-07	3.99e-06	-0.175134	0.000192249	0.00248923	-0.374176	8.55e-13	7.86e-11
MTA1	0.115486	0.0954443	0.421114	-0.102887	0.146317	0.512559	-0.170749	0.0315443	0.106486	-0.210881	0.00053025	0.00627749	-0.2692	0.000192237	0.00248923	-0.060333	0.405032	0.74195
HNRNPM	-0.0859234	0.086041	0.398661	-0.104698	0.0606358	0.315331	-0.284874	3.83e-07	7.78e-06	-0.0112509	0.799068	0.952808	-0.181808	0.00019245	0.00249054	-0.172458	0.00127796	0.0193137
METTL13	0.0170118	0.827463	0.976447	-0.168249	0.0319936	0.216971	-0.285417	0.00067206	0.00490849	-0.177708	0.0101568	0.0716929	-0.285349	0.000193458	0.00250168	-0.109559	0.148449	0.467702
NUCB2	-0.37509	2.87e-06	8.53e-05	0.143628	0.0660613	0.331978	-0.0955388	0.303476	0.537934	0.52621	3.04e-19	2.29e-17	0.296931	0.000194482	0.00251146	-0.230778	0.00268742	0.0329837
NAA50	-0.108177	0.0507039	0.284439	-0.194795	0.000928428	0.018497	-0.309805	1.14e-06	2.06e-05	-0.078985	0.0495587	0.234958	-0.184398	0.000199401	0.0025571	-0.107199	0.0391913	0.217114
FAM107B	-0.398307	3.37e-12	2.34e-10	0.0624836	0.280121	0.675945	-0.203472	0.00168191	0.0103891	0.468448	4.18e-24	4.02e-22	0.212081	0.00020013	0.00255712	-0.258063	4.3e-06	0.000160127
SMAD1	0.594506	5.86e-28	9.1e-26	0.271862	3.29e-06	0.000192254	0.758988	1.17e-34	2.43e-32	-0.314888	8.45e-14	4.12e-12	0.181841	0.000200831	0.00256185	0.494984	4.1e-21	6.61e-19
RAN	-0.0881063	0.0554226	0.301441	-0.110751	0.0385161	0.243528	-0.276117	3.66e-06	5.77e-05	-0.0151913	0.671973	0.917739	-0.170992	0.000202625	0.00257991	-0.157654	0.00262783	0.032531
ATP5IF1	0.102896	0.192813	0.603101	0.0280666	0.73449	0.930003	-0.191313	0.0272895	0.0946904	-0.0676594	0.327669	0.708944	-0.277252	0.000208318	0.00264776	-0.21166	0.00659871	0.063599
ACTG1	-0.0676864	0.19164	0.601643	0.11278	0.0659173	0.331681	0.0797346	0.228586	0.451338	0.188034	4.02e-08	1.02e-06	0.164784	0.000209632	0.00266074	-0.0252278	0.635375	0.879699
TOP2A	-0.14522	0.004183	0.0480978	0.0408156	0.433821	0.794792	0.0130924	0.815733	0.915924	0.193617	7.64e-07	1.62e-05	0.175406	0.000210159	0.00266557	-0.0199633	0.671113	0.893773
WDR5	-0.0153196	0.83339	0.977971	-0.0947999	0.198583	0.587114	-0.287322	0.000337169	0.00280687	-0.0717809	0.230819	0.597087	-0.255027	0.00021026	0.00266584	-0.184956	0.00658215	0.0635073
MRPL16	-0.0622783	0.387609	0.798591	-0.20491	0.00409066	0.0542247	-0.360782	4.34e-06	6.66e-05	-0.135047	0.0420163	0.209322	-0.281211	0.000213509	0.00270145	-0.148002	0.0464653	0.240146
NACC1	0.059652	0.420254	0.820247	-0.0823672	0.271402	0.669036	-0.248163	0.00587574	0.0282908	-0.134507	0.0217829	0.128008	-0.291107	0.000219504	0.00276765	-0.158697	0.0414572	0.224858
HPS4	0.416648	2.38e-17	2.49e-15	0.0614547	0.272366	0.669863	0.216643	0.000427053	0.00342201	-0.347565	2.62e-18	1.86e-16	-0.182864	0.000220785	0.00278092	0.162982	0.0027264	0.0333085
EXOC5	0.0288852	0.710711	0.946829	0.232747	0.00213087	0.0343015	0.288381	0.000261935	0.00227787	0.211533	0.00243039	0.02264	0.276798	0.000221066	0.00278252	0.0635912	0.380778	0.725719
ZNF24	-0.128106	0.0445468	0.260954	-0.00767888	0.906023	0.979706	0.0637191	0.360193	0.594433	0.128171	0.00859085	0.0627781	0.209085	0.000225713	0.00283217	0.0792726	0.164657	0.495079
SRPRB	0.0439782	0.530084	0.879121	-0.244043	0.000766879	0.0158501	-0.225506	0.00338456	0.0184512	-0.280625	6.58e-06	0.000120898	-0.25248	0.000230477	0.00288995	0.0262166	0.70925	0.91034
ACAP2	0.105672	0.174202	0.575163	0.231731	0.00171846	0.0294497	0.351321	9.17e-06	0.000129454	0.133375	0.0369513	0.190738	0.262867	0.000232894	0.00291624	0.127707	0.0585181	0.274969
ZBTB33	-0.0829583	0.198011	0.60936	0.019206	0.766616	0.93972	0.12384	0.0774748	0.210593	0.109814	0.038237	0.195692	0.224131	0.000245888	0.00305785	0.112607	0.0637852	0.288143
CCAR2	0.0327587	0.56752	0.893988	-0.0439118	0.468048	0.813492	-0.189148	0.00433888	0.0224275	-0.0692066	0.139833	0.455803	-0.204862	0.00024643	0.00306355	-0.137535	0.0169913	0.123828
NDUFS3	-0.0335438	0.691365	0.941276	-0.0882579	0.293167	0.687674	-0.335716	0.000268398	0.00232273	-0.0471077	0.485529	0.829911	-0.285309	0.000250398	0.00310332	-0.240043	0.00162984	0.0230653
NCAPH2	-0.0295955	0.691334	0.941276	-0.0596028	0.428711	0.791282	-0.316374	0.000104191	0.00104504	-0.0225354	0.729653	0.935626	-0.269795	0.000252073	0.00311875	-0.249185	0.000674878	0.0118563
SUMO2	-0.119484	0.0397169	0.24208	0.174041	0.00307472	0.0446632	0.0805694	0.227593	0.450079	0.301066	5.66e-10	1.84e-08	0.217183	0.000259612	0.00318813	-0.0857143	0.1492	0.469313
PTBP3	-0.0584205	0.27214	0.704025	0.097926	0.0805858	0.371389	0.121627	0.0538423	0.160035	0.16402	0.000132196	0.0018763	0.197383	0.000260804	0.00320061	0.0315605	0.56847	0.842709
RAVER1	0.02318	0.716888	0.948995	-0.0974439	0.127359	0.478622	-0.282773	0.000900464	0.00625106	-0.11305	0.0357259	0.185893	-0.288903	0.000260734	0.00320061	-0.178036	0.0221321	0.149562
HSD17B12	-0.116921	0.119513	0.474314	0.0457171	0.530737	0.846143	0.137239	0.0744031	0.20412	0.170344	0.0130761	0.0870604	0.271443	0.000265716	0.00325318	0.0993991	0.164415	0.494784
FKBP5	1.3554	5.93e-162	1.81e-158	-0.134456	0.0221661	0.172588	1.1682	4.99e-81	2.23e-78	-1.48198	2.52e-303	5.14e-299	-0.169879	0.000269896	0.0032992	1.31048	1.22e-130	5.06e-127
PYCR2	0.00702452	0.923334	0.989868	-0.0558158	0.451417	0.803698	-0.276846	0.000553869	0.00422869	-0.0553928	0.391833	0.76467	-0.266794	0.000277273	0.0033776	-0.213428	0.00353474	0.0401136
NUP62	0.127029	0.0766301	0.371234	0.0141746	0.851027	0.962179	-0.126827	0.127681	0.301381	-0.105621	0.0485127	0.231126	-0.236982	0.000278602	0.00339037	-0.133447	0.0485772	0.245535
TPR	-0.0872449	0.184845	0.592419	0.0423648	0.53254	0.84684	0.120795	0.0727239	0.200652	0.136887	0.174378	0.515282	0.225192	0.0002799	0.00340275	0.0861624	0.168272	0.500971
JPT2	-0.0707397	0.219298	0.637943	-0.114838	0.0660852	0.332024	-0.300576	5.92e-06	8.71e-05	-0.0366794	0.479483	0.826262	-0.212741	0.000281901	0.0034225	-0.178	0.00424238	0.0456062
TIFA	-0.058647	0.355898	0.776473	0.14805	0.0187064	0.154827	0.145526	0.0346284	0.114775	0.214342	4.12e-05	0.000653598	0.221473	0.000284863	0.00345393	0.00543976	0.927411	0.982269
NOB1	0.0474102	0.509519	0.869982	-0.142357	0.0495914	0.282048	-0.226044	0.00408313	0.0214237	-0.182076	0.0035271	0.0309094	-0.256426	0.000289754	0.00349895	-0.0760686	0.277915	0.635856
MRPL3	-0.140921	0.0138001	0.11938	-0.279117	3.37e-06	0.000196403	-0.402606	6.77e-08	1.61e-06	-0.130644	0.0090081	0.0652548	-0.244478	0.000292714	0.00353134	-0.115675	0.0959611	0.366288
CTNNBL1	-0.0713375	0.301782	0.733982	-0.245273	0.000321915	0.0081334	-0.353423	3.78e-06	5.93e-05	-0.166335	0.00782697	0.0584517	-0.264792	0.00029558	0.00355646	-0.100187	0.16097	0.489165
SRPK1	-0.100572	0.0878643	0.403444	-0.251132	6.48e-05	0.00225596	-0.317284	2.54e-06	4.24e-05	-0.142733	0.00216549	0.0206579	-0.199318	0.000301679	0.00361905	-0.0582882	0.313544	0.66999
DGCR2	0.165538	0.0354265	0.225041	-0.0601208	0.434212	0.795111	-0.136984	0.106871	0.266208	-0.217889	0.0015656	0.0157563	-0.285411	0.000305697	0.00365658	-0.0694025	0.361518	0.711384
NOP9	0.0473038	0.467765	0.846815	-0.126869	0.0632077	0.323286	-0.205132	0.00612954	0.0291863	-0.166822	0.00274392	0.0250799	-0.235434	0.000308929	0.0036805	-0.0706541	0.291558	0.648968
NRIP1	-0.324057	1.37e-07	4.96e-06	-0.0884096	0.154758	0.525749	-0.137061	0.0407627	0.129738	0.243304	4.23e-07	9.43e-06	0.20428	0.000312162	0.00371291	-0.0407633	0.465004	0.781256
NIPBL	0.153681	0.0316838	0.210458	0.1501	0.0411782	0.253584	0.381337	4.54e-07	9.07e-06	0.00428543	0.946171	0.988361	0.245096	0.0003144	0.00373343	0.239141	0.000558673	0.0101301
ARHGDIB	0.0837713	0.0726266	0.359056	0.145032	0.00462437	0.0587502	0.239512	6.43e-05	0.000690871	0.0688423	0.0510393	0.239805	0.172807	0.000336807	0.00396064	0.102234	0.0487388	0.246043
OGA	-0.050309	0.42344	0.823017	0.118691	0.0620735	0.319797	0.15078	0.0248157	0.0879185	0.176705	0.00119987	0.0126855	0.218343	0.000337544	0.00396674	0.0399728	0.510839	0.809547
DDN	-0.339258	1.13e-05	0.000291274	-0.281363	0.000149785	0.00446638	-0.648394	1.8e-14	1.19e-12	0.0657511	0.335399	0.716853	-0.292224	0.000339431	0.00398504	-0.359631	2.42e-06	9.68e-05
AUP1	0.0733285	0.372322	0.789198	-0.115446	0.149529	0.518542	-0.22874	0.00868436	0.0387257	-0.180945	0.0106848	0.0745182	-0.284961	0.000350562	0.00409455	-0.105813	0.165975	0.497151
PSMD11	-0.102351	0.10237	0.4363	-0.179637	0.00496618	0.0617693	-0.351422	5.1e-07	1.01e-05	-0.0697429	0.212087	0.571219	-0.231865	0.000352451	0.00411132	-0.164031	0.0112836	0.0936619
TRMT112	0.0326221	0.639711	0.924621	-0.0490612	0.527894	0.844781	-0.231123	0.00289735	0.0162346	-0.0746153	0.269631	0.647166	-0.246801	0.000353499	0.00412223	-0.174225	0.0229972	0.153131
ZNF638	-0.0740718	0.260419	0.690082	0.00523118	0.93936	0.987548	0.12104	0.0963647	0.247252	0.0871976	0.0980656	0.367184	0.21245	0.000355078	0.00413929	0.123689	0.046467	0.240146
DNAJC11	-0.0940973	0.193502	0.604031	-0.227047	0.00164149	0.0283852	-0.374661	2.54e-06	4.24e-05	-0.125257	0.0508914	0.239358	-0.263565	0.000359065	0.00417106	-0.140032	0.0526838	0.257828
LASP1	-0.112251	0.0888889	0.4053	0.203208	0.00159985	0.027855	0.11393	0.120984	0.290802	0.323106	8.4e-09	2.43e-07	0.243359	0.000364154	0.00422072	-0.0816547	0.211518	0.561566
TMA7	0.278867	0.000854493	0.0133252	0.0254022	0.782002	0.944116	-0.0132903	0.883235	0.948181	-0.246677	0.00169807	0.0168364	-0.275261	0.000369659	0.00427634	-0.0306523	0.722769	0.916921
ILF3	-0.0546212	0.28402	0.715043	-0.0735447	0.189145	0.576269	-0.259389	5.05e-05	0.000561074	-0.011334	0.777173	0.948208	-0.187675	0.000372212	0.00430176	-0.178109	0.00132123	0.01974
SF3A2	-0.0445766	0.550685	0.886952	-0.103621	0.169513	0.547587	-0.344422	0.000136551	0.00131288	-0.0515184	0.388665	0.762095	-0.283136	0.000372509	0.00430382	-0.233688	0.00281613	0.034103
SLC35F2	-0.0703735	0.347731	0.770716	-0.256934	0.00051033	0.011548	-0.369601	4.97e-06	7.49e-05	-0.17891	0.01064	0.0743195	-0.281938	0.000374145	0.00431907	-0.104762	0.174962	0.511809
ST6GAL1	0.152998	0.0095761	0.0920929	0.0930098	0.119195	0.461488	0.342404	1.8e-07	3.9e-06	-0.0523845	0.287192	0.667402	0.206638	0.000377346	0.0043514	0.257164	8.25e-06	0.000283318
EEF1D	0.0631942	0.300535	0.732946	-0.020718	0.756439	0.936374	-0.133043	0.0601341	0.17415	-0.0766611	0.0792814	0.321186	-0.179207	0.000388717	0.004474	-0.104529	0.0604907	0.279873
ASNA1	-0.065673	0.430281	0.826864	-0.153081	0.0617844	0.318684	-0.378596	3.24e-05	0.00038393	-0.0797336	0.266118	0.642645	-0.295937	0.000391254	0.00449181	-0.218173	0.00680104	0.0649629
FAM98A	-0.0636906	0.362411	0.781765	-0.327836	4.23e-06	0.000236743	-0.33939	8.13e-06	0.000115931	-0.256571	9.74e-05	0.00143155	-0.258384	0.00039203	0.00449931	-0.00371842	0.959664	0.990983
BUB3	-0.0964583	0.0780929	0.375522	-0.126467	0.0290847	0.204308	-0.312366	1.54e-06	2.69e-05	-0.022424	0.622547	0.898824	-0.198657	0.000398348	0.00455597	-0.178062	0.00222952	0.028835
RPLP0	0.225415	1.76e-05	0.000435836	0.0194303	0.758463	0.937103	0.0675572	0.295554	0.529836	-0.198466	8.37e-08	2.07e-06	-0.140656	0.000404394	0.00460916	0.0559293	0.285226	0.643932
PABPN1	0.0384425	0.495479	0.862747	-0.0821338	0.182827	0.567552	-0.174868	0.00734679	0.033754	-0.113207	0.021194	0.125765	-0.196245	0.000404279	0.00460916	-0.0849861	0.154181	0.47808
PRPS1	-0.00817637	0.896351	0.987922	-0.119488	0.0749108	0.354543	-0.249681	0.00043359	0.0034656	-0.103939	0.069219	0.295239	-0.224456	0.000406502	0.00462881	-0.122472	0.0667883	0.296066
MYLK	0.0900941	0.165696	0.560805	0.12899	0.0486826	0.279513	0.292634	4.47e-05	0.000504296	0.0466047	0.382767	0.757214	0.21989	0.000407105	0.00463423	0.17166	0.00586611	0.0582977
DCP2	0.0320999	0.580077	0.898923	0.119127	0.0566629	0.305179	0.233851	0.00110997	0.00737759	0.0949166	0.0493627	0.234273	0.219381	0.000407432	0.00463505	0.122772	0.0575279	0.271997
TMEM30A	0.0973514	0.139765	0.517007	0.112764	0.0896266	0.393908	0.300116	1.8e-05	0.000232582	0.0229468	0.683997	0.922811	0.220091	0.000412295	0.00467795	0.195259	0.00179463	0.0247927
WDR1	0.0630757	0.225227	0.645877	-0.042851	0.452209	0.803983	-0.122479	0.0495751	0.150454	-0.0984923	0.0103798	0.0729394	-0.168506	0.000419269	0.00474592	-0.0718928	0.160939	0.489165
RPL36A-HNRNPH2	0.255057	0.0433137	0.256462	0.0819227	0.57253	0.86527	0.0640771	0.419302	0.649728	-0.16591	0.0007409	0.00841501	-0.172829	0.000423365	0.00478334	-0.00892936	0.882237	0.968949
TAP1	0.67674	4.36e-24	5.66e-22	0.129818	0.0651374	0.329231	0.437888	3.7e-09	1.08e-07	-0.539442	3.48e-21	3.01e-19	-0.221772	0.000428334	0.00483055	0.31582	1.66e-06	6.83e-05
STK17B	-0.360534	1.25e-06	3.93e-05	-0.0912897	0.195783	0.584233	-0.117697	0.123064	0.294149	0.276715	2.49e-05	0.000414022	0.260117	0.000435744	0.0048852	-0.0183845	0.789449	0.94195
ZKSCAN1	0.1572	0.0350841	0.223583	0.117153	0.104673	0.430128	0.421467	7.35e-07	1.39e-05	-0.0325396	0.61588	0.896524	0.281969	0.000443758	0.00496158	0.312543	5.65e-05	0.001499
ALDOA	-0.433219	7.2e-13	5.37e-11	-0.157496	0.0220164	0.171947	-0.627625	2.63e-17	2.34e-15	0.283166	1.26e-12	5.46e-11	-0.177077	0.00044459	0.00496598	-0.462296	1.62e-15	1.7e-13
RUNX1	-0.736475	3.24e-31	5.63e-29	-0.0881208	0.145686	0.511449	-0.507719	5.58e-13	3e-11	0.655994	5.18e-32	7.44e-30	0.246068	0.000445007	0.00496666	-0.411686	1.36e-10	1.04e-08
PTPN6	-0.353176	3.53e-08	1.43e-06	0.0375738	0.564928	0.862554	-0.160588	0.0231927	0.0835005	0.398209	6.95e-15	3.77e-13	0.209633	0.000446113	0.00497686	-0.190481	0.00128109	0.0193272
PPRC1	-0.0571017	0.402296	0.808586	-0.145443	0.0319442	0.216819	-0.337523	1.54e-05	0.000203207	-0.0806865	0.189841	0.538708	-0.263013	0.00044637	0.00497821	-0.184159	0.0115751	0.0955707
NCOA3	0.0965359	0.208603	0.624106	0.228699	0.00188363	0.0313736	0.375143	2.01e-05	0.000255063	0.139902	0.0387291	0.197467	0.295955	0.000451926	0.00502319	0.154238	0.0557681	0.26692
VEZT	-0.0760018	0.338961	0.763739	0.0823	0.273795	0.67161	0.174924	0.0317645	0.107071	0.165715	0.0153439	0.0990099	0.268187	0.000453319	0.00503406	0.100761	0.161568	0.490096
SYVN1	0.263607	9.46e-05	0.00200272	-0.16774	0.0142523	0.12941	-0.00410308	0.958699	0.984262	-0.423724	2.22e-13	1.03e-11	-0.250665	0.00045356	0.0050352	0.171123	0.016307	0.120826
AK2	-0.169404	0.0186912	0.147719	-0.217267	0.003496	0.048628	-0.45463	6.34e-09	1.77e-07	-0.0403536	0.563778	0.872712	-0.268012	0.000460289	0.00509743	-0.229653	0.00304364	0.036084
POLE3	-0.0243115	0.633543	0.922277	-0.16854	0.00283172	0.0421102	-0.231584	0.00030917	0.00260921	-0.136694	0.00156732	0.0157659	-0.190137	0.000462485	0.00511862	-0.0552931	0.346198	0.697262
NDUFA13	0.00896736	0.91391	0.988879	-0.0233582	0.790209	0.946265	-0.270508	0.00264927	0.0151209	-0.0253097	0.725102	0.934638	-0.262505	0.000466738	0.00515156	-0.239263	0.00279889	0.0339824
COX6B1	0.0683905	0.409495	0.813453	0.00468458	0.977232	0.99535	-0.179336	0.0476706	0.146251	-0.0591706	0.37877	0.753481	-0.230737	0.000475237	0.00522631	-0.173647	0.0223994	0.150767
MDK	-0.438566	5.66e-11	3.43e-09	0.3489	1.79e-07	1.47e-05	-0.235011	0.00130635	0.00845446	0.79491	1.65e-51	4.01e-49	0.220661	0.000482579	0.00528624	-0.576261	2.53e-21	4.23e-19
CD79B	0.0311465	0.556576	0.888962	0.0654404	0.275772	0.672935	0.191869	0.00196588	0.0117896	0.0416485	0.370952	0.746402	0.177782	0.000490804	0.00535694	0.134185	0.019483	0.136334
N4BP2	-0.0537266	0.514088	0.87195	0.180954	0.0190875	0.157142	0.210591	0.0107554	0.0458794	0.242174	0.000954328	0.0104663	0.281641	0.000492957	0.00537722	0.0376939	0.616291	0.869759
PRMT5	-0.204437	0.000762011	0.0121658	-0.254547	3.16e-05	0.00123368	-0.435705	9.39e-11	3.59e-09	-0.0424816	0.416404	0.784783	-0.214128	0.000501208	0.00543804	-0.173432	0.0039105	0.0431742
MINOS1	-0.00572285	0.942293	0.992454	-0.0991994	0.21387	0.608187	-0.311037	0.000243353	0.00215244	-0.0859259	0.255407	0.629126	-0.288095	0.000501379	0.00543804	-0.20416	0.0134391	0.106592
ARL6IP4	0.0325006	0.605308	0.912085	-0.0581127	0.414473	0.781908	-0.212862	0.00306969	0.0170238	-0.0831529	0.183639	0.529613	-0.228183	0.000505235	0.00547007	-0.147049	0.0436939	0.231992
BTBD2	-0.0248424	0.752367	0.961313	0.398399	9.08e-08	7.86e-06	0.221982	0.0094367	0.0414211	0.431091	2.08e-12	8.93e-11	0.26387	0.000507011	0.00548112	-0.169206	0.0163658	0.121021
HSD17B10	-0.0233452	0.786413	0.968099	-0.136286	0.130407	0.484629	-0.317625	0.000593712	0.00445588	-0.105841	0.166408	0.504861	-0.277268	0.000514167	0.00553555	-0.17348	0.0383585	0.214451
GSTP1	-0.310244	2e-05	0.000491349	-0.167796	0.0341217	0.226206	-0.571543	3.24e-12	1.53e-10	0.149487	0.0215332	0.127021	-0.24433	0.000515397	0.00554208	-0.39595	1.58e-07	8.03e-06
ALDH5A1	0.169741	0.00503989	0.0556176	0.0848783	0.17085	0.549697	0.35104	1.15e-07	2.58e-06	-0.0771989	0.12336	0.421386	0.198654	0.000515574	0.00554235	0.274067	2.21e-06	8.94e-05
BCL2L2-PABPN1	0.0349734	0.533729	0.880774	-0.079662	0.193824	0.581617	-0.174235	0.00737422	0.0338535	-0.107254	0.0279691	0.154307	-0.192137	0.000516386	0.00554943	-0.0868259	0.14332	0.457383
GNA13	0.130967	0.0211506	0.162137	0.0913811	0.132508	0.489176	0.291364	6.51e-06	9.49e-05	-0.0317614	0.470986	0.820072	0.177716	0.000520798	0.00558693	0.20783	0.000143046	0.00329023
PGAM1	-0.442156	3.04e-09	1.48e-07	-0.268045	0.000232747	0.00632433	-0.722018	9.51e-19	8.86e-17	0.181832	0.0041439	0.0353509	-0.262877	0.000535104	0.0057218	-0.446493	3.81e-10	2.82e-08
ANKRD10	0.16465	0.0462926	0.267414	-0.173575	0.0376519	0.239967	-0.133128	0.129193	0.303955	-0.330476	1.04e-05	0.000183904	-0.280333	0.000537816	0.00574234	0.0485134	0.55253	0.833008
SERBP1	-0.0501045	0.27431	0.705536	-0.15593	0.0023258	0.036621	-0.221774	0.00012812	0.00124314	-0.0982564	0.00288188	0.0261184	-0.154573	0.000540804	0.00576746	-0.058102	0.23806	0.594146
EDF1	0.0400003	0.576437	0.897461	-0.0357667	0.629617	0.892141	-0.203925	0.00983905	0.0428396	-0.0684175	0.244367	0.61525	-0.226963	0.000540616	0.00576746	-0.160471	0.0169793	0.123788
LEMD3	0.011346	0.882904	0.986947	0.11185	0.123926	0.471565	0.256629	0.00107149	0.00717174	0.108119	0.115102	0.403683	0.262529	0.000544616	0.0057962	0.152684	0.0325731	0.194926
NDC1	-0.108315	0.0642739	0.331578	-0.1784	0.00313063	0.045198	-0.331126	5.83e-07	1.14e-05	-0.0624302	0.214251	0.573911	-0.205517	0.000544966	0.00579716	-0.144851	0.015516	0.116729
SQLE	-0.156361	0.0247329	0.180345	0.199709	0.00296167	0.0434801	0.0687317	0.350673	0.584437	0.363736	2.69e-09	8.23e-08	0.242325	0.000546669	0.00580673	-0.123077	0.0651381	0.291973
CMTM6	-0.0317045	0.647279	0.926517	0.0931925	0.168958	0.546831	0.168127	0.024264	0.0864068	0.1323	0.0114199	0.0784478	0.21702	0.000547729	0.00581422	0.0829617	0.17052	0.504839
EDC4	0.058058	0.437502	0.831496	-0.0572452	0.440476	0.798675	-0.235067	0.00787517	0.0357475	-0.107748	0.0804945	0.324458	-0.276219	0.000549439	0.00582704	-0.170668	0.0281728	0.176737
CIZ1	0.213556	0.000941718	0.0144521	0.0296463	0.654434	0.902328	-0.0473729	0.542434	0.749347	-0.176249	0.00158583	0.0159168	-0.243802	0.00055102	0.00583754	-0.0693587	0.32631	0.680946
SNRPA1	-0.149239	0.0476558	0.272736	-0.192281	0.00965227	0.099774	-0.452606	8.51e-08	1.97e-06	-0.0354245	0.615239	0.896145	-0.286324	0.000556786	0.00588434	-0.252742	0.00174899	0.0243174
RPF2	-0.156993	0.0381344	0.235885	-0.338253	6.05e-06	0.000324973	-0.449491	7.11e-08	1.68e-06	-0.173719	0.0114846	0.0787398	-0.275092	0.000567152	0.00598344	-0.103102	0.186964	0.52667
KCTD20	-0.011047	0.845398	0.979672	0.096739	0.102068	0.425537	0.154011	0.0150474	0.0593503	0.115545	0.0102906	0.0724492	0.182381	0.000568672	0.00599251	0.0651279	0.229231	0.583316
CDC6	-0.188053	0.0031858	0.0384217	-0.141971	0.0362273	0.234838	-0.429145	1.7e-09	5.37e-08	0.053676	0.358232	0.735935	-0.223744	0.000583235	0.00612464	-0.279384	3.93e-05	0.00109027
PHF5A	-0.0558378	0.48242	0.855278	-0.108929	0.171995	0.551444	-0.348777	7.15e-05	0.000757832	-0.0455714	0.51659	0.847815	-0.276115	0.000592293	0.00619825	-0.232421	0.00351722	0.0399946
PNPT1	-0.221251	0.00323406	0.0388766	-0.306448	2.54e-05	0.00103691	-0.500587	1.09e-09	3.53e-08	-0.0778207	0.220833	0.582477	-0.262011	0.000592749	0.00620124	-0.185946	0.010656	0.0898536
UBE2G2	0.0663615	0.325209	0.751916	-0.179716	0.0087637	0.0930947	-0.186573	0.0125935	0.0517948	-0.238484	6.34e-05	0.000966358	-0.235473	0.000602699	0.00629808	0.00111719	0.987046	0.998217
NCOA4	0.0541275	0.313279	0.743776	0.0274951	0.629586	0.892141	0.215598	0.000517583	0.00400223	-0.0190574	0.664624	0.916169	0.178696	0.000604342	0.0063098	0.195919	0.000347855	0.00688357
UMPS	-0.109242	0.133473	0.504992	-0.223519	0.00187138	0.031234	-0.38772	1.2e-06	2.15e-05	-0.106614	0.104999	0.381492	-0.261331	0.000615512	0.00639426	-0.15659	0.0340679	0.200069
POLDIP2	-0.0244659	0.705629	0.945718	-0.117585	0.0774671	0.362598	-0.258774	0.00048078	0.00377088	-0.085612	0.108947	0.38934	-0.21744	0.000619693	0.0064294	-0.133621	0.0371846	0.210968
MDH2	-0.00967789	0.876261	0.984821	-0.0994173	0.130983	0.485741	-0.214513	0.00270377	0.0153732	-0.082327	0.0724322	0.303312	-0.187816	0.000627743	0.00649524	-0.107392	0.0596426	0.277745
CAMKK2	0.0456232	0.499916	0.86473	-0.191707	0.00532802	0.064766	-0.209158	0.00495044	0.0248521	-0.229643	0.000194415	0.00262001	-0.237562	0.000628005	0.00649524	-0.00962003	0.889976	0.970778
RPS19	0.237632	0.000104809	0.00218987	0.0558531	0.448258	0.801613	0.0607229	0.406678	0.638358	-0.174242	0.041535	0.207548	-0.159598	0.000636809	0.00657132	0.0127426	0.835198	0.955764
C19orf53	0.0793981	0.374902	0.791208	-0.0287637	0.747105	0.933716	-0.229676	0.0146523	0.0580819	-0.100596	0.205233	0.561313	-0.291961	0.00064657	0.00665124	-0.193282	0.0225233	0.151382
COX5B	0.0781122	0.308202	0.739296	-0.0407815	0.617847	0.887061	-0.183149	0.0288012	0.0989167	-0.111815	0.102413	0.375943	-0.244332	0.000648271	0.00666497	-0.134536	0.0792323	0.327639
HDGFL3	-0.144396	0.0794404	0.378731	0.0997277	0.20138	0.591008	0.115349	0.16082	0.355937	0.251667	0.000815074	0.00914801	0.276926	0.00065142	0.00668787	0.0236386	0.757049	0.929768
TCP1	-0.271539	5.09e-09	2.38e-07	-0.255495	1.09e-06	7.3e-05	-0.442308	6.79e-15	4.68e-13	0.023599	0.516948	0.848032	-0.153597	0.000662831	0.00679159	-0.179064	0.000324477	0.00650735
ADAM10	0.000179486	0.997465	0.999845	0.00617503	0.916456	0.98238	0.163173	0.00999992	0.0433956	0.0136617	0.762822	0.94518	0.180304	0.000674746	0.00688647	0.164869	0.0024938	0.0312771
TPM4	-0.0852555	0.0882543	0.404391	0.0629854	0.245576	0.644821	0.0621888	0.290354	0.523575	0.155921	0.000108359	0.00157186	0.164632	0.000676156	0.00689698	0.00700774	0.891354	0.971453
AK4	-0.397999	6.53e-12	4.41e-10	-0.39112	6.69e-11	9.18e-09	-0.618277	4.93e-21	5.25e-19	0.0145798	0.771685	0.946747	-0.202967	0.000693876	0.00705988	-0.219268	0.000243341	0.00516533
PSMB5	-0.137471	0.0947419	0.419154	-0.185511	0.0288781	0.203183	-0.438451	5.9e-07	1.15e-05	-0.0406765	0.605112	0.892183	-0.283855	0.00069448	0.00706405	-0.245212	0.00403189	0.0440255
PMPCA	-0.052242	0.483942	0.856302	-0.154552	0.0420503	0.256837	-0.326968	8.18e-05	0.000847311	-0.0948625	0.157338	0.491169	-0.257846	0.000701518	0.0071177	-0.164894	0.0312271	0.189509
SLC41A1	-0.0986739	0.18092	0.586625	0.20487	0.00333026	0.0470531	0.148674	0.0626584	0.179612	0.311225	2.05e-06	4.04e-05	0.264726	0.000715566	0.00723965	-0.0482197	0.510149	0.809003
KDM5A	0.0621157	0.327694	0.754075	0.112215	0.074566	0.353326	0.278005	0.000161274	0.00151478	0.0577943	0.297525	0.678416	0.233282	0.000724887	0.00732206	0.173769	0.00994968	0.0859664
BLNK	-0.111645	0.133779	0.505569	0.137314	0.0514212	0.288187	0.117347	0.124984	0.297235	0.256509	7.43e-05	0.00111779	0.246274	0.000741094	0.00744642	-0.0119544	0.861124	0.96303
NOP2	-0.016565	0.815294	0.97376	-0.213287	0.00205769	0.0334169	-0.279222	0.000226925	0.00203022	-0.188973	0.00318645	0.0283936	-0.245476	0.000747764	0.00749891	-0.058226	0.403499	0.740838
RCC2	-0.0423361	0.414156	0.815692	-0.109592	0.0542556	0.297863	-0.242076	0.000386962	0.00316055	-0.0597117	0.0988664	0.368458	-0.182637	0.00074881	0.00750646	-0.124793	0.0283767	0.17759
SNX17	-0.0195431	0.82609	0.975852	0.155668	0.0660526	0.331978	0.244978	0.00590888	0.0283857	0.183061	0.0193561	0.118104	0.281885	0.0007515	0.00752391	0.0969595	0.221504	0.574089
ST13	-0.183869	0.00129035	0.0186617	0.0113305	0.847137	0.961199	-0.0179761	0.781208	0.898102	0.202792	5.69e-06	0.000105199	0.18316	0.000751487	0.00752391	-0.0214217	0.69743	0.904375
SMG7	0.124239	0.0411805	0.247872	-0.190132	0.00727107	0.0813537	-0.132912	0.0842842	0.224614	-0.306627	7.26e-07	1.55e-05	-0.239838	0.000754165	0.0075402	0.0652336	0.401189	0.739049
AASS	-0.0307473	0.703168	0.94488	0.10607	0.170578	0.549331	0.210434	0.00926074	0.0407736	0.144336	0.043124	0.213269	0.258406	0.000765052	0.00762807	0.112358	0.124492	0.424295
EBP	-0.147195	0.0729874	0.360331	-0.168865	0.0512125	0.287417	-0.445959	3.5e-07	7.17e-06	-0.0144367	0.858461	0.966896	-0.281682	0.000777969	0.00773136	-0.269282	0.00206431	0.0272863
SENP3	-0.122179	0.0512327	0.286371	-0.102454	0.103011	0.426689	-0.359815	2.96e-07	6.12e-06	0.027352	0.618219	0.897189	-0.220336	0.000782903	0.00777188	-0.249507	9.8e-05	0.0024209
TWNK	-0.0324852	0.698388	0.942579	-0.275705	0.000763707	0.0158089	-0.34714	0.000105396	0.00105453	-0.235506	0.00301097	0.0270901	-0.29749	0.000783899	0.00777964	-0.0637954	0.45873	0.778235
MBNL3	-0.141275	0.0225154	0.169064	0.122813	0.0372761	0.238561	0.0483198	0.460126	0.684631	0.271679	1.56e-07	3.72e-06	0.206851	0.000788406	0.00781583	-0.0665773	0.244302	0.601822
TXN	-0.0988528	0.178145	0.582339	-0.105837	0.168345	0.545906	-0.364661	8.44e-06	0.000119973	0.000328013	0.996085	0.999479	-0.248928	0.000791129	0.00783641	-0.251217	0.00104504	0.0167629
ANP32A	-0.0726986	0.127854	0.49196	-0.118442	0.0347048	0.229078	-0.250673	2.54e-05	0.000312653	-0.0383251	0.353032	0.730992	-0.160911	0.000795839	0.00787232	-0.124509	0.0239346	0.157515
CCDC84	-0.0083302	0.920412	0.989411	-0.0788042	0.334343	0.716384	0.263418	0.00710091	0.032793	-0.0630438	0.340933	0.7211	0.28949	0.000802002	0.00790959	0.350982	3.77e-05	0.00104971
CHST2	1.16501	9.71e-85	5.2e-82	0.502882	2.08e-14	4.74e-12	1.31992	2.69e-72	1.07e-69	-0.654769	7.32e-73	3.21e-70	0.171838	0.00080401	0.00792294	0.824682	4.58e-50	1.69e-47
CCT3	-0.19742	1.95e-05	0.000478833	-0.271801	2.68e-07	2.1e-05	-0.36972	2.02e-10	7.27e-09	-0.0669007	0.0724628	0.303379	-0.155228	0.000807378	0.00795181	-0.0901871	0.080842	0.331135
BUD23	-0.0555369	0.536076	0.881936	-0.158044	0.0738595	0.351398	-0.371942	0.000106392	0.00106193	-0.0948765	0.233662	0.60071	-0.299313	0.00081086	0.00797744	-0.206477	0.0174736	0.125997
VAV1	-0.016577	0.834623	0.978157	0.257128	0.000569349	0.0124978	0.219414	0.00706604	0.0326503	0.281595	2.49e-05	0.00041423	0.253238	0.000811724	0.00798379	-0.0301718	0.666814	0.891778
ZHX2	0.0350254	0.593926	0.906305	0.134259	0.0387696	0.244464	0.250544	0.000870391	0.00608031	0.106883	0.0582153	0.263045	0.232795	0.0008185	0.00803955	0.124028	0.0672896	0.297185
HNRNPR	-0.122442	0.0215629	0.16428	-0.172561	0.00153073	0.0268604	-0.329342	5.84e-07	1.14e-05	-0.0425397	0.305263	0.687077	-0.189785	0.000836031	0.00818297	-0.148928	0.00981273	0.0851122
MED13	0.0596249	0.331604	0.757313	0.116489	0.0597774	0.313219	0.256314	0.000251285	0.00220585	0.0645752	0.220942	0.582613	0.214108	0.000841686	0.00822722	0.147821	0.0196038	0.136785
PHIP	-0.149113	0.056871	0.306455	0.089651	0.241992	0.642826	0.0798175	0.321836	0.556411	0.246371	0.000206566	0.00275646	0.246164	0.000842497	0.00823293	-0.00193317	0.978117	0.99619
PGD	-0.0579214	0.291032	0.722373	-0.15742	0.00769313	0.0844856	-0.252874	0.000106781	0.00106504	-0.0920569	0.03358	0.177442	-0.177904	0.000844574	0.00824879	-0.0877534	0.115439	0.407712
MACO1	-0.124019	0.116851	0.468183	0.0721273	0.332669	0.715485	0.121844	0.128047	0.302036	0.203767	0.00428051	0.0362812	0.263182	0.000845847	0.00825457	0.0576481	0.433137	0.761438
RYBP	0.0272068	0.766983	0.963301	0.176642	0.0363726	0.2353	0.307639	0.000505149	0.00392381	0.156938	0.0613133	0.272281	0.29766	0.000847543	0.0082689	0.138932	0.0908272	0.354648
ATP5MPL	0.111955	0.221602	0.641368	-0.107709	0.262843	0.660737	-0.161877	0.0995282	0.253011	-0.212714	0.00470729	0.0392224	-0.256874	0.000850059	0.00828899	-0.0461875	0.577113	0.847731
GABARAP	-0.000603059	0.993044	0.999498	0.162833	0.0178815	0.150345	0.206631	0.00578066	0.0279594	0.170984	0.00356903	0.0312099	0.224373	0.000853464	0.00831326	0.0514219	0.435259	0.762889
MTHFD1L	-0.239887	0.00016618	0.00328003	-0.222896	0.000420399	0.00999538	-0.482509	6.67e-12	2.98e-10	0.0245931	0.66838	0.917084	-0.225405	0.000875119	0.0084923	-0.251845	0.000116516	0.00279024
IFITM2	0.131254	0.0598702	0.316212	0.045635	0.55167	0.855927	-0.0851775	0.281427	0.513633	-0.0786236	0.160172	0.49547	-0.199485	0.000882032	0.00854797	-0.122958	0.0666572	0.295653
SFMBT2	0.14129	0.0746272	0.364789	0.462779	2.84e-10	3.65e-08	0.420274	5.2e-06	7.77e-05	0.329329	1.17e-06	2.4e-05	0.296238	0.000889488	0.00860186	-0.0348688	0.675026	0.895023
ATP6V1F	0.168238	0.0231281	0.172196	-0.0500861	0.536049	0.848371	-0.083914	0.300936	0.535233	-0.211285	0.0024002	0.0224407	-0.235202	0.000908195	0.00874318	-0.0259478	0.738762	0.922357
CKAP2L	-0.289959	0.000267881	0.00494245	0.170116	0.0281594	0.200001	-0.0455824	0.571724	0.770052	0.467749	1.47e-10	5.09e-09	0.261614	0.000910238	0.00876053	-0.207745	0.00598498	0.0592488
RPS3	0.272985	0.0365889	0.229916	0.0667852	0.611644	0.884039	0.123759	0.110331	0.272187	-0.198512	0.0150301	0.0974321	-0.131543	0.000919464	0.00883294	0.0650818	0.260989	0.619544
SPOUT1	0.129121	0.104287	0.440982	0.0294442	0.70892	0.92155	-0.145663	0.0934169	0.242503	-0.092041	0.173893	0.514454	-0.257784	0.000936245	0.00896096	-0.167672	0.0275458	0.17427
PKM	-0.41792	2.39e-18	2.71e-16	-0.223086	4.66e-05	0.00170807	-0.578969	1.7e-23	2.27e-21	0.202331	2.88e-08	7.62e-07	-0.143871	0.00093705	0.00896393	-0.348112	1.27e-12	1.14e-10
VLDLR	-0.0605293	0.321582	0.749427	0.162144	0.01143	0.112388	0.119347	0.068949	0.192893	0.23044	2.8e-05	0.000460529	0.197147	0.000943283	0.00901643	-0.0349421	0.569569	0.84361
ADAM17	0.0692814	0.376871	0.7925	0.114289	0.131511	0.48674	0.299517	0.000170425	0.00159054	0.052483	0.449567	0.808566	0.247535	0.000960569	0.00915152	0.193207	0.00761178	0.070819
PSMB6	-0.0852957	0.288401	0.719891	-0.0739424	0.365397	0.743817	-0.336143	0.00012574	0.00122296	0.018706	0.76502	0.94559	-0.233865	0.000960455	0.00915152	-0.254549	0.000335386	0.00668297
GRAMD1A	0.1816	0.0103665	0.0976099	-0.0362399	0.614901	0.886089	-0.0658083	0.415728	0.64648	-0.210244	0.000292891	0.00375615	-0.230504	0.000965306	0.00919066	-0.0221278	0.750584	0.927277
RPL36A	0.354259	0.0232899	0.173111	0.133166	0.398908	0.770299	0.178715	0.263627	0.494096	-0.213745	1.12e-05	0.000197799	-0.158043	0.000968161	0.00921195	0.0536901	0.37414	0.720779
PHGDH	-0.476848	5.57e-18	6.12e-16	-0.120334	0.0505289	0.284873	-0.702616	3.11e-24	4.46e-22	0.363889	7.16e-13	3.17e-11	-0.208585	0.000968511	0.00921195	-0.57463	3.59e-18	4.49e-16
CDKN1A	-0.614218	3.94e-16	3.8e-14	0.250788	0.000306572	0.00781586	-0.3723	5.74e-06	8.47e-05	0.872875	3.63e-47	7.8e-45	0.259038	0.000985985	0.00934588	-0.615798	4.61e-19	6.14e-17
VMA21	0.0306643	0.711614	0.946872	-0.270224	0.00176317	0.0299648	-0.278195	0.0019203	0.0115524	-0.293087	0.000400361	0.00491807	-0.291338	0.000990489	0.00936657	0.000138057	0.998785	0.999589
SSH2	0.149538	0.0309811	0.207067	0.239512	0.000344432	0.00849472	0.3931	2.03e-06	3.48e-05	0.0976762	0.110647	0.393177	0.260947	0.000993787	0.00939043	0.161569	0.0342985	0.200939
ATG101	0.075515	0.377829	0.792877	-0.106796	0.274562	0.672177	-0.238063	0.00839106	0.0376713	-0.175068	0.066292	0.286991	-0.296329	0.000998912	0.00942903	-0.123455	0.223943	0.576681
PLIN3	0.188488	0.0104445	0.0980987	0.323368	8.57e-06	0.000425623	0.384104	6.17e-07	1.19e-05	0.142412	0.0142726	0.0933365	0.212788	0.00101451	0.00955394	0.0684255	0.27667	0.634768
TOMM22	-0.0180984	0.764273	0.962856	-0.130153	0.0363816	0.2353	-0.237528	0.000472053	0.00371948	-0.104486	0.047958	0.229528	-0.202171	0.00102378	0.00963371	-0.0995612	0.109216	0.395766
DDX21	-0.256122	6.31e-07	2.06e-05	-0.286687	3.74e-07	2.88e-05	-0.422719	8.88e-12	3.85e-10	-0.0229244	0.507719	0.843817	-0.149484	0.00102687	0.00965524	-0.128284	0.0100287	0.0863619
PAN3	-0.0235969	0.756534	0.961326	0.212376	0.00382945	0.0520279	0.207588	0.00927124	0.0408024	0.243599	0.000267723	0.00346768	0.248627	0.00102895	0.00967233	0.00329364	0.963666	0.992289
TSFM	-0.0415234	0.628614	0.920463	-0.233185	0.00470518	0.0594398	-0.355158	5.95e-05	0.000645523	-0.18385	0.0257654	0.145128	-0.296381	0.0010295	0.00967252	-0.114411	0.185521	0.524538
ALDH18A1	-0.106132	0.0598355	0.316136	-0.191847	0.00119312	0.0223983	-0.3083	2.23e-06	3.78e-05	-0.0781556	0.0988122	0.368414	-0.185075	0.00104794	0.00981274	-0.108721	0.0592471	0.27684
RAB6A	-0.0259073	0.709901	0.946547	0.0819288	0.230017	0.628862	0.176871	0.0189334	0.0710877	0.115376	0.0449615	0.219747	0.220116	0.00105428	0.00985515	0.103036	0.11566	0.408196
CSE1L	-0.233856	1.54e-06	4.76e-05	-0.218984	3.8e-05	0.00144783	-0.41241	4.07e-12	1.89e-10	0.0225048	0.564187	0.872779	-0.161407	0.00105495	0.00985515	-0.185637	0.000382911	0.00743901
PCLAF	-0.17224	0.00366524	0.0431911	-0.0876045	0.160188	0.533655	-0.41685	3.35e-08	8.4e-07	0.0921693	0.0833114	0.331145	-0.227383	0.00105797	0.00987101	-0.321481	6.27e-06	0.000220689
PHB2	-0.0247247	0.66396	0.933065	-0.0989661	0.12432	0.472307	-0.206787	0.00196401	0.0117809	-0.0670398	0.14356	0.464329	-0.165088	0.00106108	0.00989242	-0.100021	0.0827173	0.33495
GOT2	-0.145	0.0165625	0.13647	-0.220454	0.000934395	0.0186067	-0.340255	8.05e-07	1.51e-05	-0.0681883	0.170587	0.509996	-0.17818	0.00106104	0.00989242	-0.111983	0.0604308	0.279776
SSR3	-0.143451	0.0159014	0.132333	0.0467472	0.438221	0.798033	0.0316866	0.627677	0.807428	0.19778	0.000104585	0.00152415	0.192364	0.0010757	0.0100031	-0.0072448	0.90155	0.974771
ZC3H18	0.0356146	0.572774	0.895994	-0.076688	0.234926	0.634007	-0.206206	0.00573719	0.0278179	-0.104744	0.0585443	0.263971	-0.224609	0.00107836	0.0100226	-0.121834	0.0754617	0.318427
MFSD11	-0.0189017	0.847782	0.979836	0.0226616	0.813429	0.952402	-0.31541	0.00298437	0.0166359	0.0496098	0.487708	0.831208	-0.279442	0.00107814	0.0100226	-0.33086	4e-05	0.00110706
CNTRL	0.0320844	0.725056	0.952548	0.343397	0.000148818	0.00444513	0.287144	0.0015084	0.00950861	0.319109	9.92e-05	0.0014568	0.27219	0.00108946	0.0101155	-0.0485259	0.56044	0.837704
GAR1	-0.10703	0.237736	0.66251	-0.271137	0.00281337	0.041924	-0.433061	2.66e-06	4.4e-05	-0.156393	0.0855112	0.336607	-0.308709	0.00109173	0.010134	-0.154213	0.10116	0.378961
RPL37A	0.300261	4.51e-07	1.5e-05	0.0853484	0.525254	0.84336	0.148429	0.0348232	0.115226	-0.207756	0.0702987	0.297676	-0.134597	0.00109543	0.0101579	0.0712771	0.285322	0.644031
WDR12	-0.111751	0.141526	0.520361	-0.250942	0.000787141	0.016219	-0.390345	3.75e-06	5.89e-05	-0.131632	0.0522348	0.243626	-0.261157	0.00110105	0.0102048	-0.131173	0.0927276	0.359046
APC	-0.0743639	0.486423	0.857843	-0.0515823	0.624667	0.889574	0.231772	0.0233677	0.0839835	0.0303958	0.765763	0.945649	0.32303	0.00110976	0.0102691	0.290874	0.00312944	0.036769
CUL4B	-0.111497	0.178694	0.58304	0.0407261	0.605777	0.881059	0.1182	0.160807	0.355937	0.159413	0.0191649	0.1172	0.246849	0.00111081	0.0102691	0.08562	0.230172	0.584275
GLRX	0.257305	0.000113768	0.00235715	-0.15247	0.0333055	0.222943	0.0114886	0.886075	0.949617	-0.402508	1.74e-11	6.58e-10	-0.229143	0.00110989	0.0102691	0.171418	0.0217375	0.147763
CLPP	-0.0120458	0.886479	0.987083	-0.0913009	0.270739	0.668588	-0.294542	0.00107953	0.00721263	-0.0715402	0.322356	0.704356	-0.265446	0.00111067	0.0102691	-0.195772	0.0128579	0.10319
SEM1	0.0555515	0.483523	0.856063	-0.102113	0.191902	0.578865	-0.23259	0.00486211	0.0244882	-0.149973	0.0501744	0.237106	-0.27096	0.00111039	0.0102691	-0.122875	0.132286	0.437687
LINC02099	1.1728	0.104534	0.441297	1.5597	0.00749758	0.0832127	2.69799	8.45e-08	1.96e-06	0.397223	0.470861	0.820072	1.54727	0.0011163	0.0103041	1.14771	0.00345031	0.0394299
PSMB1	-0.157969	0.00753056	0.0763594	-0.105087	0.110118	0.44258	-0.385389	8.14e-08	1.9e-06	0.0602182	0.28065	0.660569	-0.2105	0.00112478	0.0103718	-0.272678	8.83e-05	0.002213
CDK17	-0.144938	0.155711	0.545644	0.0654493	0.468493	0.813973	0.171565	0.0776675	0.210949	0.217919	0.0214437	0.126585	0.333682	0.00113071	0.0104165	0.114101	0.209557	0.559028
NDUFB8	-0.0115012	0.901394	0.988323	-0.0517251	0.554593	0.857595	-0.338223	0.000491375	0.00384094	-0.0322609	0.699635	0.926953	-0.309556	0.00113054	0.0104165	-0.279169	0.00166262	0.0233783
MRPL9	0.00501516	0.949122	0.993012	-0.0809337	0.292093	0.686638	-0.266366	0.00172305	0.0105922	-0.0782197	0.249551	0.621935	-0.254385	0.00113858	0.0104778	-0.177976	0.0180185	0.128819
GPD1L	-0.0195839	0.819866	0.974695	-0.295692	0.000311671	0.00791924	-0.331419	0.000151648	0.00143618	-0.268355	0.00126737	0.0132617	-0.294503	0.0011418	0.010502	-0.027858	0.745691	0.925265
CYCS	-0.205672	0.000215556	0.00411709	-0.261436	8.45e-06	0.00042179	-0.426075	6.26e-09	1.75e-07	-0.0481696	0.260435	0.635278	-0.203109	0.00115309	0.0105845	-0.156679	0.0157806	0.118218
NCOA2	0.0375609	0.655753	0.930194	0.203853	0.0114286	0.112388	0.319093	0.000625165	0.00462852	0.174036	0.0245916	0.140063	0.29891	0.00115908	0.0106287	0.123166	0.159884	0.48729
ATP5MC2	0.161751	0.24959	0.67704	0.00956391	0.953582	0.990585	-0.047016	0.595373	0.785556	-0.145162	0.00935186	0.067161	-0.190011	0.00115883	0.0106287	-0.0470099	0.493621	0.797209
KCNJ12	0.5773	0.00100861	0.015336	-0.802356	3.28e-05	0.00127605	-0.0202318	0.913205	0.963357	-1.37248	1.48e-13	6.96e-12	-0.580467	0.00116761	0.0106961	0.790348	7.99e-05	0.00202618
CPNE3	-0.0559417	0.4728	0.849329	0.0227524	0.761537	0.938363	0.184958	0.023448	0.0842057	0.0863982	0.224352	0.587305	0.258258	0.00116871	0.0107035	0.170077	0.024926	0.162263
ZNF518B	-0.00880903	0.927886	0.989868	0.133233	0.134764	0.49288	0.30397	0.00258695	0.0148352	0.149452	0.0913613	0.350768	0.330347	0.00117028	0.0107124	0.179036	0.0561018	0.267768
PTPN12	0.133496	0.205375	0.620687	0.193274	0.0447788	0.265967	0.446452	1.56e-05	0.000206017	0.0669347	0.477106	0.824567	0.330066	0.0011721	0.0107237	0.261464	0.00536291	0.05448
TOMM20	-0.0220022	0.666908	0.933574	-0.163677	0.00306983	0.0446565	-0.204637	0.000858836	0.00601083	-0.134073	0.00114155	0.0121803	-0.165419	0.0011725	0.0107247	-0.0331495	0.540302	0.826183
FLT1	0.355511	0.0142033	0.121909	0.34392	0.00816939	0.088324	0.763645	5.05e-09	1.44e-07	-0.00477656	0.970775	0.993956	0.42471	0.00117918	0.0107804	0.427787	0.000321551	0.00646608
CELSR2	0.135188	0.0813997	0.385243	-0.143558	0.0616882	0.318478	-0.20309	0.045793	0.141879	-0.271107	0.000151698	0.00212284	-0.321016	0.00118276	0.0108049	-0.0521428	0.59161	0.856799
CHID1	-0.0410369	0.692862	0.941879	-0.0971821	0.318957	0.706334	-0.402197	0.000184858	0.00170395	-0.0480194	0.608782	0.893837	-0.343805	0.00119503	0.0109047	-0.297837	0.00248557	0.0312369
RASIP1	-0.368443	0.485734	0.857659	0.83669	0.0219523	0.171749	1.07585	0.00461375	0.0235328	1.20377	0.00609968	0.048207	1.45444	0.00120314	0.0109663	0.248726	0.441646	0.767065
RPS17	0.268481	4.81e-07	1.6e-05	0.0847642	0.19762	0.585985	0.113735	0.081547	0.219168	-0.176373	3.32e-05	0.000538322	-0.137659	0.00120811	0.0110088	0.0367828	0.518518	0.814255
GCAT	-0.0124713	0.907168	0.988879	-0.131571	0.203828	0.594729	-0.384211	0.000595274	0.00446434	-0.111204	0.265261	0.641276	-0.354582	0.00121742	0.0110845	-0.245337	0.0203095	0.140611
LAP3	-0.109169	0.0888422	0.405256	-0.186178	0.00482524	0.0603889	-0.338244	2.14e-06	3.64e-05	-0.0695225	0.227014	0.590642	-0.211951	0.00122633	0.011151	-0.144357	0.028982	0.180288
ATP5F1D	0.0230433	0.830593	0.977427	-0.167729	0.110107	0.442578	-0.333813	0.15356	0.344664	-0.182741	0.0206385	0.123368	-0.343138	0.00122647	0.011151	-0.162452	0.110179	0.39805
ZNF296	0.309709	0.0167014	0.13708	-0.184595	0.151037	0.520594	-0.18014	0.235408	0.459989	-0.486484	6.19e-05	0.000946618	-0.473634	0.0012317	0.0111929	0.0102441	0.944114	0.98733
SPRED1	-0.141788	0.122536	0.481364	0.115849	0.158454	0.531018	0.136747	0.122719	0.293574	0.265167	0.00149375	0.0151613	0.295786	0.00123309	0.0112027	0.028886	0.723044	0.916969
CCT5	-0.221994	1.14e-06	3.58e-05	-0.238323	3.38e-06	0.000196403	-0.406007	1.28e-10	4.79e-09	-0.00879268	0.803367	0.953103	-0.167013	0.00124496	0.0112936	-0.159971	0.0043015	0.0460053
AIMP2	-0.0880203	0.306988	0.738672	-0.179605	0.031812	0.216322	-0.38215	3.25e-05	0.00038535	-0.0837765	0.268215	0.645217	-0.277096	0.00126841	0.0114862	-0.195153	0.0176279	0.126789
NXT1	-0.0647942	0.494542	0.862396	-0.172338	0.0755342	0.356406	-0.404331	7.72e-05	0.000807859	-0.100142	0.281019	0.660947	-0.322484	0.00126932	0.0114916	-0.224485	0.0266413	0.170539
CKAP5	-0.118226	0.0304396	0.205354	0.0543716	0.32595	0.710767	0.0527419	0.410511	0.642242	0.180258	9.29e-05	0.00137233	0.188227	0.00127125	0.0115062	0.0062184	0.914027	0.978551
NAP1L1	-0.0133276	0.785505	0.967952	0.0134416	0.806886	0.95122	0.132057	0.0431098	0.13558	0.034335	0.31308	0.695092	0.162465	0.00127306	0.0115198	0.126357	0.0237539	0.156713
C12orf75	-0.801911	5.25e-22	6.56e-20	-0.651096	8.5e-17	3.09e-14	-1.13304	1.98e-38	4.39e-36	0.158274	0.0584585	0.263764	-0.313977	0.00127895	0.0115624	-0.47402	1.05e-07	5.49e-06
MAP2K1	0.147115	0.125146	0.486597	-0.169487	0.0703081	0.342528	-0.177512	0.0808565	0.217696	-0.30873	0.000360209	0.0044948	-0.307618	0.00127943	0.0115629	-0.000683859	0.99414	0.999332
JADE3	0.210146	0.00272263	0.0339741	-0.194565	0.00718142	0.0805527	-0.0353885	0.643332	0.816984	-0.396972	9.43e-10	2.97e-08	-0.228203	0.00128115	0.0115756	0.167096	0.0209827	0.144059
HDHD5	-0.0251623	0.765352	0.963206	-0.10374	0.23339	0.632261	-0.301747	0.00089365	0.0062111	-0.0713257	0.343691	0.722997	-0.259563	0.00128875	0.0116269	-0.190281	0.0215601	0.146815
SCOC	-0.200826	0.0595294	0.31508	0.0964958	0.299531	0.692823	0.115491	0.25312	0.4815	0.303919	0.00121786	0.0128318	0.333116	0.00130053	0.011707	0.0274263	0.760769	0.930981
CCDC12	0.0209335	0.836573	0.978504	0.0224341	0.81181	0.952356	-0.358213	0.00112962	0.00748281	0.00928486	0.922224	0.983068	-0.36207	0.00130571	0.0117478	-0.373099	0.000369684	0.00721212
CLCN3	0.026819	0.738332	0.956511	0.110938	0.131241	0.486234	0.263392	0.000762068	0.00545437	0.091587	0.20431	0.560102	0.253863	0.00130643	0.0117514	0.160369	0.0258577	0.166794
RASD1	-0.457015	1.29e-06	4.02e-05	-0.0382008	0.664186	0.906626	-0.779205	8.08e-15	5.5e-13	0.426899	3.76e-08	9.6e-07	-0.305092	0.00131221	0.0118005	-0.733872	3.22e-18	4.04e-16
HOOK3	-0.00172671	0.985751	0.999357	0.140697	0.126647	0.476929	0.309718	0.00212534	0.0125562	0.14983	0.104075	0.379399	0.329003	0.00132925	0.0119418	0.177483	0.0685577	0.30054
RPLP1	0.194223	0.0826189	0.389152	0.00580492	0.938317	0.987548	0.0439458	0.546562	0.752418	-0.180567	0.0380633	0.194998	-0.132662	0.00133222	0.0119567	0.0460155	0.437019	0.763546
ZNF680	-0.149163	0.280248	0.711875	0.207146	0.0857695	0.384625	0.262918	0.0529572	0.15801	0.362026	0.00192607	0.0187062	0.428829	0.0013346	0.0119752	0.0652596	0.579696	0.849315
SEC13	-0.0717638	0.365717	0.784276	-0.105598	0.17927	0.56269	-0.330446	0.000130687	0.00126478	-0.0261942	0.686773	0.923687	-0.241695	0.00133786	0.0120014	-0.217392	0.002895	0.0348541
TMEM183A	0.0451201	0.574273	0.896587	-0.207728	0.00812133	0.0880098	-0.236016	0.00623082	0.0295488	-0.245035	0.000802841	0.00903057	-0.264112	0.00133852	0.0120044	-0.0207357	0.79485	0.943261
RTEL1	0.147813	0.179402	0.584132	-0.141115	0.177367	0.559793	-0.26341	0.0288703	0.0991123	-0.281486	0.00744495	0.0561435	-0.393517	0.00134036	0.0120179	-0.113923	0.33117	0.685178
HECTD3	0.100239	0.230656	0.653962	-0.129319	0.110616	0.443886	-0.213067	0.0230637	0.0832113	-0.221822	0.00425995	0.036137	-0.296086	0.00134172	0.0120272	-0.0761384	0.391689	0.732916
MEF2D	-0.0351899	0.590922	0.904755	0.241385	0.000197289	0.00552082	0.178106	0.025361	0.089503	0.284224	7.97e-08	1.97e-06	0.230245	0.0013634	0.0121974	-0.055932	0.423148	0.754274
MRPS12	-0.0659214	0.499771	0.864711	-0.1705	0.0692342	0.339716	-0.389153	0.000176443	0.00163963	-0.0964815	0.248362	0.620944	-0.306168	0.00136511	0.0122067	-0.211476	0.0192561	0.135178
KEAP1	0.0306272	0.675496	0.935514	0.0852779	0.253606	0.652485	-0.210277	0.00963106	0.0420973	0.0620358	0.307279	0.689296	-0.223944	0.00137699	0.0123008	-0.287982	4.07e-05	0.00112221
RNH1	-0.107383	0.24076	0.666341	-0.098641	0.265444	0.663388	-0.402456	5.1e-05	0.000566203	0.0166218	0.819623	0.957662	-0.2781	0.00137805	0.0123072	-0.296649	0.000292885	0.00597296
ABT1	-0.036855	0.663681	0.933065	-0.164379	0.0433164	0.260973	-0.33633	0.000177744	0.00164985	-0.119696	0.125072	0.425219	-0.282319	0.00138702	0.0123812	-0.164402	0.0498735	0.249347
COA7	0.0709301	0.393845	0.802114	-0.108679	0.208437	0.600358	-0.229816	0.010002	0.0433956	-0.172034	0.0396728	0.201037	-0.283374	0.00138819	0.0123886	-0.113432	0.213019	0.56367
PINK1	0.248465	0.0544457	0.29796	0.311827	0.00722623	0.0809418	0.633657	3.25e-07	6.68e-06	0.070763	0.547009	0.864724	0.402647	0.00138971	0.0123992	0.329902	0.00409474	0.04448
RRP7BP	0.507894	0.00280378	0.0347676	-0.0145141	0.93018	0.985779	-0.0762326	0.674384	0.838069	-0.514227	0.00153127	0.0154872	-0.567049	0.00139108	0.0124083	-0.0545214	0.755616	0.929263
CD68	0.238983	0.476732	0.8516	0.846772	0.00122324	0.0227728	1.15027	2.26e-05	0.000281557	0.614136	0.029806	0.162398	0.928024	0.00139491	0.0124303	0.311785	0.183452	0.522455
AKAP13	0.403327	7e-07	2.27e-05	0.187808	0.0121976	0.117669	0.671122	7.76e-14	4.61e-12	-0.207768	0.00501706	0.0412314	0.285105	0.00141312	0.012577	0.491133	4.61e-09	2.99e-07
RAB13	0.248299	0.0286673	0.198219	0.467186	2.74e-06	0.000166083	0.589074	1.36e-07	3e-06	0.226631	0.0230149	0.133333	0.357987	0.0014146	0.0125842	0.129638	0.197839	0.542104
LDHB	-0.174488	9.74e-05	0.0020544	-0.229214	2.66e-05	0.00107204	-0.348564	7.84e-09	2.16e-07	-0.0471961	0.232975	0.600198	-0.157057	0.00141665	0.0125993	-0.111693	0.0514891	0.253983
PDF	0.0347153	0.740362	0.957661	-0.199121	0.0657833	0.331219	-0.325535	0.00292489	0.0163643	-0.226493	0.0318479	0.170944	-0.34307	0.00142434	0.0126553	-0.11866	0.286269	0.64507
TRIP11	-0.0389633	0.706197	0.945718	0.0923561	0.344164	0.724213	0.251727	0.0111823	0.0473564	0.138595	0.139834	0.455803	0.307618	0.00143262	0.0127071	0.1673	0.0667328	0.295883
HSP90AA1	-0.365013	1.17e-13	9.25e-12	-0.357508	6.51e-11	8.99e-09	-0.545959	1.09e-15	8.15e-14	0.0150228	0.604099	0.891676	-0.164118	0.00143329	0.0127099	-0.180806	0.00140799	0.0207533
ZNF518A	0.0647197	0.466968	0.84646	0.137026	0.111105	0.444693	0.275897	0.00219157	0.0128909	0.0797733	0.22183	0.583388	0.228285	0.001437	0.0127335	0.146822	0.0308167	0.187937
PSMC3	-0.181409	0.00264163	0.0331724	-0.122731	0.05233	0.290957	-0.417185	2.96e-08	7.52e-07	0.0661402	0.218615	0.579133	-0.21891	0.0014396	0.0127472	-0.286908	4.22e-05	0.00115821
TAP2	0.177706	0.0288826	0.199109	0.0832578	0.320794	0.707628	-0.11123	0.247315	0.47461	-0.087178	0.211477	0.570064	-0.27231	0.00144097	0.0127562	-0.187375	0.0301875	0.185312
PSMB2	-0.26632	2.91e-05	0.000696703	-0.252501	9.47e-05	0.00309786	-0.491886	2.96e-12	1.41e-10	0.0213277	0.706528	0.929417	-0.208463	0.00144653	0.0128023	-0.2317	0.000344568	0.00683304
MTHFD2	-0.323811	4.6e-11	2.84e-09	-0.169556	0.00158876	0.0276978	-0.500917	6.47e-16	5.07e-14	0.161863	1.22e-05	0.000215618	-0.159945	0.00145238	0.0128479	-0.323567	1.53e-09	1.06e-07
HIST1H2BK	0.126399	0.653959	0.929692	0.515818	0.0246741	0.184593	0.899759	9.66e-05	0.000979145	0.398399	0.11153	0.395014	0.791903	0.00148533	0.0131154	0.391857	0.0592568	0.27684
ZSCAN18	0.0427108	0.844413	0.97934	0.574303	0.0010719	0.0207106	0.660894	0.000361628	0.0029779	0.540527	0.00464793	0.0388399	0.636439	0.00148552	0.0131154	0.0942079	0.568383	0.84268
CAPN7	-0.00189306	0.986795	0.999357	0.101562	0.329702	0.713424	0.320562	0.00323339	0.0177661	0.110281	0.27759	0.657074	0.339227	0.00148499	0.0131154	0.227268	0.0198246	0.137818
UBXN10	-0.656503	0.0102154	0.0966564	0.149469	0.452399	0.803983	0.140687	0.505268	0.722476	0.814423	0.000829506	0.00925655	0.815479	0.00150318	0.0132488	-0.000982283	0.996142	0.999332
MRM1	0.0864814	0.52889	0.878822	-0.127699	0.317194	0.705112	-0.401501	0.00459837	0.0234735	-0.20708	0.119488	0.412737	-0.47059	0.00150652	0.013275	-0.265198	0.0568175	0.269905
ELF4	-0.0918673	0.44899	0.838225	0.346787	0.00124562	0.0230288	0.27049	0.0213072	0.0781995	0.447232	3.7e-05	0.000592528	0.38008	0.00151792	0.0133722	-0.0689749	0.516868	0.813496
SLC9A9	1.26623	3.29e-08	1.34e-06	0.595029	0.00772335	0.0846294	1.82203	5.71e-21	6.03e-19	-0.663182	0.00110632	0.0118561	0.574296	0.00152298	0.0133973	1.23604	9.09e-13	8.35e-11
COX5A	-0.0439831	0.495469	0.862747	-0.133739	0.046261	0.271929	-0.254066	0.000432442	0.00345979	-0.0823256	0.122331	0.419353	-0.193065	0.00154254	0.0135312	-0.112639	0.0698689	0.303575
ZNF736	-0.0226704	0.839598	0.978604	0.200278	0.0583142	0.30914	0.328612	0.00281726	0.0158811	0.230543	0.038005	0.194846	0.368766	0.00154924	0.0135724	0.136445	0.215326	0.566276
KLF16	0.108078	0.184065	0.591501	-0.0821375	0.317124	0.705112	-0.208938	0.0412017	0.130851	-0.182735	0.0097092	0.0692642	-0.300517	0.00155086	0.0135833	-0.120099	0.201484	0.546532
HSPA1B	-0.141675	0.373094	0.789792	-0.512813	0.000612437	0.0132489	-0.750642	1.14e-05	0.000157217	-0.362496	0.0268136	0.149139	-0.591614	0.00155934	0.013651	-0.231409	0.196249	0.540298
TATDN3	0.0287313	0.841114	0.978722	0.31985	0.0100319	0.10251	0.444998	0.000565621	0.00430215	0.298257	0.0235984	0.135827	0.433348	0.00156122	0.0136576	0.133254	0.26747	0.626296
CHD8	0.0014142	0.983104	0.999085	0.0778467	0.22505	0.622333	0.209589	0.00394121	0.0208226	0.084099	0.164053	0.501671	0.225461	0.00156261	0.0136664	0.13964	0.0391109	0.216997
STIL	-0.139686	0.087084	0.401351	0.16109	0.0324036	0.218795	0.101951	0.207885	0.423702	0.308478	3.27e-05	0.000531928	0.258871	0.0015659	0.0136825	-0.0512517	0.493065	0.796928
DHX30	-0.0934616	0.149872	0.535876	-0.139916	0.0337614	0.224812	-0.322659	1.95e-05	0.000248603	-0.0388662	0.470098	0.819731	-0.212194	0.0015703	0.013712	-0.175217	0.00805998	0.0737189
TRIM5	-0.0845734	0.375157	0.791368	0.350428	2.42e-05	0.000997453	0.19372	0.0330243	0.11043	0.442134	1.08e-07	2.64e-06	0.295439	0.00157265	0.0137245	-0.148563	0.0668262	0.296156
SRP14	0.224101	0.000214922	0.00410895	0.0571955	0.421413	0.785479	0.0254766	0.709713	0.858634	-0.159791	0.00613994	0.0484409	-0.181634	0.00157925	0.0137788	-0.0238397	0.725881	0.918181
FCRLA	-0.225217	0.0506717	0.284298	-0.589924	9.91e-08	8.52e-06	-0.624581	1.8e-07	3.9e-06	-0.35652	0.00130995	0.0135889	-0.38216	0.00158025	0.013781	-0.0274354	0.813856	0.950536
FDPS	-0.232802	0.000233815	0.00442528	-0.1349	0.046581	0.273014	-0.440761	6.39e-10	2.14e-08	0.105161	0.0521773	0.243442	-0.190958	0.00158408	0.0138077	-0.298105	2.79e-06	0.000110542
KLRK1	-0.445007	0.0686773	0.345692	0.491226	0.00751803	0.0833536	0.32171	0.133939	0.311826	0.941365	1.23e-05	0.000216244	0.782735	0.00158493	0.0138117	-0.160022	0.407114	0.74327
ATP5MG	0.12878	0.0605475	0.318725	0.0341228	0.64688	0.899197	-0.0679665	0.3788	0.612614	-0.0875464	0.0983536	0.367487	-0.179799	0.00159133	0.0138642	-0.0942426	0.13526	0.442981
MVD	-0.13044	0.241544	0.667198	-0.123027	0.232266	0.630913	-0.558208	4e-06	6.22e-05	0.0154742	0.887425	0.974837	-0.410627	0.00159739	0.013907	-0.428195	0.00036319	0.00710776
DNAJA3	-0.161575	0.0256417	0.184391	-0.20419	0.00376191	0.0513431	-0.423022	8.34e-08	1.94e-06	-0.0349465	0.597207	0.888282	-0.244199	0.00160267	0.013943	-0.211124	0.00424574	0.0456062
SFR1	-0.0583113	0.647616	0.926675	0.314321	0.00418844	0.0551223	0.318607	0.00895418	0.0396662	0.379029	0.00070261	0.00804277	0.393747	0.00161735	0.0140538	0.0130839	0.90431	0.975775
PLEKHG2	0.141668	0.193316	0.603856	0.472427	7.33e-07	5.21e-05	0.474283	2.39e-05	0.00029646	0.339399	0.000244903	0.00320415	0.349942	0.00162619	0.0141141	0.00867269	0.92991	0.983146
LINC01559	0.356143	0.220963	0.640573	0.46686	0.0674873	0.335722	1.12356	2.46e-06	4.12e-05	0.117624	0.660247	0.914781	0.783193	0.00162623	0.0141141	0.664464	0.00291997	0.0350575
SCARB2	0.254085	0.0011854	0.0174414	0.142612	0.0647301	0.328076	0.465063	7.58e-09	2.1e-07	-0.104022	0.124436	0.424085	0.228275	0.00164748	0.0142815	0.330464	4.17e-06	0.00015646
ABCF1	-0.0623094	0.305147	0.737276	-0.118615	0.0572135	0.306617	-0.278268	7.33e-05	0.000772857	-0.0487602	0.348851	0.727486	-0.198827	0.00164966	0.0142867	-0.151975	0.0159676	0.119068
MIR5195	1.26185	9.97e-13	7.34e-11	-0.149431	0.461995	0.809892	0.710863	0.000203695	0.00185035	-1.40364	1.79e-15	9.98e-14	-0.533502	0.00165082	0.0142899	0.868093	6.9e-06	0.000240317
MAGED1	-0.0775991	0.215215	0.632748	0.0722777	0.282849	0.678244	0.0961109	0.186798	0.393105	0.157124	0.00247987	0.0230064	0.190698	0.0016606	0.0143609	0.0314958	0.622525	0.873299
LRP10	0.0935846	0.238302	0.663089	0.24734	0.00147498	0.0262013	0.319715	0.000285139	0.00243999	0.161398	0.0115411	0.0789899	0.243061	0.00167351	0.0144519	0.0796019	0.287948	0.646397
HNRNPA3	-0.0928535	0.0640902	0.330975	-0.0634714	0.22929	0.628076	-0.266791	5.27e-06	7.86e-05	0.0369078	0.360226	0.737632	-0.156817	0.00168338	0.014531	-0.195573	0.000143154	0.0032907
AARSD1	-0.107699	0.308364	0.739296	-0.307958	0.00174931	0.0298136	-0.494016	8.8e-06	0.00012478	-0.192349	0.0626343	0.276286	-0.369119	0.00168697	0.0145564	-0.178498	0.104669	0.386504
BMF	2.45465	5.82e-32	1.06e-29	1.10063	5.38e-06	0.000292918	2.90266	1.44e-53	4.58e-51	-1.3429	2.94e-14	1.51e-12	0.463536	0.00170208	0.0146811	1.8044	2.03e-29	5.53e-27
ZFYVE27	0.0622009	0.496842	0.863559	-0.0479992	0.581119	0.869575	-0.26113	0.00784607	0.0356611	-0.102404	0.227781	0.592118	-0.306226	0.00171376	0.0147678	-0.205569	0.0265052	0.169843
GATA3	0.512874	1.79e-05	0.000442114	-0.233815	0.0525538	0.291938	0.11921	0.336174	0.570835	-0.739084	1.87e-10	6.45e-09	-0.376174	0.0017175	0.0147966	0.361108	0.00311509	0.0366629
KLRC4-KLRK1	-0.449087	0.067144	0.340646	0.477973	0.00961142	0.0994792	0.312252	0.144954	0.330657	0.932271	1.69e-05	0.000290557	0.77734	0.00172225	0.0148337	-0.156319	0.417878	0.751121
NUB1	0.052574	0.501523	0.86562	0.158854	0.0329271	0.221255	0.27914	0.000625856	0.0046303	0.11396	0.100131	0.371167	0.24375	0.00172262	0.0148337	0.128034	0.0838987	0.33767
MAFK	0.0146326	0.859723	0.982696	-0.0669102	0.407216	0.776559	-0.27973	0.00207645	0.0123294	-0.0738519	0.330914	0.712464	-0.277203	0.00173122	0.01489	-0.205382	0.0159411	0.118922
RBBP6	-0.0919737	0.183972	0.591485	0.0442537	0.549917	0.854722	0.0882208	0.229428	0.452414	0.14427	0.0192627	0.117605	0.197525	0.00174009	0.0149628	0.0516663	0.445003	0.769511
RTEL1-TNFRSF6B	0.143868	0.200511	0.613247	-0.15411	0.148769	0.517189	-0.256921	0.0323884	0.108755	-0.290568	0.00690128	0.0529232	-0.383151	0.00174129	0.0149696	-0.0944744	0.419068	0.751711
STC2	-0.483782	3.62e-11	2.28e-09	-0.132513	0.0575699	0.307306	-0.748841	1.09e-20	1.14e-18	0.359033	2.22e-08	6e-07	-0.247974	0.00174358	0.0149822	-0.608845	3.96e-17	4.56e-15
GNL2	-0.210405	0.000828199	0.0130005	-0.277241	1.13e-05	0.00053376	-0.447984	2.06e-09	6.42e-08	-0.0592586	0.291422	0.671677	-0.220352	0.00174612	0.0149969	-0.162875	0.0194344	0.136045
PTAR1	-0.0739467	0.388148	0.798658	0.0869487	0.287319	0.682135	0.18796	0.0316385	0.106743	0.168377	0.0388646	0.197936	0.279276	0.00176904	0.0151758	0.109179	0.196209	0.540298
NOTCH2	0.228976	0.00620012	0.0657087	0.249478	0.00173297	0.0296103	0.515201	2.29e-07	4.87e-06	0.0282451	0.708532	0.930517	0.303621	0.00177153	0.0151936	0.27367	0.00325326	0.0377406
NCBP2-AS2	0.166585	0.181867	0.588206	-0.22174	0.0650475	0.328909	-0.249517	0.0537885	0.159907	-0.380163	0.00126849	0.0132701	-0.398849	0.00177312	0.0152036	-0.020595	0.867885	0.964994
MANEAL	-0.00153055	0.98748	0.999357	-0.240971	0.0104102	0.105288	-0.345322	0.000795955	0.00565063	-0.231607	0.0137196	0.0904743	-0.326508	0.00177713	0.0152272	-0.0968703	0.335492	0.688194
PLEKHA2	0.0715997	0.21353	0.630516	-0.254827	2.63e-05	0.00106197	-0.141994	0.0427434	0.134654	-0.318793	1.93e-10	6.61e-09	-0.196307	0.00178732	0.0153012	0.120644	0.0608158	0.28046
MYO1D	0.169927	0.0981946	0.426774	-0.338005	0.00083323	0.016918	-0.193808	0.0780578	0.211757	-0.500208	7.65e-07	1.62e-05	-0.346416	0.00179341	0.0153377	0.15201	0.165497	0.496477
LARS2	-0.155543	0.0534418	0.29454	-0.230571	0.0028854	0.0427446	-0.456327	3.63e-07	7.39e-06	-0.0673296	0.374835	0.750251	-0.283533	0.00179438	0.0153425	-0.218114	0.0113206	0.0939062
ELP5	-0.024727	0.795453	0.969623	-0.102238	0.284964	0.680016	-0.319967	0.0012825	0.00832499	-0.0700829	0.405259	0.77624	-0.278062	0.00180246	0.0154079	-0.209962	0.0182632	0.13001
NAA15	-0.239718	9.72e-06	0.000252216	-0.249561	1.24e-05	0.000570992	-0.425077	1.15e-11	4.92e-10	-0.00217545	0.960872	0.991837	-0.168063	0.00180362	0.0154142	-0.167665	0.00234253	0.0299237
CDC45	-0.303396	6.15e-05	0.00136006	-0.137961	0.0551045	0.300388	-0.578561	1.15e-12	5.9e-11	0.173053	0.0133212	0.0883702	-0.257914	0.00181678	0.0155084	-0.432802	1.81e-08	1.08e-06
PDE4B	-0.260819	0.083615	0.392304	0.12051	0.338404	0.720058	0.190853	0.154232	0.345589	0.389212	0.00608906	0.0481417	0.469104	0.00182388	0.0155617	0.0781781	0.537923	0.824893
AKT1	0.0600728	0.374892	0.791208	-0.0336175	0.626719	0.890777	-0.163473	0.0297013	0.101431	-0.0862225	0.134539	0.44465	-0.206512	0.00183391	0.0156363	-0.122228	0.0657842	0.29349
IRF1	-0.133276	0.157421	0.548217	0.327078	9.59e-05	0.00313019	0.134689	0.146444	0.333186	0.468609	6.51e-09	1.92e-07	0.285386	0.00183983	0.0156748	-0.18499	0.0217659	0.147865
POLR2I	-0.0206414	0.869318	0.983806	-0.144077	0.207922	0.599615	-0.415708	0.0012292	0.00803706	-0.114672	0.273493	0.652255	-0.377556	0.00187156	0.0159013	-0.264963	0.0144345	0.11183
ZC3H13	-0.0506996	0.416537	0.81787	0.00101545	0.987404	0.997078	0.111318	0.0981981	0.250629	0.0595133	0.250482	0.622963	0.179328	0.00187407	0.0159189	0.118155	0.0437377	0.232021
NELFA	0.00234166	0.978725	0.997777	-0.0937144	0.263495	0.661345	-0.311819	0.000927523	0.00640751	-0.0884246	0.285442	0.665897	-0.296734	0.00187838	0.015948	-0.210311	0.0201817	0.139883
ISOC2	-0.0739502	0.47946	0.854085	-0.16596	0.0908252	0.397098	-0.430856	7.97e-05	0.000829608	-0.0838536	0.384853	0.759129	-0.33974	0.00188805	0.0160151	-0.257686	0.0115195	0.0951541
ZNF468	-0.215983	0.123782	0.483748	0.293374	0.0132314	0.123485	0.190786	0.145926	0.33234	0.51511	2.27e-05	0.000381144	0.423476	0.00190016	0.0161028	-0.093498	0.417205	0.750677
WDR36	-0.190228	0.00247678	0.0316239	-0.321367	4.81e-07	3.6e-05	-0.406796	8.63e-09	2.36e-07	-0.123531	0.0212394	0.125914	-0.199124	0.00190214	0.0161158	-0.0774514	0.223455	0.575922
CABLES1	-0.279473	0.0525702	0.291481	0.435864	0.000167783	0.00490623	0.157399	0.232128	0.45579	0.72278	1.56e-08	4.36e-07	0.454243	0.00190373	0.0161255	-0.270394	0.0226411	0.151763
ZFP28	0.00994083	0.966467	0.995984	0.6352	0.000706476	0.0148995	0.669265	0.000772263	0.00551484	0.632539	0.00218666	0.0208065	0.676389	0.00190455	0.0161287	0.0421637	0.811741	0.949674
NDRG4	-0.120039	0.492277	0.861186	-0.36884	0.0213502	0.168512	-0.770816	2.65e-05	0.000322982	-0.241167	0.177291	0.519601	-0.633561	0.00190858	0.0161466	-0.394104	0.0388602	0.216314
FMNL3	0.272004	0.219292	0.637943	0.806871	1.8e-06	0.000115304	0.856848	4.17e-06	6.43e-05	0.549133	0.0021334	0.0203899	0.606447	0.00191011	0.0161532	0.0554392	0.711543	0.911688
INTS11	0.0379042	0.674631	0.935119	-0.114451	0.174237	0.555716	-0.265318	0.00383049	0.0203449	-0.144333	0.0821127	0.327969	-0.285914	0.00193008	0.0163069	-0.143372	0.0923187	0.358107
ZBTB6	-0.104672	0.343751	0.767213	0.0752437	0.451101	0.803367	0.217249	0.039079	0.125772	0.187197	0.0699482	0.296869	0.339026	0.00193397	0.0163321	0.150138	0.130499	0.434222
IL4I1	-0.104894	0.596822	0.908334	0.0868365	0.808473	0.951476	-0.759373	0.0587586	0.171216	0.18982	0.245958	0.617314	-0.645258	0.0019448	0.0164122	-0.837876	1.42e-05	0.000455335
RAD51C	0.0498891	0.74973	0.960734	-0.194805	0.178684	0.562039	-0.490059	0.00260025	0.0148889	-0.238142	0.111305	0.394639	-0.522592	0.00195228	0.0164677	-0.286061	0.0709203	0.306249
EEF2K	0.0965349	0.220401	0.639776	-0.176788	0.0234933	0.178226	-0.196391	0.0354737	0.116845	-0.265522	0.000195647	0.00263314	-0.276057	0.001954	0.0164783	-0.0122685	0.887997	0.970282
FBXW5	0.0567993	0.484344	0.856678	-0.0629736	0.437416	0.797532	-0.218739	0.0115902	0.0486873	-0.112191	0.140137	0.456574	-0.258381	0.00196511	0.0165527	-0.148123	0.0729162	0.310906
MFSD3	0.107048	0.59921	0.909476	-0.439569	0.0245595	0.18394	-0.597832	0.00593634	0.0284976	-0.537742	0.00728065	0.0551487	-0.68791	0.00196492	0.0165527	-0.152034	0.486066	0.793796
NAPRT	0.0569731	0.606238	0.91233	-0.127416	0.226002	0.623218	-0.327706	0.00529631	0.0261524	-0.176366	0.0926069	0.353787	-0.367472	0.00196672	0.0165625	-0.193145	0.0876343	0.347148
ARHGAP21	0.0716423	0.545214	0.884866	0.320726	0.00201035	0.0328329	0.40705	0.000264817	0.00229767	0.256073	0.0148542	0.0965557	0.352524	0.00196845	0.0165732	0.0946313	0.346854	0.697693
GINS2	-0.199689	0.00704837	0.0726753	-0.183079	0.0116843	0.114414	-0.462533	7.1e-09	1.97e-07	0.0242895	0.725832	0.934748	-0.24558	0.00196916	0.0165754	-0.271548	0.000361326	0.00707873
IPO5	-0.150648	0.00114478	0.0169698	-0.192881	0.000168567	0.00492202	-0.311446	5.14e-08	1.25e-06	-0.0346652	0.331772	0.713122	-0.143595	0.00197142	0.0165905	-0.110793	0.0255665	0.165421
ZFP1	-0.124207	0.166291	0.562073	0.0995486	0.22825	0.626672	0.134431	0.132816	0.309957	0.231117	0.00432853	0.0366274	0.275835	0.00200537	0.0168372	0.0429652	0.601316	0.861198
FBXL3	-0.0927848	0.285245	0.716604	0.0738965	0.334469	0.716392	0.151059	0.0673894	0.189704	0.173814	0.023458	0.135248	0.260778	0.00201149	0.016873	0.085281	0.247011	0.605056
LSMEM2	-0.149844	0.274084	0.705488	-0.336335	0.00611851	0.0715138	-0.646497	4.17e-06	6.43e-05	-0.178002	0.189822	0.538708	-0.479295	0.00202557	0.0169754	-0.303074	0.0317072	0.191456
NYNRIN	-0.23569	0.0327112	0.213838	0.215793	0.0225342	0.173705	0.100618	0.350836	0.584557	0.459718	3.88e-06	7.34e-05	0.353814	0.00203094	0.0170087	-0.107737	0.274485	0.63301
ANAPC5	-0.0725758	0.19369	0.604235	-0.123084	0.0349547	0.229862	-0.263361	3.98e-05	0.000457812	-0.042966	0.36323	0.739573	-0.173615	0.0020399	0.017064	-0.132509	0.0208697	0.143444
CTSO	0.141421	0.427238	0.825212	0.0508599	0.752879	0.93521	0.620635	7.53e-05	0.00079103	-0.0845119	0.611903	0.895034	0.494639	0.00204779	0.0171221	0.577311	8.69e-05	0.00217932
DOHH	-0.0697691	0.581929	0.899909	-0.196746	0.0890521	0.392705	-0.497113	0.000151067	0.00143101	-0.118228	0.30588	0.687961	-0.409954	0.00204885	0.0171271	-0.293697	0.0152516	0.115768
ATP8A1	0.25582	0.00130191	0.0187857	-0.144008	0.072789	0.349173	0.0147778	0.860049	0.936877	-0.392147	4.27e-09	1.28e-07	-0.223684	0.00205548	0.0171785	0.166761	0.0221075	0.149466
ABRAXAS1	-0.0805947	0.342897	0.766457	0.0122372	0.879076	0.970589	0.168606	0.0659409	0.186651	0.100233	0.172859	0.513322	0.266568	0.00206491	0.0172454	0.164868	0.0448712	0.235402
CTSC	-0.233788	0.00204241	0.0271548	-0.267496	0.000402268	0.00963818	-0.504788	2.72e-09	8.15e-08	-0.0261322	0.712526	0.931227	-0.254082	0.00207053	0.0172804	-0.229848	0.00453664	0.0480513
ZNF92	-0.185562	0.0330392	0.214932	-0.00859779	0.914874	0.982113	0.0735499	0.424601	0.654334	0.184229	0.0161345	0.102795	0.276399	0.00209318	0.0174494	0.0906033	0.276633	0.634768
ARPC1B	0.00666319	0.937957	0.991867	0.0827723	0.599123	0.877678	-0.230549	0.0156662	0.0613084	0.0808704	0.19538	0.54714	-0.220236	0.00209861	0.0174867	-0.303252	4.72e-05	0.00127655
FAF2	-0.070114	0.345499	0.768817	0.133325	0.0566529	0.305166	0.135711	0.0766513	0.208774	0.211323	0.000909925	0.0100441	0.223087	0.00210687	0.0175434	0.00999815	0.881298	0.968848
ZDHHC20	-0.115004	0.0860473	0.398661	0.0667807	0.323341	0.70944	0.0524589	0.468413	0.691751	0.189499	0.00025973	0.00337864	0.18484	0.00210668	0.0175434	-0.00638399	0.914812	0.978747
QTRT1	-0.00244657	0.984436	0.999357	-0.168011	0.157295	0.529909	-0.423958	0.00118886	0.00780472	-0.15729	0.183233	0.529041	-0.404305	0.00210761	0.0175455	-0.248985	0.0459764	0.23897
QKI	-0.0832234	0.321699	0.749427	0.161699	0.0379331	0.241181	0.153389	0.0682153	0.191425	0.252383	0.000704561	0.00806285	0.253866	0.00211246	0.0175819	-0.000240942	0.997477	0.999332
MZT2A	0.0121797	0.922493	0.989797	0.0171616	0.881549	0.971086	-0.39694	0.00264621	0.0151055	0.013735	0.899214	0.977963	-0.392018	0.0021196	0.0176372	-0.407689	0.000457085	0.00861067
RNASEH1	0.0122765	0.861453	0.982934	-0.114022	0.107723	0.43732	-0.228224	0.00250242	0.0144273	-0.118586	0.0704521	0.29796	-0.22322	0.00212739	0.0176859	-0.106276	0.139195	0.450116
THRIL	0.150408	0.0891133	0.405575	-0.067619	0.407565	0.776574	-0.15203	0.0926373	0.241296	-0.210428	0.0107518	0.0748829	-0.285133	0.00216464	0.0179627	-0.0765206	0.371731	0.719029
HNRNPA2B1	-0.124334	0.0117448	0.106623	-0.0905635	0.0861782	0.38556	-0.299525	1.76e-06	3.04e-05	0.0413119	0.268355	0.645281	-0.158244	0.00217537	0.0180434	-0.201303	0.000251183	0.00529543
TMEM119	-0.156025	0.768956	0.963604	0.698819	0.075388	0.355924	1.18583	0.00212517	0.0125562	0.856247	0.0603029	0.269318	1.35293	0.00218117	0.0180874	0.494807	0.143581	0.457745
COX6C	0.0758613	0.259499	0.688879	-0.0528884	0.459884	0.808984	-0.165691	0.0345241	0.114531	-0.121209	0.0591967	0.266007	-0.224332	0.00218929	0.0181424	-0.105101	0.170454	0.504684
SVIP	-0.0818457	0.273402	0.704994	0.184472	0.00977651	0.100671	0.129283	0.101942	0.257394	0.27379	2.39e-05	0.000399254	0.228419	0.00221178	0.0183203	-0.0471484	0.50713	0.806647
NDUFB2	0.0922904	0.373318	0.790062	-0.00324211	0.974503	0.9948	-0.209506	0.0561563	0.165251	-0.0877676	0.294982	0.675408	-0.28482	0.00222968	0.0184391	-0.198921	0.0281262	0.176589
PREX1	1.37732	5.69e-101	6.63e-98	0.880404	7.4e-38	2.99e-34	1.56686	3.36e-85	1.55e-82	-0.489273	8.49e-22	7.47e-20	0.206701	0.00223782	0.0184819	0.694123	3.67e-23	8.05e-21
PUSL1	-0.0482485	0.689859	0.940728	-0.124565	0.270213	0.668283	-0.455166	0.000280137	0.0024057	-0.0680085	0.549262	0.865984	-0.389692	0.00223687	0.0184819	-0.323579	0.00657159	0.0634709
PTBP1	-0.0482669	0.379812	0.794024	-0.039184	0.517845	0.840368	-0.227049	0.00121606	0.00796422	0.0165189	0.648496	0.909551	-0.161652	0.00224083	0.0184892	-0.180161	0.00141312	0.0207719
HSPA5	-0.228295	6.86e-07	2.23e-05	-0.0697056	0.170398	0.549095	-0.110209	0.0466051	0.14382	0.166153	2.65e-06	5.17e-05	0.135244	0.00224309	0.0185016	-0.0327516	0.492446	0.796721
CD3EAP	-0.102098	0.221012	0.640573	-0.189363	0.0170149	0.145331	-0.391667	7.07e-06	0.000102022	-0.0796139	0.313908	0.695567	-0.27232	0.00224468	0.0185042	-0.194382	0.0204292	0.141257
SOCS4	-0.090836	0.310406	0.741512	0.0361715	0.672121	0.909438	0.131171	0.14607	0.332575	0.1343	0.0598591	0.267951	0.239149	0.00224917	0.0185328	0.103104	0.16195	0.49071
ATAD3B	-0.0662641	0.561049	0.890556	-0.178743	0.088776	0.392178	-0.488065	0.000101166	0.00101843	-0.104707	0.343793	0.722997	-0.40484	0.00225832	0.0185956	-0.301676	0.0144948	0.112006
MGLL	1.48581	4.88e-10	2.7e-08	-0.0816713	0.780522	0.943483	0.799259	0.00186873	0.0112952	-1.55642	2.61e-10	8.83e-09	-0.668352	0.00226879	0.018669	0.887289	0.000910947	0.0150861
FER	0.0247403	0.807142	0.972937	0.131194	0.153453	0.523729	0.31154	0.00113666	0.00751974	0.113935	0.229043	0.594262	0.304078	0.00227492	0.0187025	0.188359	0.0371358	0.210842
TMEM245	-0.0885284	0.189476	0.599104	0.0402818	0.554646	0.857601	0.0830219	0.249544	0.477356	0.136554	0.0133596	0.0885295	0.188898	0.00228543	0.0187847	0.0506631	0.412571	0.74747
RPL37	0.360094	0.0251939	0.182497	0.118585	0.482581	0.822146	0.187625	0.27593	0.507177	-0.233834	0.0233537	0.134799	-0.154846	0.00229905	0.0188838	0.0770953	0.259136	0.617585
HMGN2	0.0316988	0.571132	0.895529	0.0811974	0.200931	0.590424	-0.131701	0.0438587	0.137263	0.0567726	0.195217	0.546966	-0.146356	0.00230208	0.0188959	-0.205086	0.000215546	0.00466957
MAP3K6	0.644269	2.81e-05	0.00067377	0.162105	0.271736	0.669446	0.124401	0.460666	0.685028	-0.474381	0.000975717	0.0106837	-0.502413	0.00230112	0.0188959	-0.0300187	0.850981	0.960708
PTGES3L-AARSD1	-0.0958267	0.358156	0.778185	-0.298346	0.00219824	0.0351195	-0.464587	2.18e-05	0.000273924	-0.194671	0.0560702	0.256045	-0.351542	0.00230394	0.0189005	-0.158615	0.143045	0.456737
PSMG1	-0.188297	0.0121806	0.109286	-0.271348	0.000243999	0.00653322	-0.450973	1.27e-07	2.81e-06	-0.0755768	0.253185	0.626441	-0.245194	0.00231411	0.0189604	-0.171391	0.0291746	0.180943
UCKL1	-0.0848228	0.462535	0.844439	-0.238368	0.0234522	0.177961	-0.477628	4.91e-05	0.000547956	-0.145111	0.182773	0.528536	-0.375311	0.002318	0.0189837	-0.232118	0.0385391	0.215267
NOL7	-0.210056	0.00222706	0.0291018	-0.268534	8.71e-05	0.0028959	-0.450464	4.3e-09	1.25e-07	-0.0508588	0.417567	0.785669	-0.223353	0.00234123	0.0191394	-0.174271	0.0152092	0.115517
HEATR3	-0.174364	0.0459537	0.266124	-0.244428	0.00329285	0.0467868	-0.480488	1.65e-07	3.59e-06	-0.0624554	0.456897	0.812381	-0.288833	0.00234439	0.0191565	-0.228205	0.0108835	0.091174
GLRX5	-0.0443983	0.547012	0.885669	-0.255106	0.00050734	0.0114932	-0.277808	0.00057747	0.0043683	-0.20297	0.00103289	0.0111926	-0.216464	0.00234697	0.0191733	-0.0151944	0.826855	0.955091
SDE2	-0.0141778	0.860019	0.982715	0.122393	0.110755	0.444166	0.2095	0.00766069	0.0349344	0.144227	0.0551235	0.252768	0.241039	0.00234903	0.0191816	0.0949078	0.20783	0.556254
COL4A3BP	0.117549	0.164238	0.558089	0.100662	0.211188	0.604352	0.343575	5.12e-05	0.000568417	-0.00947288	0.898601	0.977963	0.243283	0.00235032	0.0191877	0.250987	0.000990494	0.0160836
KCNN4	-0.292927	0.0753475	0.367301	-0.256947	0.083718	0.3796	-0.865334	3.79e-07	7.71e-06	0.0451501	0.773361	0.946747	-0.554988	0.00235891	0.0192449	-0.60187	0.000248336	0.0052517
HPDL	-0.0935779	0.577765	0.897908	-0.265709	0.0836234	0.379387	-0.698677	6.42e-05	0.000689816	-0.16425	0.333443	0.714983	-0.587707	0.00235877	0.0192449	-0.42538	0.0176621	0.126953
KLF3	-0.25463	0.0588348	0.313316	0.097475	0.402727	0.773647	0.13268	0.284744	0.517274	0.358579	0.00391164	0.0336603	0.404055	0.00235961	0.0192463	0.0436586	0.704753	0.908009
SNRNP25	-0.0685469	0.383413	0.795626	-0.102715	0.193178	0.580368	-0.333371	0.000105866	0.00105848	-0.0266395	0.711352	0.931221	-0.247762	0.00237156	0.0193264	-0.223133	0.00549822	0.0555189
RPL36AL	-0.0613918	0.313166	0.743775	-0.119936	0.0607332	0.31561	-0.28038	0.000231808	0.00206528	-0.0511373	0.318469	0.700596	-0.202298	0.00237893	0.0193711	-0.153004	0.025536	0.165252
FRYL	-0.0219867	0.771067	0.964253	0.103788	0.128189	0.480221	0.219182	0.00853309	0.0381588	0.133224	0.0532533	0.246773	0.258562	0.00238144	0.0193852	0.123607	0.113732	0.404765
CUEDC1	-0.295043	0.277865	0.709129	0.892035	4.72e-06	0.000261498	0.458375	0.0432941	0.135972	1.20021	4.61e-08	1.16e-06	0.773394	0.00240116	0.0195151	-0.428464	0.0216009	0.147012
MIER3	-0.0378892	0.62809	0.92031	0.099691	0.180068	0.563575	0.166622	0.0362585	0.118779	0.144979	0.0271071	0.150525	0.22177	0.00240271	0.0195189	0.0750303	0.274364	0.632922
LGR6	0.203691	0.103355	0.438496	0.51544	2.5e-06	0.00015379	0.530579	6.21e-06	9.1e-05	0.320775	0.00231865	0.0218434	0.344914	0.00240623	0.01953	0.0223739	0.822867	0.954067
ZNF146	-0.12491	0.0728109	0.359781	-0.0724338	0.308106	0.69864	0.0312484	0.682126	0.843125	0.0601326	0.210368	0.568787	0.173393	0.00242656	0.0196768	0.111566	0.0543508	0.262705
RRP12	-0.146451	0.0976533	0.425593	-0.289512	0.000607259	0.0131651	-0.473748	1.62e-06	2.83e-05	-0.135231	0.115009	0.403426	-0.310252	0.00242701	0.0196768	-0.177118	0.0680125	0.299039
CDT1	-0.0624386	0.375148	0.791368	0.08457	0.233967	0.63287	-0.31304	0.000274549	0.00236711	0.154504	0.00705008	0.0538217	-0.233825	0.00244391	0.0197875	-0.390428	2.34e-07	1.17e-05
PEMT	-0.160339	0.281278	0.712582	-0.294052	0.0293987	0.205669	-0.700745	6.8e-06	9.85e-05	-0.126424	0.396544	0.769155	-0.52294	0.00244503	0.0197875	-0.398347	0.0119265	0.0977791
EZR	0.33539	2.82e-10	1.6e-08	-0.0517389	0.380964	0.756413	0.156386	0.015585	0.0610429	-0.379746	1.03e-17	6.49e-16	-0.16191	0.00246979	0.0199301	0.215841	0.00019318	0.00425934
PDXP	-0.182099	0.0160928	0.133468	-0.251114	0.000704831	0.0148789	-0.431844	1.16e-07	2.59e-06	-0.0612841	0.361239	0.737928	-0.232661	0.002471	0.0199331	-0.173187	0.0186386	0.131765
TMEM258	0.181679	0.460374	0.843384	0.167294	0.515253	0.839156	-0.139929	0.579044	0.774504	-0.00741259	0.934996	0.985706	-0.30375	0.00247126	0.0199331	-0.298367	0.00223496	0.0288834
CCDC183-AS1	-0.121288	0.443377	0.83532	-0.315089	0.0309813	0.212826	-0.68973	3.9e-05	0.000450454	-0.187124	0.235102	0.602933	-0.55064	0.00247724	0.0199591	-0.365309	0.0316371	0.191116
C11orf95	-0.0198678	0.824352	0.975533	0.264112	0.000867879	0.017472	0.233797	0.00758943	0.0346672	0.291703	0.000244792	0.00320373	0.271024	0.0024971	0.0200925	-0.0224641	0.776652	0.937729
WRAP73	0.0177686	0.891458	0.987529	-0.18915	0.118928	0.460944	-0.421577	0.0018162	0.0110442	-0.198609	0.111347	0.394719	-0.422172	0.00249846	0.020099	-0.22524	0.0854193	0.341585
PTGFRN	-0.131534	0.440156	0.833025	-0.27542	0.0736868	0.35118	-0.74625	2.72e-05	0.000330375	-0.135858	0.4272	0.793281	-0.597328	0.00250535	0.0201365	-0.463298	0.0105929	0.089626
NOM1	-0.032703	0.656949	0.930487	-0.127161	0.0814985	0.373831	-0.29038	0.000382138	0.00312563	-0.086768	0.202861	0.557635	-0.240302	0.00252856	0.0202737	-0.155283	0.0449648	0.235751
IPW	0.0640179	0.775971	0.965914	0.533415	0.00469825	0.0593969	0.655258	0.000653344	0.00479395	0.473438	0.016634	0.10519	0.605423	0.00253522	0.0203047	0.130038	0.447552	0.770831
ENTPD4	0.150331	0.113153	0.459601	0.325449	0.000179762	0.00510264	0.399236	1.68e-05	0.000219657	0.182224	0.0238693	0.136904	0.266051	0.00253811	0.0203233	0.0820533	0.308752	0.664857
TEF	0.0295507	0.805318	0.97254	-0.443218	0.000149991	0.00446638	-0.404855	0.00213319	0.012588	-0.464948	0.00014242	0.00200537	-0.417036	0.00254324	0.020351	0.0457907	0.73622	0.921835
UNC13B	0.0441893	0.633919	0.922277	0.338984	2.23e-05	0.000925982	0.302673	0.000539335	0.00413434	0.302383	0.000228478	0.00301438	0.275773	0.00255429	0.0204259	-0.0283705	0.717924	0.914198
ATP5PF	0.0288962	0.697583	0.942474	-0.0917059	0.230995	0.629624	-0.225875	0.0112479	0.0475803	-0.113244	0.0764113	0.314095	-0.23835	0.00255887	0.020449	-0.126998	0.114137	0.405623
TECR	-0.120298	0.152884	0.540327	-0.16371	0.0508639	0.286218	-0.368089	4.62e-05	0.000519339	-0.0359548	0.593094	0.886233	-0.230663	0.0025768	0.0205741	-0.19676	0.00816737	0.0745
NOP58	-0.164251	0.0194362	0.152026	-0.21673	0.00187127	0.031234	-0.382907	2.31e-06	3.9e-05	-0.0450825	0.365541	0.741429	-0.201524	0.00258904	0.0206537	-0.158167	0.0154811	0.116563
DLG4	-0.048853	0.762503	0.96231	0.548609	2.96e-05	0.00117121	0.405496	0.00577059	0.0279205	0.603528	1.59e-05	0.000273687	0.470866	0.00260875	0.0207744	-0.134275	0.299564	0.655915
IL16	0.124364	0.278486	0.709779	0.109425	0.310792	0.700621	0.441491	5.43e-05	0.000595439	-0.00739517	0.946241	0.988372	0.33433	0.00261152	0.0207919	0.340065	0.00126641	0.0191903
TPT1	0.145292	0.000790646	0.012537	0.0333742	0.497589	0.830576	0.282608	7.75e-06	0.000110795	-0.104393	0.00161643	0.0161722	0.154255	0.00261886	0.0208321	0.256922	5.02e-06	0.000180341
BTNL9	1.27027	5.31e-08	2.08e-06	0.0820595	0.749057	0.934271	0.5918	0.0179453	0.0681311	-1.17925	1.36e-07	3.28e-06	-0.660299	0.00263605	0.0209367	0.517526	0.0324387	0.194423
ECSIT	-0.0240192	0.842492	0.979051	-0.18311	0.104731	0.430279	-0.41869	0.000826711	0.00581553	-0.15067	0.178105	0.521283	-0.377466	0.00263918	0.0209433	-0.228582	0.0511149	0.252941
YDJC	-0.0288246	0.781033	0.967356	-0.0565284	0.549276	0.854161	-0.373623	0.000405237	0.00327981	-0.0194496	0.839121	0.961616	-0.327499	0.00264535	0.0209835	-0.309804	0.0016616	0.0233765
HDAC5	0.115273	0.124671	0.485851	0.32639	9.6e-06	0.00046912	0.334396	6.74e-05	0.000719482	0.218682	0.000882317	0.00978169	0.236287	0.00265243	0.0210209	0.0154439	0.840116	0.957488
LMAN2	0.020235	0.785843	0.967952	-0.0340526	0.663947	0.906626	-0.202621	0.0116375	0.0488411	-0.047091	0.468573	0.818527	-0.205827	0.0026604	0.0210702	-0.160719	0.0256323	0.165732
THEM6	-0.122575	0.278419	0.709752	-0.172352	0.0979349	0.416707	-0.523213	9.62e-06	0.000134945	-0.0419159	0.70599	0.929217	-0.383324	0.00266031	0.0210702	-0.343348	0.00350462	0.0398989
GPR155	0.0622349	0.466339	0.846022	-0.0545433	0.507018	0.835531	0.295787	0.000511928	0.00396373	-0.109117	0.17059	0.509996	0.250891	0.0026636	0.0210864	0.358251	7.89e-06	0.000272383
IREB2	-0.167484	0.00303348	0.0369903	-0.0436815	0.450768	0.803215	-0.0174007	0.78407	0.89962	0.131424	0.00479266	0.039812	0.167398	0.00266684	0.0210982	0.0341451	0.540338	0.826183
OFD1	0.144939	0.162765	0.555946	-0.249086	0.012201	0.117673	-0.189875	0.073871	0.203095	-0.386752	7.64e-05	0.00114747	-0.317545	0.00267139	0.021125	0.0674927	0.506642	0.806187
PHF21A	0.102319	0.419449	0.819565	0.225535	0.0455577	0.26905	0.450574	0.000148804	0.00141348	0.131471	0.256027	0.629784	0.366018	0.00269351	0.0212744	0.232715	0.0334132	0.197848
ADRM1	-0.089514	0.302783	0.735074	-0.100362	0.237384	0.637017	-0.370911	0.000112686	0.00111554	-0.0032263	0.96501	0.992413	-0.264372	0.00269438	0.0212744	-0.26334	0.00179581	0.0247927
ZNF549	-0.0700725	0.614596	0.91485	0.17439	0.145449	0.511295	0.323342	0.0111651	0.0473029	0.252239	0.0505258	0.238268	0.410937	0.00270001	0.0213096	0.156837	0.188173	0.528468
TRAPPC5	0.149827	0.319181	0.747574	0.0210335	0.883738	0.971882	-0.267078	0.0827096	0.221495	-0.120432	0.329943	0.71159	-0.399375	0.00271401	0.0214154	-0.280887	0.0275807	0.174433
VAC14	0.0591403	0.574738	0.896654	-0.177065	0.0852223	0.383025	-0.278912	0.0114265	0.0481618	-0.228365	0.0203478	0.122093	-0.320852	0.00271636	0.0214293	-0.0944927	0.365102	0.714124
PBRM1	-0.0324525	0.58753	0.903193	0.0789184	0.234787	0.633906	0.125277	0.0662056	0.187207	0.119368	0.0254731	0.143939	0.175207	0.002718	0.0214376	0.0542086	0.394489	0.734825
KCTD15	0.17238	0.121439	0.478768	-0.0460016	0.671943	0.909438	-0.207162	0.0836154	0.22326	-0.210591	0.0521331	0.243378	-0.362322	0.00271931	0.0214433	-0.153867	0.192474	0.534464
TNKS2	-0.0554591	0.399482	0.806271	0.0583824	0.36895	0.747318	0.11498	0.0976527	0.249649	0.121507	0.028073	0.154731	0.187748	0.00273385	0.0215439	0.0645362	0.287303	0.645853
APEX1	-0.102084	0.0501991	0.282488	-0.134428	0.0192043	0.157603	-0.279084	1.71e-05	0.000222741	-0.0249336	0.557897	0.870454	-0.16008	0.00273905	0.0215709	-0.136991	0.0171307	0.12443
FAM213B	0.253644	0.0257641	0.185003	0.00583823	0.957757	0.991278	-0.133388	0.276435	0.507685	-0.240055	0.0289417	0.158556	-0.369664	0.00274022	0.021572	-0.131735	0.272124	0.631179
ZNF266	0.10102	0.412859	0.815156	0.23305	0.0358328	0.233376	0.422118	0.000297178	0.00252564	0.138468	0.193854	0.54487	0.337645	0.00275008	0.0216436	0.197481	0.0528641	0.258337
TOMM34	-0.0425122	0.627435	0.91998	-0.14892	0.0761554	0.358205	-0.331042	0.000347491	0.00287822	-0.0985646	0.219373	0.580312	-0.271378	0.00276575	0.0217575	-0.174643	0.0425417	0.228753
ITGA4	-0.31177	2.34e-07	8.19e-06	-0.147798	0.0175732	0.148652	-0.153934	0.0195983	0.0730631	0.17174	0.000895426	0.00990282	0.175138	0.00276982	0.0217801	0.00173285	0.976564	0.995894
ZNF26	-0.084476	0.622267	0.918267	0.428313	0.00248583	0.0384794	0.381938	0.0106929	0.0457125	0.518081	0.000666898	0.00769005	0.482132	0.00278459	0.0218867	-0.0377685	0.778214	0.938145
TCF7L2	-0.388816	0.0490349	0.277911	0.150654	0.345872	0.725999	0.186921	0.280152	0.511965	0.548922	0.00302106	0.0271569	0.594148	0.0027993	0.0219738	0.0434287	0.790309	0.942028
UGP2	-0.0211223	0.753572	0.961313	0.032556	0.620293	0.88771	0.169668	0.025639	0.0902312	0.0611431	0.283815	0.664486	0.208121	0.00281007	0.0220441	0.145171	0.0332198	0.197256
L3MBTL2	0.00869333	0.913267	0.988879	-0.132797	0.10012	0.421467	-0.257332	0.00253255	0.0145741	-0.133934	0.081431	0.326684	-0.248805	0.00281128	0.0220475	-0.116829	0.161925	0.49071
DXO	0.232347	0.240332	0.665993	-0.34916	0.0681257	0.337316	-0.455849	0.0332414	0.111047	-0.573417	0.00451621	0.0379169	-0.670728	0.00281171	0.0220475	-0.0995192	0.654116	0.886283
MAGED2	-0.235469	0.0279452	0.194554	0.174116	0.0533156	0.294488	0.080481	0.435099	0.663617	0.417572	1.81e-05	0.000309456	0.333273	0.00283452	0.0221832	-0.0860476	0.364759	0.713803
CEP19	-0.0564552	0.739759	0.957316	0.137975	0.34079	0.7222	0.414867	0.0049507	0.0248521	0.202296	0.210686	0.569287	0.488704	0.0028441	0.0222485	0.284771	0.0442493	0.233602
TSPOAP1	-0.0561866	0.853696	0.981531	0.99802	7.78e-06	0.000394127	0.756282	0.00212751	0.0125671	1.05827	2.78e-05	0.000457898	0.828046	0.00285397	0.0223065	-0.232645	0.268062	0.626841
ZNF506	0.126245	0.547079	0.885669	0.754279	7.27e-06	0.00037362	0.675494	0.000193529	0.00177038	0.631683	0.000326501	0.00413649	0.564017	0.00286704	0.0223702	-0.0695043	0.652893	0.886016
ZNF704	0.107141	0.286071	0.717503	0.389037	2.44e-05	0.00100272	0.395608	5.7e-05	0.000622753	0.289575	0.00224862	0.0213214	0.305909	0.00287777	0.0224394	0.0145774	0.877273	0.967816
POGZ	0.0383342	0.602966	0.91123	0.159283	0.0248704	0.18536	0.27405	0.00181725	0.011049	0.128708	0.0503484	0.237673	0.252959	0.00288682	0.0225052	0.122529	0.132054	0.437271
RPS23	0.309159	1.79e-08	7.52e-07	0.0546445	0.450904	0.803351	0.164134	0.0123263	0.0509561	-0.247107	0.0149025	0.0967993	-0.127936	0.00289507	0.0225598	0.117375	0.0674278	0.297583
ATP6V0B	-0.156797	0.0518568	0.288738	-0.0664479	0.415533	0.782373	-0.390244	7.76e-06	0.000110832	0.0977063	0.131888	0.438874	-0.216462	0.00290143	0.0225948	-0.316128	1.27e-05	0.000414757
PAQR8	-0.0781611	0.536315	0.882078	0.256658	0.0216512	0.170162	0.264111	0.0212808	0.0781094	0.341453	0.00325945	0.0289115	0.358736	0.00292949	0.0227742	0.0154689	0.885243	0.969804
ZNF428	0.0499161	0.548727	0.88609	-0.0566136	0.482345	0.822146	-0.216634	0.0154129	0.060536	-0.0986373	0.176876	0.519064	-0.249465	0.00296329	0.0229731	-0.1526	0.0564654	0.268891
CSRNP1	0.214926	0.201514	0.614277	0.356965	0.0153143	0.135841	0.658359	1.18e-05	0.000161658	0.150948	0.324289	0.7064	0.46167	0.0029687	0.0230101	0.309109	0.0253313	0.164303
FAM166A	-0.146077	0.111131	0.455746	-0.152769	0.0995352	0.420234	-0.452425	4.08e-06	6.32e-05	0.000776409	0.993082	0.998796	-0.289245	0.00297065	0.0230141	-0.292137	0.00257798	0.032117
UQCR11	0.0807719	0.31806	0.746977	-0.0355122	0.669115	0.908733	-0.169808	0.0504744	0.152631	-0.108931	0.138369	0.452692	-0.233543	0.00300829	0.0232129	-0.126594	0.11536	0.407712
ACTL6A	-0.174525	0.00883739	0.0866108	-0.16646	0.0102572	0.104106	-0.400764	8.31e-08	1.93e-06	0.0155363	0.786768	0.949443	-0.208934	0.00301388	0.0232363	-0.226277	0.000834588	0.01411
LSP1	3.29638	2.96e-12	2.08e-10	-0.0290513	0.970462	0.99418	2.22102	5.33e-05	0.0005876	-3.32802	8.15e-13	3.58e-11	-1.0595	0.00302119	0.0232633	2.26457	3.24e-05	0.000913607
ZBED5	0.0736587	0.455187	0.840662	0.177467	0.0533604	0.294512	0.331456	0.000847725	0.00594624	0.110898	0.186421	0.533864	0.274953	0.00302654	0.0232944	0.162431	0.0610643	0.281087
PPP2R5A	-0.0469134	0.581436	0.899623	0.0247332	0.763054	0.938695	0.193583	0.0302994	0.10307	0.07923	0.313304	0.695213	0.25779	0.00303695	0.0233695	0.177024	0.0350705	0.203604
IDH3B	0.0145611	0.860116	0.982752	-0.0933338	0.261298	0.659526	-0.247463	0.00519785	0.0257931	-0.100382	0.18296	0.528888	-0.244951	0.0030383	0.0233749	-0.146538	0.074825	0.316554
MRPL52	-0.00408286	0.967836	0.996282	-0.0459211	0.643939	0.89773	-0.327692	0.00194454	0.0116863	-0.0341261	0.720703	0.932951	-0.306441	0.00303897	0.0233752	-0.274295	0.00656192	0.0633939
ENOSF1	-0.129198	0.0225398	0.169183	-0.0270107	0.645592	0.898433	-0.317513	1.08e-06	1.96e-05	0.109841	0.0220776	0.129368	-0.17115	0.00305037	0.023438	-0.282702	1.16e-06	4.97e-05
PPP1R12A	-0.115561	0.0921876	0.413185	-0.0331926	0.627789	0.891372	0.0625838	0.396885	0.629107	0.0900278	0.121108	0.416244	0.195454	0.00305809	0.0234874	0.103778	0.111447	0.400149
SLC25A10	-0.214241	0.0580389	0.310414	-0.0888809	0.384013	0.758842	-0.583176	8.87e-07	1.64e-05	0.134109	0.174755	0.516044	-0.351753	0.0030721	0.0235651	-0.48766	3.58e-06	0.00013836
BACH1	-0.067224	0.472039	0.848976	0.130035	0.126438	0.476472	0.19317	0.0370276	0.120836	0.204706	0.0156665	0.100583	0.277742	0.0030858	0.0236353	0.0712415	0.403526	0.740838
YIPF1	0.127386	0.374528	0.791008	0.260384	0.0371955	0.238197	0.512049	7.86e-05	0.000819524	0.140876	0.2841	0.664659	0.402177	0.00311288	0.0238075	0.25955	0.0303565	0.18586
CNOT8	-0.106708	0.130211	0.49721	0.0553403	0.423182	0.78679	0.080134	0.300604	0.535043	0.16954	0.00346301	0.0304393	0.204221	0.00311463	0.0238159	0.032934	0.62468	0.874149
BCAT1	-0.279237	3.27e-07	1.12e-05	-0.281231	1.58e-06	0.000103511	-0.43993	3.22e-12	1.53e-10	0.00570088	0.883558	0.973984	-0.143495	0.00312173	0.0238601	-0.150939	0.0029816	0.0355636
BIRC2	0.18722	0.127266	0.490556	0.138368	0.206162	0.597646	0.518603	6.31e-06	9.23e-05	-0.0419365	0.70957	0.931015	0.348191	0.00312454	0.0238766	0.388498	0.00025352	0.00532806
MRPL57	0.136889	0.146226	0.528738	0.019611	0.840957	0.959759	-0.150697	0.129205	0.303955	-0.110084	0.21626	0.576214	-0.270457	0.00312685	0.0238892	-0.162464	0.0874546	0.346869
TMPO-AS1	0.0642507	0.468531	0.84714	0.0417898	0.620899	0.887959	-0.250558	0.017192	0.0659414	-0.0145075	0.850389	0.964589	-0.29817	0.00313132	0.0239133	-0.285748	0.00273318	0.0333804
NMT2	-0.38843	0.00152928	0.0214642	-0.00687463	0.948216	0.989342	-0.0333502	0.770353	0.893073	0.388621	0.000822997	0.00920656	0.372107	0.00313207	0.0239139	-0.018234	0.867064	0.96467
EEF1AKMT4-ECE2	0.183328	0.317525	0.746517	-0.22893	0.240133	0.640791	-0.440374	0.0233613	0.0839678	-0.40429	0.0496007	0.235052	-0.606198	0.00315329	0.0240457	-0.204414	0.351377	0.701973
MAPK8IP3	0.619189	1.03e-07	3.8e-06	0.167969	0.143928	0.508209	0.26887	0.0269788	0.0937709	-0.443692	2.43e-05	0.000405043	-0.332643	0.00315703	0.0240691	0.109342	0.328296	0.682568
PDLIM7	-0.276715	0.0171043	0.139146	-0.217957	0.036823	0.236993	-0.684225	1.24e-08	3.34e-07	0.0667886	0.554784	0.868514	-0.390079	0.00316334	0.024105	-0.458719	0.00010819	0.00261915
CMPK2	0.760809	0.00655798	0.0686015	-0.453627	0.12908	0.481931	-0.110507	0.711515	0.859671	-1.20701	3.25e-05	0.000529952	-0.854354	0.00316372	0.024105	0.350368	0.269112	0.627828
UBALD2	0.145434	0.160645	0.552547	0.385292	5.57e-05	0.00197525	0.396033	9.79e-05	0.000990333	0.248274	0.00316346	0.0282469	0.26825	0.00317218	0.0241542	0.0181744	0.827078	0.955132
DMAC1	0.030087	0.760372	0.961827	-0.108316	0.261335	0.659526	-0.255359	0.0158662	0.0619377	-0.130596	0.102502	0.37612	-0.268618	0.00317667	0.0241834	-0.139837	0.112917	0.402992
PODXL	-0.0686686	0.439602	0.832724	-0.241785	0.00487318	0.0608755	-0.378726	0.000125382	0.00122064	-0.165305	0.0499661	0.236313	-0.292891	0.00320313	0.0243439	-0.129388	0.173996	0.510548
RFX3	0.130872	0.456647	0.841266	0.438619	0.00324428	0.0463088	0.590025	0.000183589	0.00169264	0.31304	0.0399264	0.201907	0.475163	0.00320646	0.024359	0.160246	0.246886	0.604989
AARS2	0.030464	0.720753	0.950671	-0.10911	0.182369	0.567164	-0.251735	0.00546032	0.0268012	-0.131847	0.0958649	0.361923	-0.264911	0.00321715	0.0244198	-0.1349	0.115329	0.407712
AMD1	-0.0223354	0.680566	0.937297	-0.129781	0.0282626	0.200362	-0.194875	0.00202803	0.0121084	-0.09986	0.0279967	0.154394	-0.155258	0.00325901	0.0246913	-0.0572973	0.313967	0.670163
MMS19	0.0267972	0.727453	0.953023	-0.0746351	0.334586	0.716449	-0.209033	0.0122759	0.0508141	-0.093951	0.154469	0.486229	-0.218792	0.00326492	0.0247101	-0.126826	0.0850467	0.34068
WDR26	0.0437765	0.524491	0.876929	0.0937497	0.162418	0.537516	0.219383	0.00239807	0.0138956	0.0575412	0.32032	0.702268	0.192962	0.00329048	0.0248544	0.133635	0.0344429	0.201307
MLLT11	-0.291252	0.00213594	0.0282221	0.0279165	0.746449	0.933687	-0.0218504	0.81781	0.916878	0.326406	0.000183252	0.00249014	0.286578	0.00329255	0.0248622	-0.0416308	0.63919	0.881483
POLA2	-0.0538023	0.44778	0.837786	-0.12171	0.102698	0.426091	-0.291912	0.000208119	0.00188205	-0.0604747	0.37688	0.751614	-0.220912	0.00330778	0.0249461	-0.162508	0.0359816	0.206838
CDCA4	-0.0895695	0.276967	0.708039	0.0382275	0.620747	0.887869	-0.36498	3.23e-05	0.000382515	0.135513	0.0696784	0.296032	-0.258194	0.00331139	0.0249594	-0.395466	1.15e-06	4.93e-05
ERLIN1	0.0154175	0.843834	0.979312	-0.163908	0.0349259	0.22971	-0.241994	0.00419873	0.0218821	-0.171656	0.0186829	0.114959	-0.240059	0.0033253	0.025021	-0.0700129	0.384702	0.728319
ATP5MF-PTCD1	0.0281651	0.71468	0.948256	-0.0494057	0.538008	0.849344	-0.217886	0.00945136	0.0414663	-0.0702279	0.333812	0.715325	-0.229062	0.0033541	0.0252064	-0.160808	0.0461436	0.239351
SBDS	-0.0478481	0.618677	0.916955	0.126302	0.143461	0.507272	0.216096	0.0204081	0.0754524	0.181895	0.0389735	0.198364	0.281203	0.00335806	0.0252176	0.0976524	0.257542	0.615833
SORL1	0.082193	0.215306	0.632922	-0.030209	0.613347	0.884982	0.284819	0.000185905	0.00171284	-0.104699	0.07104	0.299573	0.219882	0.0033578	0.0252176	0.322743	3.38e-06	0.000131534
CORO7-PAM16	0.0865682	0.343628	0.767074	-0.0572123	0.509383	0.836166	-0.224863	0.0258938	0.090946	-0.135879	0.106354	0.384365	-0.294335	0.00335861	0.0252176	-0.160391	0.0905488	0.35407
TIMM8B	0.0437961	0.67189	0.934681	-0.130246	0.205455	0.59667	-0.270694	0.0122961	0.050857	-0.166441	0.0810037	0.325706	-0.297379	0.00336138	0.025227	-0.132901	0.187856	0.52817
SYTL1	-0.337546	0.0807004	0.383032	-0.759365	3.09e-05	0.00120827	-1.02122	3.71e-07	7.56e-06	-0.415537	0.0434534	0.214327	-0.666449	0.00336443	0.0252405	-0.252462	0.250602	0.60905
SNRPD1	-0.107732	0.0913513	0.411153	-0.186302	0.00474183	0.0597157	-0.335622	4.75e-05	0.000531971	-0.071	0.157202	0.490986	-0.210366	0.00336973	0.0252693	-0.141132	0.0543572	0.262705
TRAF2	-0.00107035	0.991865	0.999498	-9.73e-05	0.999231	0.999677	-0.35332	0.00137661	0.00882161	0.00850171	0.933716	0.985688	-0.33469	0.00337538	0.0252931	-0.345305	0.00159228	0.0226197
MED15	0.119222	0.212793	0.629553	0.0899963	0.317921	0.705706	-0.206391	0.0672301	0.189413	-0.0210156	0.78883	0.950035	-0.308977	0.00338855	0.0253656	-0.289993	0.00323663	0.0376056
LDB1	0.092855	0.238651	0.663424	0.207213	0.005202	0.0637197	0.303224	0.000207024	0.00187545	0.122143	0.0728258	0.304304	0.227673	0.00339109	0.0253741	0.103573	0.153449	0.476883
ARHGDIA	0.00386202	0.945768	0.992564	0.0434188	0.470962	0.815518	-0.172739	0.0120998	0.0502727	0.0470066	0.245575	0.61678	-0.159531	0.00340029	0.0254325	-0.208502	0.000188722	0.00417091
MARCH6	-0.0245897	0.694105	0.942132	0.111271	0.0755832	0.356511	0.144147	0.0400295	0.12809	0.143513	0.00683034	0.052499	0.18595	0.00344914	0.0257355	0.0406189	0.514794	0.812291
TXLNA	-0.0333107	0.642791	0.925198	-0.104379	0.162736	0.537969	-0.283261	0.000571582	0.00433411	-0.0632762	0.359559	0.736956	-0.232454	0.00345725	0.0257789	-0.170814	0.0335837	0.198414
ERCC6L2	0.0626071	0.500849	0.865291	0.163674	0.0612586	0.317138	0.324963	0.000677745	0.00494561	0.108647	0.206897	0.563864	0.279825	0.0034717	0.0258494	0.169434	0.0598589	0.27797
GFM1	-0.0638984	0.363522	0.782925	-0.233943	0.0003997	0.00958234	-0.296338	5.92e-05	0.000642903	-0.162451	0.0108649	0.0754772	-0.215222	0.00347382	0.0258599	-0.0545735	0.427545	0.757005
LRRC26	0.428713	0.0214483	0.163721	-0.172112	0.333836	0.716177	-0.146852	0.460735	0.685041	-0.591653	0.000520135	0.00616848	-0.558782	0.00348004	0.0259009	0.0309956	0.867136	0.964676
SNRPE	-0.0920362	0.184322	0.591758	-0.154678	0.0230613	0.175784	-0.322501	2.09e-05	0.000264099	-0.0550446	0.381009	0.756054	-0.213246	0.00348678	0.0259458	-0.160025	0.0236286	0.156125
PATL1	0.0351899	0.61153	0.914097	-0.0734516	0.286899	0.681948	-0.188897	0.0119932	0.0499609	-0.100984	0.102278	0.375792	-0.206695	0.00351618	0.0261378	-0.107464	0.121079	0.417745
HLA-H	-0.0770366	0.731166	0.954393	0.850295	5.59e-07	4.08e-05	0.515085	0.00732458	0.0336783	0.938361	4.24e-07	9.45e-06	0.61123	0.00351965	0.0261533	-0.328801	0.0423135	0.227943
COX4I1	0.0524637	0.354932	0.77569	-6.9e-05	0.999146	0.999649	-0.119687	0.0693457	0.193726	-0.0453212	0.360233	0.737632	-0.155176	0.00354329	0.0262958	-0.111829	0.0646558	0.290651
DZIP3	-0.188124	0.249616	0.67704	0.155612	0.26064	0.659526	0.254512	0.0818153	0.219651	0.349595	0.0191458	0.117118	0.458847	0.0035568	0.0263588	0.10748	0.423711	0.754635
C9orf78	0.113021	0.0791916	0.377818	-0.166045	0.0125017	0.119318	-0.113152	0.163337	0.359786	-0.271422	4.11e-07	9.18e-06	-0.208638	0.00357129	0.02645	0.0610938	0.405476	0.742054
CARHSP1	0.0128273	0.870568	0.983963	-0.0143361	0.853307	0.962611	-0.224839	0.0106011	0.0454099	-0.0193505	0.754048	0.942673	-0.220728	0.00357474	0.0264648	-0.203218	0.00508442	0.0524372
DAZAP2	0.0551254	0.340026	0.764724	0.118835	0.0450272	0.266918	0.20064	0.0019232	0.0115648	0.0713295	0.134885	0.445276	0.162618	0.00357844	0.0264867	0.0895562	0.111771	0.400888
HMGN4	0.0335408	0.622603	0.918389	-0.272924	8.15e-05	0.00272904	-0.190132	0.0121329	0.050349	-0.298797	1.8e-06	3.59e-05	-0.206458	0.00359838	0.0266126	0.0906586	0.203981	0.550301
PSMD8	-0.0784474	0.234022	0.658624	-0.141489	0.0368214	0.236993	-0.286555	0.000191912	0.00175872	-0.0555424	0.291975	0.672444	-0.191137	0.00360137	0.0266293	-0.137549	0.0357922	0.206134
LOC100128398	1.00369	0.139935	0.517187	1.90089	0.000334935	0.00834557	2.32863	2.11e-06	3.59e-05	0.915974	0.0718716	0.301905	1.35817	0.00361322	0.0267115	0.438424	0.26425	0.622937
PNP	-0.171638	0.00451624	0.0512029	-0.176504	0.00569426	0.0677315	-0.357071	1.7e-07	3.69e-06	0.00249543	0.960624	0.991832	-0.168411	0.00361843	0.0267337	-0.172842	0.00390911	0.0431716
NAXE	0.0483176	0.573248	0.896155	-0.112367	0.193545	0.581211	-0.21386	0.0187259	0.0705095	-0.153183	0.0507543	0.238878	-0.245119	0.00361978	0.0267382	-0.0938624	0.266167	0.625305
ATP5MF	0.00981886	0.899413	0.988159	-0.0716415	0.367607	0.746155	-0.213712	0.0112783	0.0476745	-0.074087	0.251006	0.623618	-0.206552	0.00362855	0.0267867	-0.134391	0.0622074	0.28411
TRA2B	-0.057833	0.266543	0.696939	-0.0848496	0.13433	0.492339	-0.219049	0.000464654	0.00366962	-0.0195782	0.6254	0.900011	-0.144222	0.00363575	0.0268282	-0.126486	0.0168611	0.123312
MGAT5B	0.369286	0.199616	0.61216	0.917206	3.73e-05	0.00142669	1.06761	4.81e-06	7.29e-05	0.559494	0.0183654	0.113536	0.718651	0.00364174	0.0268404	0.157459	0.419759	0.752181
BACH2	0.150461	0.00654882	0.0685337	-0.0172102	0.76988	0.940462	0.329138	1.19e-05	0.000162058	-0.15992	0.000728842	0.00828959	0.196182	0.00364475	0.0268516	0.354371	3.04e-07	1.49e-05
ATG13	0.0594237	0.461856	0.844185	0.183467	0.0169217	0.144904	0.268041	0.00116317	0.00766174	0.131848	0.0613094	0.272281	0.225901	0.00366652	0.0269612	0.0922146	0.20905	0.558155
MOB1A	-0.0356141	0.456491	0.841266	0.0198043	0.708239	0.921306	0.0811799	0.159614	0.354093	0.0631029	0.0875009	0.3417	0.134038	0.00366535	0.0269612	0.0691789	0.164116	0.494236
ZNF22	0.102115	0.0863918	0.399509	-0.170259	0.00672796	0.0767808	-0.0838236	0.239674	0.46525	-0.264702	5.7e-09	1.7e-07	-0.168554	0.00366876	0.0269612	0.0944187	0.12105	0.417745
HIRA	0.034123	0.622311	0.918292	-0.0567697	0.415678	0.782405	-0.194524	0.0121072	0.0502857	-0.0833277	0.1814	0.526363	-0.211487	0.00366734	0.0269612	-0.130112	0.0703656	0.304915
RANGRF	-0.0323982	0.788594	0.96861	-0.162176	0.15874	0.531508	-0.411713	0.00121368	0.00794989	-0.121577	0.275377	0.654494	-0.362414	0.00367518	0.0269937	-0.242667	0.0412427	0.224348
WNK1	0.0256835	0.656961	0.930487	0.127881	0.0283608	0.200916	0.209242	0.00499144	0.0250016	0.109856	0.028163	0.155163	0.200974	0.00367743	0.0269938	0.0893756	0.193412	0.535663
TSR3	0.00283785	0.976831	0.997724	-0.0385928	0.67014	0.908733	-0.317646	0.00207359	0.0123159	-0.0333743	0.710344	0.931015	-0.303272	0.00369409	0.027082	-0.271694	0.00474456	0.049913
USP34	0.0538934	0.415968	0.817366	0.122121	0.0483675	0.278625	0.239457	0.000925423	0.00639515	0.0757236	0.183067	0.529041	0.202902	0.00369751	0.0270974	0.125412	0.0538019	0.261118
SRSF7	-0.231438	7.83e-06	0.000207022	-0.184348	0.000860476	0.0173593	-0.415012	4.03e-10	1.41e-08	0.0546567	0.197597	0.550015	-0.166408	0.00370794	0.0271519	-0.222861	0.000190528	0.00420833
ALG3	-0.0751795	0.504199	0.867402	-0.248753	0.0243209	0.182697	-0.441715	0.000520898	0.00401927	-0.165799	0.0990573	0.368891	-0.349971	0.00370645	0.0271519	-0.186476	0.112241	0.401778
APOBEC3F	-0.307815	0.012398	0.110593	0.0984458	0.338913	0.720456	0.0680192	0.57557	0.772497	0.414176	0.000359463	0.00448724	0.393274	0.00373238	0.0272924	-0.02268	0.844559	0.958504
CCT2	-0.275523	2.15e-09	1.07e-07	-0.279919	1.91e-07	1.56e-05	-0.454341	1.2e-11	5.12e-10	0.00312616	0.93447	0.985688	-0.161771	0.00373556	0.0272992	-0.166727	0.00680034	0.0649629
KARS	-0.141759	0.00753022	0.0763594	-0.199913	0.000523567	0.0117486	-0.311056	6.63e-07	1.27e-05	-0.0507238	0.253099	0.626344	-0.15224	0.00374352	0.0273408	-0.10341	0.0637868	0.288143
SPINT2	0.374848	0.026208	0.186667	-0.347011	0.0429887	0.260083	-0.13784	0.423311	0.653105	-0.714004	2.95e-05	0.000484109	-0.495229	0.00374796	0.027364	0.216776	0.220774	0.573155
SLC2A1	-0.264847	0.00437936	0.0499557	-0.377391	3.88e-05	0.00147108	-0.532483	6.95e-08	1.65e-06	-0.104857	0.177241	0.51953	-0.250588	0.00375768	0.0274123	-0.147582	0.0787728	0.326463
SUN2	-0.0104686	0.890771	0.987529	0.363444	3.05e-07	2.38e-05	0.196026	0.018476	0.0697848	0.381725	5.24e-10	1.71e-08	0.223672	0.00375722	0.0274123	-0.160179	0.0238011	0.156887
ZNF682	0.097696	0.727112	0.953023	0.780654	0.000351214	0.00863559	0.80097	0.000687505	0.00500439	0.695413	0.00287763	0.0260917	0.723659	0.00376052	0.0274209	0.0264626	0.894914	0.973046
RNASEH2C	0.0225828	0.785888	0.967952	-0.0758317	0.349936	0.729676	-0.240176	0.00640812	0.0302221	-0.0907241	0.232451	0.599445	-0.245636	0.00376441	0.0274437	-0.156807	0.055926	0.267408
NFAT5	0.0407148	0.715285	0.948396	0.13342	0.212024	0.605627	0.379545	0.00174006	0.010684	0.100147	0.352473	0.730315	0.356783	0.00377019	0.0274748	0.254967	0.0308694	0.188165
NUDT5	-0.0692928	0.286005	0.717396	-0.177994	0.00691589	0.0784021	-0.291763	0.000125092	0.00121867	-0.101121	0.0830175	0.330451	-0.205241	0.00377646	0.0275133	-0.10592	0.135851	0.444236
AKIRIN1	-0.064442	0.366901	0.785092	0.118488	0.0799153	0.369808	0.119133	0.104051	0.260959	0.190457	0.00187808	0.018323	0.200834	0.00377863	0.0275197	0.00864194	0.893792	0.972545
GTDC1	-0.028208	0.845447	0.979678	0.314477	0.00880858	0.0935222	0.356912	0.00600707	0.0287666	0.352013	0.0062794	0.0493107	0.403529	0.0037895	0.0275879	0.0495922	0.669918	0.892919
TUBGCP4	0.00278931	0.970991	0.996817	-0.130192	0.0833732	0.37881	-0.267699	0.00265152	0.0151316	-0.125351	0.0776365	0.316808	-0.253151	0.00379647	0.0276275	-0.129797	0.125381	0.425574
GYPE	-0.00394541	0.991161	0.99949	0.233937	0.439784	0.798675	0.842351	0.00387535	0.0205407	0.238547	0.444259	0.804734	0.855375	0.0038141	0.0277058	0.614642	0.0154273	0.11641
TAB2	0.107468	0.176283	0.579189	0.0976033	0.19715	0.585668	0.310345	0.000116995	0.00115264	-0.00235914	0.972983	0.994485	0.220082	0.00381251	0.0277058	0.220807	0.00220989	0.0286616
CTBP1	0.2043	0.00112013	0.016702	0.0960804	0.14461	0.509591	0.00314534	0.967128	0.987585	-0.10088	0.0378012	0.194069	-0.18422	0.00382962	0.0278019	-0.0854562	0.189661	0.530496
ZNF451	-0.141742	0.126806	0.489798	0.0487173	0.579422	0.868929	0.0942384	0.305546	0.540159	0.197839	0.0156736	0.100599	0.253089	0.00383359	0.0278196	0.0535933	0.515297	0.812362
RRBP1	0.496839	4.34e-12	2.95e-10	0.0897788	0.227902	0.626229	0.277778	0.00042589	0.00341401	-0.399381	2.92e-10	9.82e-09	-0.201949	0.00383621	0.027833	0.195738	0.00625994	0.0612064
PAXX	-0.0464044	0.753647	0.961313	-0.0854193	0.525412	0.84336	-0.514799	0.000826656	0.00581553	-0.0299657	0.823796	0.958996	-0.451096	0.00386255	0.0279813	-0.423181	0.00288602	0.0347572
MIEF1	0.019009	0.758431	0.961658	-0.137363	0.0303932	0.209823	-0.181996	0.00892639	0.0395815	-0.148793	0.0064807	0.0505299	-0.183754	0.00387739	0.0280446	-0.0368366	0.564798	0.840274
SPIN1	-0.129183	0.0307908	0.206451	0.0667067	0.269848	0.668059	0.0220605	0.737235	0.87563	0.203494	4.44e-05	0.000698236	0.168562	0.00388631	0.0280955	-0.0367582	0.525249	0.818152
MAGOH	0.0220452	0.761589	0.962113	-0.100569	0.185153	0.570245	-0.237601	0.00720272	0.0331848	-0.115151	0.0991282	0.368963	-0.242796	0.00389655	0.0281415	-0.129601	0.132804	0.438467
ZNF439	-0.102856	0.622159	0.918207	0.293581	0.0970945	0.414838	0.438694	0.0153556	0.0603398	0.401137	0.0341987	0.179757	0.556493	0.00390142	0.0281654	0.153416	0.354278	0.704309
ZNF765	-0.02782	0.82211	0.975033	0.15139	0.167008	0.543507	0.302228	0.00750129	0.0343218	0.186262	0.10875	0.388855	0.346996	0.00391217	0.0282262	0.158939	0.137551	0.447518
TIMM10	-0.052086	0.593905	0.906305	-0.0806127	0.421269	0.785442	-0.361415	0.000535042	0.0041056	-0.0211794	0.825283	0.959	-0.292418	0.00391343	0.0282297	-0.273238	0.00828479	0.0752764
HMMR	-0.399502	4.48e-08	1.78e-06	-0.00109311	0.987974	0.997172	-0.202546	0.0183746	0.0694667	0.40603	2.46e-13	1.14e-11	0.214374	0.00391974	0.0282696	-0.193169	0.00799497	0.0732502
PPP3CB	0.0673926	0.407621	0.812288	0.19187	0.013211	0.123429	0.281563	0.000714198	0.00516392	0.132156	0.0705181	0.298172	0.231422	0.00392222	0.0282785	0.0976195	0.200361	0.545311
LY96	0.00409334	0.991284	0.99949	0.238291	0.448201	0.801582	0.925538	0.00200129	0.0119661	0.237326	0.490258	0.833107	0.933135	0.00392711	0.0283059	0.694351	0.0120529	0.0985766
NUF2	-0.305196	0.000559909	0.00936984	0.160552	0.0496651	0.282268	-0.0664726	0.463188	0.686899	0.473068	8.92e-10	2.82e-08	0.255958	0.00393206	0.028336	-0.21869	0.00703702	0.0666023
EMC4	-0.0424705	0.61255	0.914097	-0.160748	0.0516531	0.288893	-0.310426	0.00049293	0.00384938	-0.11062	0.159813	0.494923	-0.250807	0.00393963	0.0283831	-0.142094	0.0943265	0.362724
TOPORS	-0.0201958	0.808326	0.972937	0.0606704	0.445157	0.799988	0.199207	0.0196402	0.0731864	0.0883919	0.237388	0.605826	0.236672	0.00394447	0.0284085	0.146645	0.061065	0.281087
ARL4D	-0.0330979	0.816206	0.97376	0.454029	0.000150083	0.00446638	0.335083	0.0108492	0.046211	0.496684	4.4e-05	0.000691606	0.386345	0.00395497	0.0284672	-0.112054	0.322362	0.677067
IFIT2	-0.254558	0.138409	0.514281	0.230966	0.10124	0.423915	0.222234	0.148098	0.33587	0.492056	0.00182572	0.0179106	0.493451	0.00395592	0.0284684	-0.000283756	0.998413	0.999512
RITA1	0.00489854	0.960239	0.994378	-0.233775	0.0128256	0.120893	-0.321099	0.00208333	0.0123595	-0.230968	0.0151651	0.0981977	-0.308618	0.0039663	0.0285318	-0.0795612	0.437288	0.763733
HNRNPL	-0.112051	0.0200224	0.15575	-0.0995667	0.0643891	0.327155	-0.258453	1.17e-05	0.000160289	0.0199608	0.574707	0.876796	-0.129317	0.00397615	0.0285913	-0.151134	0.00205683	0.0272237
TRIM59	-0.340111	0.22138	0.641101	0.279252	0.208827	0.600977	0.387107	0.0976835	0.249698	0.621397	0.0116314	0.0794368	0.740585	0.00397767	0.0285934	0.11721	0.571855	0.844938
MRPL2	-0.140028	0.201663	0.614486	-0.16903	0.107127	0.436341	-0.487653	2.27e-05	0.000282874	-0.0209918	0.838421	0.961412	-0.330638	0.00398763	0.0286454	-0.311499	0.00435995	0.0465236
SAE1	-0.126721	0.0187575	0.148063	-0.0538315	0.351452	0.731217	-0.294048	4.45e-06	6.8e-05	0.0803392	0.0580379	0.262563	-0.150341	0.00399603	0.0287001	-0.232519	2.07e-05	0.00061971
PSEN1	0.180333	0.0459537	0.266124	0.164269	0.052288	0.290863	0.413307	2.29e-06	3.87e-05	-0.00839234	0.919601	0.982286	0.250292	0.00399846	0.0287119	0.256891	0.001665	0.023403
FADS1	-0.247041	4.76e-05	0.00108512	0.121834	0.0449545	0.266619	-0.0867394	0.204649	0.418999	0.376526	8.85e-14	4.29e-12	0.17745	0.00402025	0.0288	-0.200875	0.000774584	0.0132762
C19orf70	0.0421338	0.76355	0.96273	-0.16211	0.23144	0.63017	-0.406424	0.004526	0.023183	-0.196086	0.165179	0.503143	-0.431148	0.00402146	0.028803	-0.237061	0.104691	0.386504
ZADH2	0.047205	0.560568	0.890208	0.279272	0.000209387	0.00581495	0.261645	0.0016087	0.0100167	0.239737	0.000727614	0.00828414	0.231794	0.00404007	0.0289135	-0.00976178	0.895717	0.973234
CKS1B	-0.077898	0.486887	0.858148	0.0936381	0.393233	0.765578	-0.403528	0.000551352	0.00421104	0.179173	0.0702439	0.297506	-0.308516	0.00404513	0.028944	-0.489675	2.81e-06	0.000111287
NELFB	0.0985692	0.162581	0.555585	0.0522764	0.457696	0.80739	-0.128088	0.121493	0.291651	-0.0387421	0.493797	0.835869	-0.209723	0.00406235	0.02905	-0.173069	0.0149489	0.114379
CCDC82	-0.148893	0.181427	0.587506	0.197672	0.0482987	0.27844	0.158005	0.181602	0.385818	0.353091	0.00011728	0.00168509	0.324355	0.00406488	0.0290624	-0.030236	0.767818	0.933713
SAFB	-0.0445131	0.443454	0.835345	-0.10463	0.0818845	0.374823	-0.233616	0.000444414	0.00353834	-0.0525538	0.292759	0.673378	-0.171791	0.00406789	0.0290771	-0.121159	0.0448794	0.235402
WDR6	-0.0158393	0.809842	0.973007	-0.104809	0.124015	0.471622	-0.210181	0.00628293	0.0297444	-0.0814125	0.0933632	0.355711	-0.177375	0.00406853	0.0290771	-0.0978275	0.114584	0.406438
MAP3K1	0.00131297	0.990414	0.999357	0.163338	0.114972	0.453122	0.302778	0.00505261	0.0252342	0.169821	0.10823	0.387798	0.319005	0.00409501	0.0292203	0.147414	0.16238	0.49134
TXLNG	-0.0717604	0.356724	0.777213	-0.247907	0.00121107	0.0226088	-0.325195	0.000105118	0.00105254	-0.168512	0.0211091	0.125562	-0.236119	0.00411088	0.0292996	-0.069269	0.388038	0.731401
SNRNP40	-0.0845895	0.207642	0.623564	-0.147846	0.0304131	0.209852	-0.300479	4.96e-05	0.000552414	-0.055737	0.361783	0.738215	-0.198769	0.00413511	0.0294344	-0.144935	0.0366358	0.20899
TSTD1	0.178393	0.290893	0.722373	-0.240629	0.124849	0.473025	-0.383199	0.0315097	0.106398	-0.410498	0.0146437	0.0954576	-0.544377	0.00413555	0.0294344	-0.135946	0.449265	0.772199
GSK3B	0.389241	9.1e-06	0.000237692	0.284356	0.000713927	0.0150018	0.633209	6.36e-11	2.48e-09	-0.0974651	0.201058	0.555141	0.261823	0.00415823	0.0295553	0.357258	4.88e-05	0.00131385
MAP2K3	0.122584	0.112537	0.45854	-0.230631	0.00380028	0.0517362	-0.131145	0.146273	0.332912	-0.34582	6.63e-07	1.42e-05	-0.236889	0.00419317	0.0297279	0.106766	0.203655	0.549796
ASPM	-0.229033	0.0027375	0.0341059	0.219404	0.000977124	0.0193396	0.157314	0.0361133	0.118426	0.455186	0.000374925	0.00465047	0.403263	0.0041967	0.0297413	-0.0540291	0.420387	0.752773
COPS7B	0.0545902	0.495539	0.862747	-0.0815966	0.296271	0.690514	-0.195265	0.0236467	0.0848156	-0.128361	0.0726647	0.303905	-0.23284	0.00420481	0.0297872	-0.106139	0.176067	0.512749
EPOP	-0.150178	0.0871424	0.401526	-0.269016	0.00130057	0.0237623	-0.437752	2.27e-06	3.83e-05	-0.11106	0.184119	0.53016	-0.270365	0.00420693	0.0297964	-0.161075	0.0714868	0.307485
CLMN	-0.185956	0.130768	0.498444	0.259708	0.0158354	0.138995	0.163859	0.168078	0.36636	0.453377	8.49e-05	0.00126243	0.3674	0.00420916	0.0297964	-0.087857	0.437018	0.763546
RBM42	-0.0699183	0.375239	0.791434	-0.125511	0.120052	0.463057	-0.305719	0.000351832	0.0029089	-0.048248	0.488488	0.831528	-0.218785	0.00420939	0.0297964	-0.172553	0.0256441	0.165734
MRPL55	-0.130472	0.327792	0.754108	-0.183421	0.136085	0.495397	-0.570588	2.24e-05	0.00028026	-0.0444899	0.739203	0.938888	-0.422479	0.00421266	0.0298137	-0.380044	0.00541768	0.0548569
SYPL1	-0.140836	0.437107	0.831496	0.245419	0.104143	0.429175	0.351071	0.0283057	0.0974757	0.393058	0.0199445	0.120452	0.508738	0.00422023	0.0298557	0.113922	0.449922	0.772742
ERH	-0.0886746	0.116184	0.466614	-0.148818	0.0186038	0.154358	-0.276246	0.000136323	0.00131099	-0.0529079	0.262076	0.637047	-0.170857	0.00425628	0.0300631	-0.119871	0.0660674	0.294333
UBR2	0.0126184	0.876533	0.984943	0.0361975	0.634273	0.89402	0.221084	0.00650375	0.0305574	0.0310162	0.667001	0.916825	0.225743	0.0042613	0.0300876	0.192949	0.0085749	0.0771783
QSOX2	-0.121587	0.0728121	0.359781	0.129863	0.0500948	0.283689	0.0540587	0.447971	0.674262	0.25916	1.58e-05	0.000272501	0.192889	0.00427344	0.0301345	-0.0679349	0.2946	0.651717
UQCC2	0.129951	0.322273	0.749932	-0.0774137	0.531899	0.846629	-0.241869	0.0694914	0.193961	-0.198812	0.0820957	0.327945	-0.354359	0.00427566	0.0301381	-0.157337	0.177126	0.514727
CHMP7	0.086589	0.306084	0.73807	-0.176491	0.0339049	0.22531	-0.181103	0.0425116	0.134089	-0.255439	0.00139202	0.0143093	-0.250322	0.00430062	0.0302652	0.0034161	0.968242	0.993632
HDAC9	-0.188968	0.0285411	0.197562	0.000226147	0.997726	0.999475	0.0516419	0.56881	0.76794	0.196573	0.0116047	0.0793207	0.257841	0.00436782	0.0306431	0.0596646	0.475085	0.788046
SLC17A9	-0.276119	0.0643572	0.331835	-0.324932	0.0151732	0.135005	-0.787038	2.71e-07	5.67e-06	-0.0405269	0.787976	0.949835	-0.49351	0.00437008	0.030653	-0.454861	0.00369399	0.0414345
RARRES3	-0.628542	0.104553	0.441332	0.457259	0.110176	0.442679	0.360351	0.246575	0.473728	1.10374	0.00081456	0.00914475	1.01322	0.00437222	0.0306621	-0.0919871	0.729043	0.919559
HINT1	0.0777426	0.188033	0.597291	-0.0375739	0.559673	0.860428	-0.103049	0.146901	0.333893	-0.108041	0.0247888	0.14095	-0.163998	0.0043776	0.0306939	-0.0578525	0.351457	0.702022
DNAJB4	-0.33082	0.109329	0.452326	0.0269483	0.878215	0.970303	0.214319	0.245711	0.472572	0.362376	0.0548477	0.251871	0.560191	0.00440144	0.0308372	0.196288	0.245749	0.603975
RPRD2	-0.0313992	0.688757	0.940673	0.0741793	0.279684	0.675888	0.208589	0.0184026	0.0695546	0.113134	0.106949	0.385589	0.257377	0.00442123	0.0309461	0.142408	0.0820936	0.333686
SETD2	0.0596946	0.407709	0.812308	0.111395	0.136565	0.496087	0.2238	0.00342429	0.0186282	0.0596191	0.314938	0.696715	0.181453	0.00442866	0.0309861	0.120163	0.0677852	0.29873
TEP1	0.351558	0.00689814	0.0714365	0.477318	4.68e-05	0.00171433	0.67683	2.09e-08	5.43e-07	0.1327	0.253148	0.626387	0.342205	0.00444407	0.03107	0.207675	0.0579673	0.273344
PPP3R1	-0.142426	0.0387135	0.238201	-0.0372244	0.572702	0.865418	0.0224204	0.749518	0.882913	0.112734	0.046893	0.226435	0.182007	0.00444705	0.0310811	0.0675572	0.254822	0.613186
CCNB1IP1	-0.0256295	0.74523	0.959285	0.101757	0.177264	0.559792	0.183693	0.0256233	0.0901965	0.134995	0.0585624	0.263971	0.226532	0.00445312	0.0311033	0.0897393	0.238608	0.594751
TRAM1	-0.0915321	0.0840797	0.393691	0.0134449	0.810088	0.95207	0.0666788	0.347127	0.581465	0.112575	0.00933389	0.0670791	0.175303	0.00445271	0.0311033	0.0610327	0.339501	0.691882
LRBA	0.0721938	0.325234	0.751916	0.0850494	0.204861	0.596259	0.295274	0.000445192	0.00354248	0.0204863	0.759432	0.944484	0.2404	0.00445638	0.0311201	0.218185	0.00564236	0.0566241
ANKLE1	0.0412317	0.682579	0.938029	-0.0764911	0.422237	0.786138	-0.271492	0.0106279	0.0455151	-0.10961	0.229795	0.59557	-0.295555	0.00445983	0.0311382	-0.187764	0.0543101	0.262704
HSPA13	-0.251347	0.000351735	0.00629877	0.0198026	0.770288	0.940561	-0.0688149	0.359225	0.593599	0.278663	3.89e-06	7.36e-05	0.199836	0.00446208	0.0311433	-0.0805786	0.228007	0.581839
RNF40	0.0406559	0.480458	0.854705	-0.0406262	0.499481	0.831368	-0.148177	0.0295465	0.101018	-0.0737378	0.131836	0.438874	-0.17163	0.00447712	0.0312349	-0.0998139	0.103485	0.384299
ZNF574	0.114296	0.265897	0.696408	-0.0413986	0.671381	0.909237	-0.209166	0.0627997	0.179916	-0.147533	0.105255	0.382048	-0.306547	0.00451318	0.0314683	-0.160921	0.114564	0.406438
SUPT16H	-0.153084	0.00124535	0.0181148	-0.187025	0.000264885	0.00699454	-0.318301	3.48e-07	7.12e-06	-0.0263465	0.477008	0.824567	-0.148192	0.00451751	0.0314925	-0.123527	0.0250056	0.162753
REEP4	-0.0567443	0.556293	0.888962	-0.0736994	0.419753	0.78518	-0.36283	0.000518242	0.00400657	-0.00892893	0.917419	0.982286	-0.289061	0.00452481	0.0315345	-0.282103	0.00306752	0.0362863
UXT	0.147105	0.116928	0.468302	0.02278	0.813517	0.952402	-0.126153	0.207028	0.4225	-0.117096	0.172891	0.513342	-0.256215	0.00453902	0.0315999	-0.141212	0.128892	0.431399
TARDBP	-0.0222442	0.671758	0.934681	-0.12204	0.0320532	0.217229	-0.185623	0.00291457	0.0163177	-0.0921996	0.0299388	0.163034	-0.146132	0.00455269	0.0316769	-0.0557744	0.311426	0.667432
PFN1	0.0128468	0.83504	0.978208	0.0387564	0.586307	0.872119	-0.141241	0.0570939	0.167339	0.0332721	0.431963	0.796829	-0.136808	0.00455797	0.0316893	-0.172141	0.00320784	0.0374352
UBTF	0.0096979	0.863085	0.982934	-0.0490475	0.398447	0.76971	-0.168217	0.00925027	0.0407407	-0.0512037	0.271554	0.649603	-0.160746	0.00455731	0.0316893	-0.111435	0.0503211	0.250878
TRIM25	-0.102455	0.0803899	0.382415	-0.169928	0.00489107	0.0610423	-0.30137	1.81e-05	0.000234019	-0.0598094	0.233471	0.600681	-0.181483	0.0045577	0.0316893	-0.123507	0.0535906	0.260453
DENND1C	-0.24901	0.285101	0.716556	0.383642	0.0417809	0.255869	0.39162	0.0554862	0.163595	0.640749	0.00296937	0.0267926	0.658301	0.00457013	0.0317617	0.0156447	0.935368	0.984408
SH3PXD2A	0.740159	0.0224103	0.168659	0.995013	0.00024197	0.00650046	1.46986	3.38e-08	8.47e-07	0.260301	0.331238	0.712652	0.744951	0.00458048	0.0317911	0.482655	0.0313123	0.18988
USP5	-0.0765035	0.254593	0.683969	-0.167366	0.0198058	0.160662	-0.279555	0.000326843	0.00273365	-0.0836526	0.139602	0.455119	-0.186119	0.00458349	0.0317956	-0.104555	0.128992	0.431578
CLINT1	-0.214225	0.000378789	0.00671942	-0.200663	0.00117991	0.022202	-0.404436	3.9e-09	1.14e-07	0.0212487	0.675411	0.91892	-0.172886	0.00460481	0.0319088	-0.19583	0.0013877	0.0205193
EIF5AL1	0.0544937	0.84412	0.979312	-0.290222	0.254108	0.653246	-0.912102	0.00295079	0.0164998	-0.336739	0.231833	0.598754	-0.949989	0.00460879	0.0319205	-0.61453	0.0529279	0.258547
USP3	-0.110242	0.205941	0.621589	0.116487	0.150789	0.520534	0.119174	0.167453	0.365482	0.234405	0.00343884	0.0302855	0.246742	0.00462473	0.0320003	0.0106005	0.89524	0.973145
FAM221A	-0.0855827	0.640639	0.924734	0.348987	0.0192508	0.15781	0.397774	0.0109911	0.0467198	0.441505	0.00891873	0.0646878	0.499973	0.00464709	0.0321	0.0569024	0.696267	0.904217
UBR1	-0.1053	0.199082	0.611185	-0.00826907	0.919599	0.983265	0.114631	0.182328	0.38681	0.104762	0.178045	0.521175	0.237425	0.00464705	0.0321	0.130987	0.113631	0.404498
PCCB	-0.0680716	0.356467	0.777098	-0.272404	0.000359194	0.00879426	-0.292755	0.000304322	0.00257632	-0.196959	0.00328828	0.0291335	-0.20774	0.00464578	0.0321	-0.0127128	0.865772	0.964369
HYPK	0.0637179	0.485152	0.857434	-0.0419879	0.658453	0.904431	-0.207218	0.0348603	0.115321	-0.0985094	0.250181	0.622662	-0.25408	0.00466327	0.032197	-0.157554	0.09229	0.358071
RTN4RL1	-0.0343035	0.844128	0.979312	-0.349232	0.0320984	0.217316	-0.630375	0.000807642	0.00571484	-0.306583	0.0845419	0.334367	-0.578686	0.00467331	0.0322382	-0.274321	0.158409	0.485014
BBX	-0.0808976	0.235762	0.660879	0.02162	0.759257	0.937452	0.0932002	0.214156	0.432535	0.110391	0.0670108	0.288969	0.191622	0.00468017	0.0322671	0.0795719	0.247394	0.605557
URB2	-0.0773591	0.304061	0.736466	-0.227979	0.00208988	0.0338035	-0.327632	0.000127743	0.00124009	-0.142925	0.036834	0.190252	-0.233213	0.00468795	0.032304	-0.092204	0.247974	0.606498
PWP2	0.145351	0.415959	0.817366	-0.164318	0.336592	0.718172	-0.429584	0.0210464	0.0774221	-0.301566	0.0968855	0.364424	-0.55757	0.00468818	0.032304	-0.258108	0.177926	0.516024
ITGB1	-0.0275644	0.716697	0.948806	0.262695	0.000322612	0.00814591	0.168351	0.034067	0.113308	0.297893	8.88e-06	0.000159044	0.213077	0.00471576	0.0324325	-0.0866747	0.229729	0.584032
C6orf62	-0.0113941	0.857042	0.982091	0.030088	0.637713	0.895297	0.14041	0.0422897	0.133542	0.049177	0.342974	0.722626	0.169128	0.004719	0.0324486	0.118276	0.047929	0.244091
VPS9D1-AS1	0.0630321	0.626312	0.919848	-0.117543	0.337364	0.718906	-0.390503	0.00779562	0.0354631	-0.172756	0.178344	0.521675	-0.436034	0.00472157	0.0324601	-0.265625	0.0707552	0.305927
TBX2	-0.596763	0.0851915	0.396599	0.189641	0.472685	0.8163	0.341126	0.219867	0.439573	0.79396	0.0148571	0.096556	0.955094	0.00473008	0.0325002	0.159458	0.545629	0.828932
SH2D2A	-0.464919	0.134009	0.505966	0.761875	0.000623814	0.0134301	0.37052	0.143194	0.327899	1.2341	3.48e-06	6.64e-05	0.852435	0.004735	0.0325278	-0.383188	0.0848647	0.340207
GTF2A1	-0.0420852	0.610667	0.913975	0.0458225	0.562356	0.861604	0.153765	0.0691117	0.193203	0.0953172	0.157662	0.491655	0.213169	0.00474552	0.0325877	0.11609	0.102767	0.382699
PSMD2	-0.201239	9.46e-05	0.00200272	-0.194405	0.000452398	0.010562	-0.366465	1.73e-09	5.46e-08	0.0143319	0.739261	0.938888	-0.148034	0.00476604	0.0327039	-0.164303	0.00262399	0.032505
STX17	-0.0176644	0.846384	0.979778	0.0298944	0.725257	0.926363	0.22245	0.0135082	0.0544985	0.0550884	0.516662	0.847815	0.257445	0.00477908	0.0327872	0.200598	0.0180887	0.129197
ZNF430	0.00395377	0.973285	0.997091	0.302127	0.00398962	0.0535154	0.319873	0.00474076	0.0240421	0.305503	0.00504159	0.041383	0.333055	0.00478142	0.0327909	0.0259291	0.807046	0.947752
MRPL32	-0.0747315	0.340742	0.765444	-0.151972	0.0450313	0.266918	-0.338705	0.000140965	0.001349	-0.0695288	0.337984	0.718781	-0.246946	0.00478814	0.0328221	-0.179054	0.0333436	0.197716
PSAT1	-0.253813	1.02e-05	0.000263922	-0.110515	0.0736577	0.35118	-0.424706	1.92e-10	6.93e-09	0.150644	0.00116059	0.0123534	-0.153904	0.00479686	0.0328534	-0.30647	8.99e-08	4.72e-06
B3GNTL1	0.384006	0.0137214	0.118959	-0.209008	0.169785	0.548063	-0.0902559	0.572744	0.770761	-0.585141	0.00015191	0.00212507	-0.456865	0.0048031	0.0328837	0.126596	0.430529	0.759004
SART1	-0.0543578	0.398577	0.805685	-0.0564045	0.395123	0.767179	-0.26232	0.000385237	0.00314834	0.00543003	0.924075	0.983742	-0.190848	0.00482009	0.0329751	-0.198279	0.00351759	0.0399946
EIF2B1	-0.00125069	0.986515	0.999357	-0.0843043	0.22736	0.625423	-0.23144	0.00244805	0.0141546	-0.0753424	0.257314	0.631451	-0.212907	0.00482739	0.0330126	-0.139446	0.0471771	0.24227
NEAT1	0.452973	0.00944514	0.0912347	0.628607	2.69e-05	0.00108073	0.871326	1.19e-08	3.21e-07	0.180627	0.229713	0.595402	0.433633	0.00482859	0.0330146	0.25093	0.0589884	0.276125
MCRS1	0.0226207	0.781421	0.967356	-0.067671	0.389288	0.762689	-0.233297	0.00691428	0.0320753	-0.0825874	0.269943	0.647534	-0.238675	0.00482985	0.033017	-0.157959	0.0508082	0.252264
ABCB6	-0.357291	0.0562655	0.304223	-0.389265	0.0203248	0.16349	-1.0061	2.09e-07	4.46e-06	-0.0237451	0.902191	0.978467	-0.631562	0.00483959	0.0330649	-0.609367	0.00268618	0.0329837
PRDX5	-0.0280646	0.755577	0.961326	-0.0622226	0.506822	0.835446	-0.297709	0.00225525	0.013204	-0.0269729	0.750758	0.941886	-0.252805	0.00485047	0.0331143	-0.227835	0.0144223	0.111819
GNL3	-0.184037	0.00562551	0.0606911	-0.249313	0.000234522	0.00636825	-0.404118	1.24e-06	2.22e-05	-0.0576353	0.257864	0.632231	-0.202635	0.00485681	0.0331514	-0.146568	0.0436349	0.231778
ZNF709	-0.102616	0.633427	0.922277	0.279023	0.115828	0.454652	0.46252	0.0133239	0.0539722	0.388416	0.0497876	0.235687	0.582031	0.00488878	0.033332	0.191752	0.269924	0.62861
TOMM7	0.254487	0.000890271	0.0137908	-0.0565678	0.48268	0.822146	0.0212432	0.795242	0.906091	-0.303644	4.14e-05	0.000655252	-0.216095	0.00489527	0.03337	0.0855805	0.288413	0.646796
MRPS15	-0.0110474	0.892517	0.987529	-0.224232	0.00528927	0.0644271	-0.281466	0.00260028	0.0148889	-0.205502	0.00658552	0.0510775	-0.253666	0.00491051	0.0334487	-0.0500061	0.571925	0.84497
ZIK1	-0.230615	0.337588	0.763013	0.567914	0.00242578	0.037855	0.375128	0.0693588	0.193749	0.800265	6.03e-05	0.000923466	0.619696	0.00493182	0.0335813	-0.182446	0.2896	0.647926
AP1AR	-0.0990904	0.239287	0.664123	0.0452056	0.5723	0.865133	0.110752	0.208462	0.424541	0.151638	0.0319468	0.17134	0.227134	0.00497603	0.0338379	0.0738569	0.334863	0.687741
C5	-0.422876	0.190667	0.600673	0.369084	0.133705	0.491354	0.433706	0.0992984	0.252645	0.797616	0.00668958	0.0517445	0.87286	0.00497931	0.0338476	0.073231	0.762747	0.931547
CYB5D1	0.152206	0.204826	0.619786	-0.132187	0.244043	0.643751	-0.223338	0.0720118	0.199277	-0.276951	0.0167604	0.105804	-0.358109	0.00497915	0.0338476	-0.0829259	0.494547	0.797775
ALDH6A1	0.195183	0.0812577	0.384847	0.137613	0.185709	0.570895	0.479178	7.55e-06	0.000108246	-0.0497284	0.63251	0.90274	0.301515	0.00498785	0.0338993	0.349443	0.0004935	0.0091716
SH3GLB2	0.0328698	0.795952	0.96978	-0.176904	0.127863	0.479487	-0.365683	0.00439482	0.0226455	-0.201507	0.0995965	0.370085	-0.381071	0.00499179	0.0339134	-0.181367	0.146509	0.463903
SYMPK	0.00111751	0.987363	0.999357	-0.0951816	0.180504	0.564235	-0.226885	0.00606506	0.0289666	-0.0887473	0.140506	0.457518	-0.211071	0.00499518	0.0339237	-0.124344	0.0930485	0.35974
SLC25A15	-0.151213	0.0480212	0.27401	-0.173557	0.0197422	0.160436	-0.398496	1.29e-06	2.3e-05	-0.0147193	0.836751	0.961071	-0.229994	0.00500032	0.0339522	-0.217165	0.00566401	0.0567345
RHOT2	0.0224031	0.808585	0.972937	0.0143952	0.873125	0.968832	-0.269779	0.0058166	0.0280737	-0.000270876	0.997541	0.999589	-0.274886	0.0050052	0.0339603	-0.276737	0.00340735	0.0391142
CSMD1	-1.00741	3.57e-06	0.000103753	0.00269621	0.986827	0.996905	-0.355264	0.0555195	0.163672	1.01907	1.17e-06	2.4e-05	0.670346	0.00501304	0.0339878	-0.350663	0.0508231	0.252264
PHACTR1	-0.174077	0.0716898	0.35637	0.148523	0.0880368	0.390006	0.0787454	0.402566	0.634174	0.329893	0.000158998	0.0022136	0.270012	0.00501294	0.0339878	-0.0616101	0.475121	0.788046
TMEM208	0.0615214	0.641996	0.925041	-0.020419	0.868686	0.967572	-0.344642	0.0114248	0.0481618	-0.0735242	0.555377	0.868973	-0.388861	0.0050394	0.0341282	-0.317282	0.0144386	0.11183
ZNF830	0.203816	0.0831315	0.390793	-0.161574	0.153049	0.523238	-0.175728	0.166342	0.363753	-0.357724	0.00186433	0.0182062	-0.362313	0.00506157	0.0342443	-0.00639494	0.959452	0.990983
PYM1	0.0274603	0.769847	0.963807	-0.296095	0.00116804	0.0220402	-0.271147	0.00640186	0.0302065	-0.315846	0.000532414	0.00629743	-0.28143	0.00506596	0.0342506	0.0326539	0.73858	0.922357
CHERP	0.0485308	0.494429	0.862321	-0.0287776	0.689113	0.914149	-0.197733	0.0319371	0.107538	-0.069706	0.211755	0.570664	-0.229673	0.00506864	0.0342624	-0.161973	0.0452203	0.236557
JADE2	-0.110077	0.189549	0.599203	-0.226357	0.00446492	0.0575402	-0.384621	2.1e-05	0.000265435	-0.108493	0.168854	0.507417	-0.257327	0.00509136	0.0343712	-0.150675	0.0808284	0.331116
NLN	-0.157556	0.0290352	0.199613	-0.34267	1.61e-06	0.000104609	-0.391088	9.43e-07	1.73e-05	-0.17754	0.00788358	0.0587562	-0.216242	0.00510026	0.0344057	-0.040437	0.593458	0.857453
TMEM161A	-0.050985	0.687051	0.940102	-0.216061	0.0639628	0.326073	-0.432349	0.000781866	0.0055689	-0.156371	0.179546	0.523767	-0.363932	0.0051029	0.0344107	-0.209383	0.079496	0.328329
DDX31	-0.0341401	0.75233	0.961313	-0.224779	0.0232273	0.176687	-0.373182	0.000576999	0.00436795	-0.182538	0.0791441	0.320789	-0.321582	0.0051058	0.034419	-0.140816	0.180899	0.518913
GAB2	0.192944	0.0176403	0.142135	0.286344	0.00018336	0.00517412	0.403284	2.29e-06	3.88e-05	0.101214	0.152108	0.481696	0.227649	0.00512386	0.0345043	0.124589	0.102667	0.382444
WDR66	0.382785	0.36046	0.780252	1.07368	0.000882775	0.0177276	1.32418	6.4e-05	0.000688362	0.690082	0.0387275	0.197467	0.951306	0.0051276	0.0345086	0.259749	0.336662	0.68946
PRKAA1	-0.101954	0.171052	0.569704	-0.0233373	0.74169	0.932411	0.085503	0.261221	0.491515	0.0861002	0.190702	0.5401	0.204714	0.00512787	0.0345086	0.116838	0.0896845	0.352166
TDRD7	-0.0303839	0.806384	0.972725	0.175141	0.113742	0.450236	0.291923	0.0116676	0.0489373	0.213393	0.0658166	0.285639	0.339793	0.00513008	0.034517	0.124658	0.253806	0.612163
HEATR5B	0.0879512	0.430572	0.827014	0.108296	0.243894	0.643751	0.378766	0.000131378	0.00127057	0.02756	0.789809	0.950246	0.307939	0.00515612	0.034645	0.278542	0.0024672	0.0311215
FAM129C	0.166675	0.0112013	0.102961	0.149645	0.0305534	0.210533	-0.0608849	0.453006	0.678633	-0.00931757	0.876354	0.97157	-0.210332	0.00517016	0.0347157	-0.202692	0.00788291	0.0725088
XKR4	-0.202578	0.659528	0.931566	0.617665	0.0800226	0.370093	0.898323	0.0116951	0.0490275	0.818866	0.0396378	0.200896	1.11041	0.00518151	0.034765	0.289013	0.356791	0.706837
P2RY14	7.04098	1.65e-38	3.84e-36	0.730304	0.538062	1	6.57059	1.24e-32	2.46e-30	-6.3779	1.65e-48	3.62e-46	-0.453902	0.00518275	0.034765	5.92168	5.81e-40	1.83e-37
OGFRL1	0.779877	7.06e-18	7.7e-16	0.281459	0.00206648	0.0335192	0.984904	3.95e-28	6.36e-26	-0.490679	7.69e-10	2.44e-08	0.222283	0.00521315	0.0349258	0.711256	9.88e-19	1.27e-16
NUP107	-0.225976	0.000300854	0.00547931	-0.214345	0.000955913	0.018979	-0.428655	5.98e-09	1.68e-07	0.0194129	0.720744	0.932951	-0.185314	0.00529658	0.0354012	-0.206275	0.00224435	0.0289774
SRRM5	0.215713	0.25998	0.689691	0.0140659	0.93792	0.987351	-0.318885	0.111069	0.273548	-0.192572	0.24741	0.619357	-0.51749	0.00530669	0.0354492	-0.327065	0.0640233	0.2888
C16orf72	-0.0855329	0.305753	0.737803	0.0504395	0.521487	0.841946	0.12729	0.127082	0.300812	0.143429	0.0598709	0.267975	0.230035	0.0053338	0.0355845	0.0848126	0.27437	0.632922
NDUFC2	-0.0242503	0.750594	0.960989	-0.102069	0.201395	0.591008	-0.253841	0.00206096	0.0122604	-0.0705119	0.327494	0.708865	-0.212549	0.00533667	0.0355961	-0.144027	0.0690935	0.301648
MTG2	0.236719	0.07242	0.358483	-0.0600532	0.631712	0.893359	-0.15693	0.24628	0.473353	-0.288548	0.0207287	0.123724	-0.376352	0.0053375	0.0355961	-0.0896831	0.488512	0.794744
MRPL54	0.0438828	0.718979	0.949993	-0.0900224	0.428326	0.791111	-0.321849	0.00927041	0.0408024	-0.125518	0.269818	0.647425	-0.34827	0.00534132	0.0356057	-0.224691	0.0538904	0.261399
BEND3	0.126839	0.220751	0.640324	-0.206366	0.0356308	0.232827	-0.223321	0.0552445	0.163055	-0.325376	0.00115326	0.0122785	-0.332989	0.00535049	0.03565	-0.00936409	0.934561	0.983995
COMTD1	-0.247455	0.30268	0.735009	-0.276746	0.189565	0.576677	-1.08737	3.21e-05	0.000381245	-0.0195604	0.934598	0.985688	-0.822922	0.00536294	0.0357198	-0.80537	0.00231874	0.0297217
ATP5F1E	0.203719	0.190335	0.60025	0.00640898	0.973491	0.994379	0.0130316	0.889288	0.951323	-0.190646	0.0048156	0.0399457	-0.171526	0.0053957	0.0358788	0.0170677	0.824604	0.954199
ARF1	-0.0414543	0.492698	0.861617	-0.00557388	0.930775	0.985966	-0.200367	0.00385917	0.0204708	0.0432668	0.306305	0.688419	-0.141867	0.00549309	0.0364197	-0.187044	0.000444147	0.00840092
STAG2	-0.157463	0.00249733	0.0318165	0.0210719	0.707457	0.921006	-0.041304	0.501376	0.719591	0.186254	1.27e-06	2.58e-05	0.133373	0.00550773	0.0364968	-0.0545654	0.286522	0.645299
ADPRHL2	0.0436904	0.684933	0.939487	-0.127353	0.229168	0.627933	-0.274575	0.0141822	0.05665	-0.163294	0.107772	0.386784	-0.301088	0.00551661	0.0365489	-0.139761	0.19046	0.531649
TMEM141	-0.0468573	0.657717	0.930752	-0.223663	0.0270764	0.195039	-0.375866	0.000625401	0.00462892	-0.168867	0.098488	0.367756	-0.311752	0.00551981	0.0365511	-0.144801	0.177729	0.515574
LRWD1	-0.0315398	0.753699	0.961313	-0.0274631	0.766322	0.939559	-0.346195	0.000861345	0.00602223	0.0120077	0.897903	0.977737	-0.297335	0.005523	0.0365542	-0.311185	0.00150893	0.0217845
DUSP16	-0.0387467	0.798129	0.970395	0.177418	0.148899	0.517309	0.353612	0.00610473	0.0290918	0.222792	0.113454	0.399491	0.408957	0.00553402	0.0366016	0.184378	0.126446	0.42758
CIB1	0.0131174	0.88706	0.987147	-0.0908867	0.300789	0.693482	-0.26792	0.00550495	0.0269655	-0.0960355	0.258006	0.632504	-0.263859	0.00557722	0.0367902	-0.169515	0.0588587	0.275739
LCP2	-0.146003	0.427056	0.825212	0.303678	0.0439906	0.263734	0.336517	0.0401925	0.12847	0.458512	0.00613508	0.0484399	0.500371	0.00558008	0.0367968	0.0402004	0.789795	0.94195
ARL6IP5	0.0820037	0.27104	0.70196	0.00305183	0.966681	0.993341	0.291977	0.000914807	0.00633564	-0.0714221	0.275849	0.654952	0.227425	0.00558037	0.0367968	0.297151	0.000246282	0.00522308
NAAA	0.0979611	0.395451	0.803645	-0.281619	0.0110374	0.109759	-0.262778	0.0299527	0.102112	-0.371667	0.00098784	0.0107731	-0.34341	0.0056109	0.0369713	0.0264498	0.82533	0.954336
TBC1D14	0.094958	0.101403	0.43386	-0.0314737	0.602426	0.879452	-0.0891476	0.18995	0.39762	-0.118832	0.0153913	0.0992083	-0.166719	0.00564104	0.0371227	-0.0498033	0.416529	0.750136
RAB11B	0.24587	0.00512356	0.0563653	0.0265385	0.761505	0.938361	-0.0151702	0.876027	0.945409	-0.211753	0.00550321	0.044413	-0.244142	0.00564675	0.0371535	-0.0344953	0.692016	0.902162
ACTB	0.00399425	0.930146	0.99036	-0.112909	0.0337913	0.224963	-0.161036	0.0170757	0.0656442	-0.109364	0.000376538	0.00466757	-0.1477	0.00566925	0.0372746	-0.0403537	0.488702	0.794824
H2AFZ	-0.299373	1.56e-09	7.92e-08	-0.0782806	0.180544	0.564284	-0.455528	1.1e-12	5.67e-11	0.228522	2.64e-08	7.04e-07	-0.139164	0.0056779	0.0373247	-0.369548	1.77e-10	1.34e-08
MIDN	0.511298	3.63e-09	1.75e-07	0.130073	0.142803	0.506753	0.760471	3.25e-13	1.82e-11	-0.373814	1.48e-06	2.97e-05	0.265781	0.00568085	0.0373306	0.637253	5.31e-11	4.23e-09
PDCD11	0.130384	0.0667414	0.339399	-0.133608	0.0480202	0.277894	-0.0967635	0.201238	0.413974	-0.256348	9.38e-05	0.00138291	-0.209865	0.00568016	0.0373306	0.0447495	0.53093	0.820459
ATF2	-0.127754	0.0825742	0.389034	0.0294328	0.679395	0.911799	0.0539364	0.482411	0.703846	0.16476	0.0102498	0.0721993	0.198993	0.00569324	0.0373782	0.0325383	0.636741	0.880417
HAUS7	-0.0947497	0.47004	0.847638	-0.302831	0.0130716	0.122354	-0.514699	0.000119969	0.00117602	-0.200326	0.129989	0.435358	-0.402568	0.00569558	0.0373868	-0.203919	0.135518	0.443383
TUBGCP2	0.038203	0.616977	0.915926	-0.0617054	0.407041	0.776531	-0.199237	0.0168316	0.0648923	-0.0922412	0.176344	0.518273	-0.22025	0.00572704	0.0375275	-0.130045	0.0892191	0.351017
LY6E	-0.171091	0.185444	0.593283	-0.395117	0.00113231	0.0214868	-0.580532	9.7e-06	0.000135665	-0.215658	0.0981273	0.367246	-0.391919	0.00573145	0.037534	-0.17824	0.183803	0.522535
RAD23A	-0.0307137	0.650436	0.928017	-0.0643078	0.355111	0.734284	-0.235965	0.00160422	0.00999485	-0.0261433	0.6646	0.916169	-0.188163	0.00573527	0.0375395	-0.16398	0.0168369	0.123232
CLCN7	0.281286	0.000140517	0.00285168	0.0310783	0.677184	0.911456	0.0721035	0.374187	0.607978	-0.242575	7.08e-05	0.00106795	-0.192205	0.00574054	0.0375664	0.0485522	0.483766	0.793222
ABI1	0.0123155	0.862131	0.982934	0.118096	0.0852104	0.383015	0.190511	0.0114794	0.0483304	0.113453	0.068182	0.29226	0.195386	0.00576847	0.0376679	0.0802239	0.238297	0.594419
FAM207A	0.0324854	0.774309	0.965348	-0.119915	0.245907	0.645101	-0.312462	0.0068309	0.0317567	-0.144026	0.171362	0.511105	-0.327632	0.00576527	0.0376679	-0.185355	0.0873719	0.346652
TMBIM4	0.103665	0.366005	0.784679	0.204964	0.0464193	0.272494	0.397734	0.000334307	0.0027882	0.108447	0.298866	0.680171	0.311147	0.00577459	0.0376797	0.201046	0.0496355	0.248535
SHCBP1	-0.276106	3.63e-05	0.000851813	-0.142377	0.0300138	0.208453	-0.492494	5.79e-11	2.27e-09	0.141321	0.0172284	0.108099	-0.199106	0.00578188	0.0377078	-0.342159	7.84e-07	3.57e-05
ZNF615	0.178554	0.463501	0.844852	0.298494	0.153187	0.523344	0.758757	0.000257378	0.00224784	0.124403	0.569298	0.874521	0.594486	0.00582043	0.0378979	0.468259	0.0124536	0.10088
MZB1	0.260931	0.000538301	0.00904648	0.410419	3.46e-08	3.24e-06	0.423441	1.27e-07	2.83e-06	0.157166	0.00628322	0.0493233	0.179555	0.00585253	0.0380585	0.0205723	0.746596	0.92561
HNRNPH1	-0.0406511	0.440373	0.833222	-0.103128	0.0573388	0.306689	-0.19896	0.00105824	0.00710155	-0.0548803	0.177104	0.519357	-0.141217	0.00585346	0.0380585	-0.0880363	0.0897133	0.352181
S100A13	-0.219888	0.247877	0.674439	0.360247	0.0195441	0.159147	0.279746	0.0971103	0.248712	0.586179	0.000641604	0.00741724	0.516174	0.00586439	0.0381159	-0.0718312	0.641395	0.882253
TRIAP1	-0.0776798	0.314621	0.744731	-0.201434	0.00674731	0.0768584	-0.320633	9.29e-05	0.000946597	-0.116123	0.108486	0.388352	-0.225779	0.00586855	0.038132	-0.11141	0.154488	0.478698
SLC37A4	-0.202701	0.0427117	0.254228	-0.189521	0.0509885	0.286676	-0.520519	8.25e-07	1.54e-05	0.0209712	0.830813	0.959877	-0.30064	0.00590236	0.0382736	-0.323663	0.00199311	0.0267215
USP32	-0.00310982	0.973418	0.997127	0.145684	0.079893	0.369766	0.233887	0.00909714	0.0401998	0.156225	0.064122	0.280934	0.254241	0.00591025	0.0383111	0.096236	0.241294	0.598156
SNRPC	-0.12754	0.0533586	0.294163	-0.130294	0.0590832	0.310996	-0.323469	1.26e-05	0.00017077	0.00459992	0.93631	0.986012	-0.178979	0.00591491	0.0383277	-0.185506	0.00551214	0.0555896
CYLD	0.0611567	0.612501	0.914097	0.106641	0.330016	0.713559	0.360243	0.00177964	0.0108689	0.0521644	0.629709	0.902074	0.31605	0.00592959	0.0383885	0.262021	0.0121996	0.0994055
SURF2	0.0894216	0.526667	0.877909	0.108985	0.391348	0.763957	-0.342125	0.0184836	0.0697968	0.0282535	0.829294	0.959557	-0.414219	0.00594016	0.0384501	-0.444355	0.00109146	0.0173063
GFPT1	-0.399068	9.2e-08	3.42e-06	-0.0289266	0.673726	0.909945	-0.203292	0.00722754	0.0332776	0.377693	2.21e-08	5.98e-07	0.213027	0.00594793	0.0384935	-0.166456	0.0169689	0.123737
SIAE	0.11773	0.571347	0.895529	0.442526	0.00987535	0.10143	0.63709	0.000433955	0.00346784	0.333004	0.0743648	0.308314	0.536956	0.0059575	0.0385417	0.202357	0.218337	0.569646
HIF1A-AS2	-0.342083	0.000113653	0.00235601	0.0167783	0.832955	0.958056	-0.0960225	0.298031	0.532303	0.366305	6.65e-06	0.00012205	0.263206	0.0059672	0.0385495	-0.104733	0.224093	0.576868
ZNF318	0.0929507	0.302238	0.734563	0.165864	0.047352	0.275809	0.317355	0.000336471	0.00280271	0.0805962	0.32461	0.706547	0.241744	0.00597341	0.0385828	0.159408	0.0504008	0.251066
ASXL1	-0.00725452	0.912013	0.988879	0.190763	0.00237735	0.0372868	0.172073	0.0226597	0.0820881	0.205614	0.00023178	0.003053	0.196753	0.00597594	0.0385879	-0.0107224	0.874588	0.966752
LPAR5	-0.316786	0.00726001	0.0743349	0.183642	0.0732568	0.350105	-0.0198874	0.862969	0.938432	0.509557	2.92e-07	6.8e-06	0.314616	0.00598538	0.0386258	-0.196759	0.0437797	0.232183
DDX51	0.022069	0.822139	0.975033	-0.181793	0.052592	0.291989	-0.277474	0.00670296	0.0313036	-0.195961	0.0349691	0.182841	-0.282313	0.00602637	0.0388488	-0.088082	0.368598	0.717069
NDUFC2-KCTD14	0.00685419	0.944286	0.992555	-0.0576656	0.55715	0.858817	-0.284117	0.0049938	0.0250095	-0.0569281	0.548854	0.865984	-0.273649	0.00603199	0.0388713	-0.218754	0.0276114	0.1745
TARBP2	0.0350409	0.808114	0.972937	-0.0518516	0.693938	0.916222	-0.374813	0.0118118	0.0494006	-0.077567	0.534158	0.858267	-0.392717	0.0060417	0.0388993	-0.316698	0.0148892	0.11405
VCPIP1	-0.0649488	0.485945	0.857774	0.0864481	0.329737	0.713436	0.183174	0.0494838	0.150266	0.159003	0.0791835	0.320917	0.265503	0.00607084	0.0390316	0.104766	0.252258	0.610405
NDUFA3	0.149825	0.280599	0.712136	-0.0111482	0.965926	0.99322	-0.209568	0.159427	0.353799	-0.160432	0.159924	0.494965	-0.342473	0.00607041	0.0390316	-0.184402	0.14463	0.459671
NBR1	0.179009	0.112704	0.458766	0.0997672	0.325774	0.710755	0.459015	1.41e-05	0.000188606	-0.0721541	0.485322	0.829818	0.297101	0.00608217	0.0390975	0.367388	0.000174695	0.00389324
THAP5	-0.161578	0.130063	0.496961	0.00811967	0.932929	0.986429	0.115146	0.262595	0.493174	0.176955	0.0766975	0.314838	0.293844	0.00608655	0.0391187	0.115194	0.235642	0.591059
STAT2	0.41102	0.000392041	0.00691117	0.35042	0.000811445	0.0166264	0.713875	1.35e-09	4.31e-08	-0.0535617	0.601636	0.890424	0.320538	0.00610225	0.0391988	0.372046	0.000522095	0.00959758
FBXL17	0.062011	0.632777	0.922093	0.0661618	0.579899	0.869225	0.385366	0.00135588	0.00872006	0.0113975	0.926458	0.984256	0.340291	0.00612337	0.039297	0.327139	0.00468836	0.0494194
YWHAE	-0.0664818	0.162542	0.55552	-0.0930668	0.104572	0.429896	-0.20435	0.000453584	0.00359325	-0.0191894	0.634645	0.903686	-0.120791	0.00613564	0.0393443	-0.103528	0.0517839	0.254662
SERF2	0.149278	0.00983683	0.093941	0.104864	0.127594	0.479164	-0.00569175	0.933223	0.97321	-0.0373571	0.458098	0.812863	-0.138032	0.00613674	0.0393443	-0.102686	0.0986966	0.373364
TRMT1L	-0.1287	0.210123	0.626477	-0.0295903	0.758093	0.936917	0.131761	0.196417	0.407133	0.10632	0.260781	0.635657	0.277556	0.00615145	0.0394103	0.16964	0.0743174	0.315077
ASB13	0.455247	5.73e-07	1.89e-05	-0.0365009	0.691012	0.914748	0.191662	0.0476615	0.146234	-0.484151	7.83e-09	2.27e-07	-0.246427	0.006163	0.0394634	0.23575	0.00924747	0.0813455
CHCHD10	-0.41685	0.00165052	0.0228499	-0.435849	0.000304145	0.00778197	-0.843842	6.18e-10	2.08e-08	-0.0104879	0.936034	0.985991	-0.409749	0.00617762	0.0395226	-0.400928	0.0031943	0.0373239
F12	-0.0556378	0.812145	0.973269	-0.433578	0.0503072	0.284177	-0.802534	0.00110118	0.00732625	-0.368679	0.126009	0.426913	-0.729594	0.00617769	0.0395226	-0.363098	0.159381	0.486502
INTS6	-0.0992842	0.243874	0.669672	0.0292768	0.719776	0.924774	0.118682	0.169494	0.368606	0.136289	0.0882484	0.34322	0.235198	0.00618873	0.0395863	0.0972876	0.234921	0.590186
PATZ1	0.377776	7.71e-06	0.000204097	-0.0116043	0.890995	0.974569	0.137883	0.134527	0.312653	-0.381754	1.2e-07	2.92e-06	-0.222912	0.00619	0.0395875	0.15687	0.0523622	0.256703
TNKS1BP1	-0.0294499	0.804214	0.972125	-0.147093	0.181751	0.565983	-0.388661	0.00156763	0.00979926	-0.109262	0.323382	0.70534	-0.341953	0.00619217	0.0395944	-0.234502	0.0427068	0.229069
PFAS	0.149049	0.0393654	0.240663	-0.0809546	0.242667	0.64364	-0.0919436	0.286043	0.518624	-0.222181	0.000384991	0.00475358	-0.224027	0.006195	0.0396055	-0.00377002	0.961514	0.991557
LILRA2	2.27425	1.14e-08	5e-07	0.25104	0.620282	0.88771	1.34804	0.00253858	0.0145992	-2.00195	2.63e-08	7.01e-07	-0.901708	0.00620803	0.0396678	1.09849	0.00690396	0.0657118
MIB1	0.00197407	0.97591	0.997617	0.0295178	0.645438	0.898368	0.159029	0.022754	0.0823471	0.0351419	0.524691	0.852996	0.174412	0.0062147	0.0397035	0.137482	0.0253755	0.164471
CDKN1B	-0.0339932	0.681304	0.93757	0.132303	0.0870185	0.387728	0.174388	0.0380051	0.123126	0.173918	0.0191456	0.117118	0.225638	0.00622585	0.0397537	0.0500134	0.51503	0.812345
SLC25A5	-0.042975	0.384341	0.796566	-0.0882355	0.13109	0.485852	-0.180031	0.0027261	0.0154779	-0.0378997	0.338916	0.719229	-0.119974	0.0062273	0.039756	-0.0840151	0.110044	0.397677
ZC3H11A	0.0235913	0.760762	0.962028	0.0832912	0.28028	0.675959	0.191092	0.017268	0.066165	0.0674435	0.278823	0.65858	0.18477	0.00625435	0.0398656	0.115685	0.0836289	0.337212
CDK19	0.117334	0.21683	0.634998	0.169814	0.0535416	0.295189	0.35752	0.000195591	0.00178764	0.0598083	0.480071	0.826758	0.257636	0.0062581	0.0398667	0.195951	0.0250908	0.163222
DTYMK	-0.114332	0.21751	0.635625	-0.0256071	0.786656	0.945239	-0.398856	4.79e-05	0.000536846	0.0961539	0.295701	0.676182	-0.26736	0.00626163	0.039877	-0.365603	0.000202079	0.00442414
SH3GLB1	0.0682182	0.406165	0.811469	-0.00208215	0.97917	0.995742	0.272613	0.00127807	0.00830152	-0.0627974	0.403728	0.774824	0.221657	0.00628175	0.0399561	0.282665	0.000349442	0.0069113
INTS5	0.0478824	0.580012	0.898923	-0.104273	0.223543	0.620742	-0.222761	0.0211697	0.0778198	-0.144533	0.0690645	0.294804	-0.253619	0.00629362	0.0400035	-0.111272	0.220717	0.573155
SNRPA	-0.22271	0.000793423	0.0125609	-0.0919289	0.163024	0.538304	-0.429494	1.04e-08	2.81e-07	0.138467	0.0147594	0.0960735	-0.189718	0.0063089	0.0400866	-0.329982	7.35e-07	3.37e-05
PHF11	-0.182944	0.104135	0.440692	0.0336159	0.737991	0.930884	0.106109	0.320056	0.554512	0.223688	0.032942	0.175318	0.306059	0.00631173	0.0400892	0.080633	0.421929	0.753224
GART	-0.145224	0.0112815	0.103326	-0.209621	0.000386022	0.00932092	-0.320119	7.85e-07	1.48e-05	-0.0568549	0.244497	0.615417	-0.157749	0.00633926	0.0402444	-0.102754	0.0763652	0.320839
HRAS	-0.0701014	0.490074	0.860221	-0.0943763	0.323449	0.70944	-0.387445	0.000312264	0.0026283	-0.016314	0.8649	0.969364	-0.300113	0.00635443	0.0403146	-0.285773	0.00547221	0.0552889
GARS	-0.304347	6.63e-09	3.04e-07	-0.224063	6.86e-05	0.00236925	-0.46746	2.7e-14	1.71e-12	0.0879542	0.0491059	0.23338	-0.145952	0.00636451	0.0403552	-0.235595	2.01e-05	0.000602994
KRT10	0.0217704	0.85135	0.980851	-0.263007	0.0172217	0.146631	-0.307867	0.00988794	0.0429838	-0.276438	0.00842662	0.0618562	-0.312385	0.00637644	0.0404238	-0.037708	0.728512	0.9193
FAM214B	0.00243097	0.993823	0.999645	0.623679	0.0102423	0.104068	0.780491	0.00287479	0.016128	0.627734	0.0218754	0.128413	0.795054	0.00639022	0.0404829	0.165175	0.478585	0.790558
COPRS	-0.027324	0.806564	0.972801	-0.231649	0.0266149	0.193025	-0.389266	0.00128695	0.00834728	-0.19679	0.0707987	0.299018	-0.34469	0.00643101	0.0407129	-0.1495	0.211397	0.561449
BBIP1	0.122116	0.360577	0.78039	0.21269	0.073765	0.351305	0.461152	0.000244588	0.00216049	0.0982396	0.429157	0.794447	0.356306	0.00644001	0.0407517	0.256415	0.0300774	0.18485
SLCO4A1	-0.164789	0.291216	0.72263	-0.0893385	0.497942	0.830576	-0.64884	2.25e-05	0.000280661	0.0850164	0.563382	0.872598	-0.466402	0.00644866	0.040782	-0.553014	0.000136294	0.00316621
ZMAT1	-0.323045	0.575796	0.897211	0.49859	0.25847	0.656814	1.01176	0.0179294	0.0680954	0.822457	0.112304	0.396768	1.3453	0.00646318	0.0408454	0.520284	0.183226	0.522197
CENPA	-0.108583	0.292371	0.723735	0.25555	0.00480059	0.0601773	0.152711	0.122302	0.292874	0.371407	5.71e-05	0.000878589	0.278463	0.00647037	0.0408553	-0.0946658	0.291514	0.648928
EPC1	0.156823	0.142715	0.52239	0.163629	0.087435	0.388473	0.417857	3.46e-05	0.000407988	0.0150779	0.876107	0.971544	0.278737	0.0065045	0.0410235	0.261869	0.00424582	0.0456062
PSME3	-0.0835125	0.103523	0.438853	-0.167078	0.00250255	0.0386047	-0.24027	7.25e-05	0.000766028	-0.0759864	0.0723153	0.303071	-0.139536	0.00650492	0.0410235	-0.0653982	0.223885	0.57661
RALGAPB	0.0325118	0.64992	0.927888	0.136177	0.0641609	0.326587	0.209501	0.0058113	0.028058	0.111369	0.0957367	0.361615	0.194237	0.0065136	0.0410497	0.0812121	0.260243	0.618893
EXOSC2	-0.0815642	0.311373	0.742735	-0.146022	0.0601296	0.314035	-0.323524	0.000150775	0.0014289	-0.0569635	0.431404	0.796357	-0.224596	0.00651672	0.0410595	-0.169339	0.0313978	0.190169
NCKIPSD	-0.0427872	0.722025	0.95102	-0.120279	0.273235	0.670956	-0.431762	0.000790442	0.00561732	-0.069499	0.548172	0.865715	-0.371671	0.00653031	0.0411336	-0.304093	0.0153151	0.11599
UBE3A	-0.108167	0.0788963	0.377109	-0.0798743	0.196951	0.585497	0.0311414	0.642772	0.816841	0.0359198	0.46605	0.816782	0.156563	0.00655755	0.0412909	0.118928	0.0367729	0.20944
CSTF2	-0.0771094	0.384991	0.797036	-0.116747	0.16902	0.546831	-0.347295	0.000221733	0.00199288	-0.0318045	0.697403	0.926572	-0.253002	0.00658451	0.041439	-0.223099	0.0112776	0.0936329
NOSIP	-0.0361268	0.707589	0.946067	0.00282447	0.976389	0.995195	-0.293942	0.00369511	0.0197948	0.0464435	0.568737	0.874487	-0.240741	0.00659514	0.0414987	-0.289157	0.000914543	0.0151322
PSMB3	-0.148526	0.0510148	0.285657	-0.139234	0.0890343	0.392705	-0.348853	2.69e-05	0.000326893	0.016352	0.802406	0.953063	-0.183277	0.00663052	0.0416651	-0.201682	0.00590138	0.058578
MAN1A2	0.0656144	0.387782	0.798591	0.0668582	0.367859	0.746326	0.238915	0.00247366	0.0142913	0.00876996	0.890081	0.975456	0.190606	0.00663737	0.0416994	0.180118	0.00830773	0.0753927
POC1A	-0.00675569	0.946847	0.992681	-0.0162995	0.862947	0.965912	-0.311552	0.00306165	0.0169909	-0.00147829	0.987365	0.997679	-0.287569	0.00665405	0.0417753	-0.287927	0.00334655	0.0386185
ZHX1	-0.0661297	0.368803	0.786513	0.0100752	0.891996	0.974818	0.107024	0.154268	0.345629	0.0839689	0.210803	0.569435	0.190401	0.00667375	0.0418465	0.104782	0.134647	0.44158
SMARCA5-AS1	-0.0362902	0.799352	0.970739	0.0449951	0.726074	0.926623	-0.461802	0.003231	0.0177554	0.0905591	0.44103	0.802481	-0.408781	0.00667576	0.0418465	-0.501636	0.000190873	0.00421345
CELF1	0.0275686	0.700769	0.943782	-0.124357	0.0843063	0.380733	-0.215474	0.0111246	0.0471751	-0.144234	0.0334506	0.176987	-0.225669	0.00667697	0.0418469	-0.0830731	0.309759	0.66595
GAB3	0.0745912	0.629355	0.920534	0.132706	0.319123	0.706334	0.461082	0.000862609	0.00603004	0.0647883	0.65216	0.911135	0.403312	0.00671899	0.0420305	0.336626	0.00944444	0.0826489
NRAS	0.0119128	0.83965	0.978604	0.0557913	0.351534	0.731249	0.149763	0.0221237	0.0806057	0.0514569	0.291637	0.672046	0.155081	0.00672191	0.0420414	0.101837	0.077285	0.322811
HKR1	-0.0642226	0.762005	0.962214	0.424406	0.0132951	0.123699	0.465141	0.0110406	0.0468866	0.494707	0.00910341	0.0657352	0.545669	0.00673108	0.0420698	0.0492248	0.766355	0.933383
POFUT1	-0.00840899	0.913601	0.988879	-0.171879	0.0233702	0.17754	-0.244043	0.00315192	0.0173929	-0.155855	0.0294891	0.161014	-0.218283	0.00673388	0.0420801	-0.0641865	0.410684	0.746079
LYSMD3	-0.0489393	0.585625	0.902035	0.108955	0.193765	0.58158	0.176455	0.0566419	0.166311	0.165244	0.0374146	0.192521	0.242645	0.00675494	0.0421537	0.0758604	0.36537	0.714263
UBTD2	-0.133522	0.141924	0.520992	0.0844084	0.313717	0.702863	0.0859222	0.341289	0.576032	0.225101	0.00435554	0.0368178	0.236609	0.00675458	0.0421537	0.00976062	0.902754	0.97522
DDX56	-0.118362	0.107967	0.449026	-0.194889	0.00762431	0.0840467	-0.33669	2.68e-05	0.000326285	-0.068875	0.289579	0.669962	-0.201309	0.00676575	0.0422139	-0.134239	0.0637228	0.288002
C18orf32	-0.0276675	0.826779	0.976101	0.144332	0.1999	0.589005	0.289981	0.015343	0.0603118	0.178852	0.12358	0.421996	0.334501	0.00678089	0.042272	0.153932	0.166729	0.498577
MCAT	-0.0866876	0.50526	0.867835	-0.290776	0.0173195	0.147215	-0.458258	0.000635918	0.00469375	-0.195493	0.0970884	0.36483	-0.354354	0.00678039	0.042272	-0.160623	0.19088	0.5321
NOP56	0.00112646	0.982515	0.998914	-0.0925633	0.0940228	0.406016	-0.153473	0.0119599	0.0498627	-0.0860537	0.0375971	0.193289	-0.137379	0.00681908	0.0424518	-0.0530916	0.321196	0.676029
TBC1D24	-0.145841	0.119826	0.474975	-0.249666	0.00440728	0.0571232	-0.452503	8.15e-06	0.000116121	-0.0962225	0.290046	0.670253	-0.289291	0.00682738	0.0424889	-0.194818	0.0505678	0.25152
FAM71E1	0.978576	0.0233172	0.173212	0.0989301	0.823593	0.955209	-0.311351	0.542199	0.749318	-0.872158	0.0370895	0.191282	-1.27344	0.00684098	0.0425516	-0.403731	0.417677	0.751103
MCM10	-0.175374	0.00424604	0.0487116	-0.0900678	0.15076	0.520534	-0.365599	1.03e-07	2.35e-06	0.0930044	0.0878091	0.342445	-0.172921	0.00693915	0.0430516	-0.26765	2.43e-05	0.000712257
PDZD8	0.0541426	0.520925	0.875668	0.0808666	0.325919	0.710767	0.248151	0.004805	0.0242763	0.0343304	0.624028	0.89967	0.211491	0.00695121	0.0430917	0.175449	0.0205988	0.142113
NEDD8-MDP1	0.263266	0.018639	0.14748	0.120804	0.617091	0.886722	-0.0236571	0.840292	0.927537	-0.140109	0.45993	0.813733	-0.269748	0.00696006	0.0431298	-0.131039	0.261526	0.620139
CRAMP1	0.142194	0.0886854	0.404995	0.361474	2.92e-06	0.00017503	0.360077	3.92e-05	0.000452002	0.226763	0.00240858	0.0225087	0.235337	0.00696373	0.0431452	0.00687534	0.932074	0.983576
C12orf49	0.164935	0.0178976	0.143536	0.145616	0.0371298	0.237957	0.327221	1.13e-05	0.000155945	-0.011781	0.842679	0.962536	0.179748	0.00696765	0.0431621	0.189595	0.00431637	0.0461115
THAP11	-0.00399884	0.959301	0.994271	-0.133277	0.0920545	0.400303	-0.232705	0.00745763	0.0341525	-0.121801	0.0738907	0.3069	-0.211745	0.00698043	0.0432118	-0.091985	0.238128	0.594195
UBQLN4	0.0286334	0.70422	0.945193	-0.114642	0.126282	0.476172	-0.204287	0.0131174	0.0533774	-0.135699	0.0529215	0.245791	-0.215522	0.00699005	0.0432492	-0.0818046	0.297329	0.653936
KIAA0355	-0.18364	0.144061	0.524599	0.120412	0.273521	0.671268	0.138771	0.235981	0.460407	0.311331	0.00818083	0.06042	0.339552	0.00702918	0.0433828	0.0264182	0.811699	0.949674
CCT6A	-0.15571	0.000973976	0.0148837	-0.215168	6.07e-05	0.00213473	-0.309533	4.46e-07	8.93e-06	-0.0519673	0.186585	0.534023	-0.136763	0.00702956	0.0433828	-0.0866639	0.121676	0.418777
UBL4A	0.00788266	0.920357	0.989411	-0.0103536	0.894552	0.975729	-0.223107	0.00827391	0.0372267	-0.0106342	0.880845	0.973133	-0.213906	0.00702884	0.0433828	-0.205173	0.00819975	0.0747222
ZNF765-ZNF761	-0.0733166	0.534663	0.881179	0.139424	0.180803	0.564461	0.220952	0.0485903	0.148254	0.219502	0.0393149	0.199617	0.31131	0.00707358	0.04361	0.0899474	0.379208	0.724463
NFIX	0.0628084	0.538504	0.882956	-0.143853	0.132922	0.48994	-0.276095	0.0177279	0.0674777	-0.198758	0.0404176	0.203583	-0.321587	0.00708814	0.043669	-0.124829	0.267499	0.626296
LRRCC1	-0.10353	0.345627	0.768817	0.201264	0.0499375	0.283127	0.17812	0.110183	0.271905	0.312018	0.00198899	0.0192119	0.298818	0.00709769	0.0437067	-0.0145945	0.888777	0.97048
BCL2L1	0.140082	0.138587	0.514555	0.149314	0.0834273	0.379013	0.371665	7.94e-05	0.000827198	0.017365	0.834877	0.96083	0.249093	0.00709748	0.0437067	0.229749	0.00635579	0.0618838
GNG12	0.16277	0.469656	0.847507	0.537918	0.00389316	0.0526628	0.702059	0.000280523	0.002408	0.383022	0.0564692	0.257148	0.556926	0.00710548	0.0437473	0.172056	0.324814	0.679536
CREB3L1	0.671237	0.0369098	0.231198	1.06418	5.01e-05	0.00180944	1.3723	2.1e-07	4.48e-06	0.399172	0.132521	0.440154	0.717236	0.00711108	0.0437669	0.316444	0.155805	0.480955
NBEAL2	0.0329686	0.687813	0.940523	0.0532365	0.513732	0.838381	-0.242904	0.0124664	0.0514006	0.0280017	0.718429	0.932855	-0.258691	0.00713443	0.0438734	-0.288319	0.00201623	0.02687
RPL29	0.230578	0.000246884	0.00460006	0.031321	0.660798	0.905265	0.0912417	0.211207	0.428073	-0.191945	6.73e-06	0.000123457	-0.122135	0.00716019	0.0440095	0.0678146	0.220255	0.572684
NEK7	-0.00347116	0.970817	0.996817	0.0523188	0.556286	0.858563	0.204439	0.0295815	0.101115	0.0628994	0.413514	0.78264	0.224933	0.00717694	0.0440901	0.160325	0.0382511	0.214107
MED24	0.0424285	0.578042	0.898072	-0.093673	0.224942	0.622331	-0.172449	0.0415259	0.131647	-0.12861	0.0435997	0.214789	-0.197933	0.00719047	0.0441582	-0.0712951	0.330474	0.684498
ITGB2	-0.0424842	0.710446	0.946672	-0.272616	0.0156962	0.138135	-0.394023	0.00108547	0.00724445	-0.22228	0.05378	0.248506	-0.334259	0.00720582	0.0442226	-0.114128	0.352352	0.702893
INSR	0.324828	1.02e-05	0.000262834	-0.076692	0.294607	0.68912	0.0744359	0.415068	0.645882	-0.393893	2.51e-09	7.71e-08	-0.232683	0.00723385	0.0443421	0.159332	0.0627396	0.285272
FUT8	0.107698	0.263678	0.694035	0.250523	0.0033746	0.0473737	0.344195	0.000186016	0.00171309	0.150573	0.0820917	0.327945	0.253887	0.00723709	0.044347	0.101548	0.22545	0.5788
ANKS1A	-0.0776852	0.348639	0.771355	-0.170448	0.0316737	0.215709	-0.333553	0.000168355	0.00157193	-0.0850152	0.271686	0.649804	-0.238631	0.00724181	0.0443544	-0.155456	0.0645089	0.290236
MXD3	-0.00359767	0.964554	0.995457	-0.0619431	0.46414	0.81076	-0.214845	0.0137475	0.0552521	-0.051211	0.456688	0.812366	-0.194283	0.00726467	0.0444635	-0.145051	0.0564671	0.268891
RBM39	-0.16306	0.00544163	0.0591408	-0.123211	0.0392583	0.246365	-0.342534	8e-07	1.5e-05	0.0474386	0.31104	0.693313	-0.162187	0.00727853	0.0445258	-0.211356	0.000488725	0.00910999
GPRIN1	-0.135512	0.107392	0.448106	-0.299916	0.000159113	0.00469355	-0.394675	7.05e-06	0.000101858	-0.156578	0.0496185	0.235052	-0.241922	0.00728368	0.0445498	-0.0870864	0.300568	0.656764
CRTAP	0.227867	0.000580215	0.00964849	0.212925	0.00127518	0.0234155	0.381011	1.07e-07	2.41e-06	-0.00737396	0.893662	0.977025	0.170584	0.00732044	0.0447445	0.176076	0.00514477	0.0529424
RAP2C	-0.0872051	0.329209	0.755636	0.099215	0.220216	0.616495	0.138278	0.118426	0.286126	0.194077	0.0175545	0.109786	0.242677	0.00736001	0.0448957	0.0469051	0.567894	0.842223
RPL35A	0.244106	5.44e-05	0.00122231	0.0736645	0.309981	0.700223	0.10589	0.132948	0.310211	-0.163273	0.000717179	0.00818201	-0.121096	0.00736269	0.0449021	0.0401496	0.505823	0.805504
CLYBL	0.627851	0.000338407	0.00607384	0.174885	0.292164	0.686712	1.02515	5.65e-11	2.22e-09	-0.44505	0.00661636	0.0512778	0.414947	0.00737447	0.0449235	0.858392	5.69e-09	3.64e-07
PAM16	-0.0458913	0.770318	0.964007	-0.112275	0.435398	0.795875	-0.523527	0.00156048	0.00976209	-0.0574319	0.69847	0.926774	-0.46045	0.00737104	0.0449235	-0.405128	0.0104262	0.0887396
RNF19A	-0.0135464	0.912316	0.988879	0.16415	0.124021	0.471622	0.295398	0.0105272	0.0451876	0.184591	0.10053	0.372044	0.325859	0.00738734	0.0449694	0.139544	0.191385	0.53279
NEURL4	0.0472568	0.604436	0.911755	-0.0880325	0.30557	0.696973	-0.227179	0.0166907	0.0645063	-0.127508	0.134966	0.445411	-0.257156	0.0073975	0.0449964	-0.13141	0.144162	0.458771
DCLRE1C	-0.00153071	0.987985	0.999357	0.123019	0.178393	0.56138	0.248699	0.0106378	0.0455432	0.132032	0.156075	0.489273	0.267451	0.00745136	0.0452443	0.133692	0.137869	0.44809
PURB	0.0801635	0.264416	0.694895	0.071526	0.333421	0.715954	0.258568	0.00113243	0.00750016	-0.000944071	0.988507	0.997954	0.195521	0.00753241	0.0456598	0.194807	0.00836593	0.0758101
YWHAZ	-0.109449	0.0174152	0.140808	-0.0388545	0.445292	0.799988	-0.00693218	0.90256	0.957853	0.0781833	0.0250922	0.142259	0.119639	0.0075366	0.0456598	0.0396807	0.413844	0.748261
GINS3	0.00216736	0.977622	0.997724	-0.132751	0.0878032	0.389289	-0.240707	0.00588119	0.0282924	-0.127353	0.080823	0.325268	-0.225545	0.00754292	0.0456815	-0.100076	0.235745	0.591059
AP2M1	0.0643347	0.262443	0.692772	-0.00918447	0.883923	0.971912	-0.0897456	0.185532	0.391323	-0.0662263	0.122528	0.419772	-0.137064	0.00755661	0.0457491	-0.0728223	0.190692	0.531852
C9orf16	0.16653	0.147746	0.531807	-0.141361	0.196261	0.584664	-0.142661	0.226575	0.448683	-0.299553	0.00273202	0.0249879	-0.291879	0.0075925	0.0459281	0.00583585	0.954987	0.990107
CIDEB	0.0947539	0.359113	0.779046	-0.0881445	0.376261	0.752971	-0.210126	0.0588924	0.171454	-0.174978	0.0639274	0.280292	-0.287804	0.00759603	0.0459341	-0.114955	0.266964	0.626188
CDC73	-0.121916	0.110524	0.454564	-0.0612667	0.412466	0.780335	0.0479255	0.546159	0.752187	0.0681918	0.280102	0.659948	0.187136	0.00759835	0.0459405	0.117227	0.0838099	0.337483
GTF3A	0.0195969	0.741053	0.95802	-0.241518	6.26e-05	0.00219314	-0.170714	0.0163592	0.0634437	-0.253538	1.12e-06	2.31e-05	-0.1732	0.00761835	0.0460538	0.0786175	0.230792	0.58486
EIF3I	-0.103085	0.0913183	0.411104	-0.0908238	0.165798	0.54205	-0.267811	0.000104292	0.00104554	0.0195481	0.690529	0.924362	-0.14769	0.00762248	0.0460711	-0.169211	0.00395413	0.0434799
CAMLG	0.0458465	0.633922	0.922277	0.1257	0.15828	0.530864	0.273664	0.0041517	0.021692	0.0869815	0.301623	0.683177	0.24494	0.00762711	0.0460914	0.156257	0.0663376	0.294769
NAT10	-0.119349	0.0426046	0.253667	-0.268143	1.11e-05	0.000527877	-0.301415	1.9e-05	0.000242375	-0.14121	0.00381018	0.0329167	-0.165022	0.00772622	0.0465818	-0.0256572	0.679736	0.896795
TSKU	0.620582	4.74e-06	0.000134381	-0.0719577	0.595587	0.87597	0.25672	0.0688425	0.192687	-0.684532	3.75e-08	9.6e-07	-0.346679	0.00775106	0.0466928	0.33604	0.010225	0.0875177
MRPS17	-0.0714429	0.539203	0.883121	-0.281619	0.0100749	0.102773	-0.421853	0.000491721	0.00384276	-0.202025	0.0724786	0.303381	-0.333291	0.00775492	0.0467083	-0.133018	0.26077	0.619339
PRDX1	-0.362496	4.79e-14	3.88e-12	-0.067501	0.234234	0.633228	-0.245887	0.000156951	0.00147857	0.302475	6.6e-16	3.82e-14	0.1336	0.00776168	0.0467413	-0.170689	0.00298798	0.0356015
[truncated: 10,472 more rows]
