# Supplementary material for: SUMOylation inhibition potentiates the glucocorticoid receptor to program growth arrest of acute lymphoblastic leukemia cells
Source: Oncogene. 2025 Feb 14;44(18):1259–71. doi: 10.1038/s41388-025-03305-3 (PMC12048349; doi:10.1038/s41388-025-03305-3)
Supplement: Supplementary file 3 — Supplementary Table ST2 [file 41388_2025_3305_MOESM3_ESM.xlsx]

## Sheet: INFO
Supplementary Table ST2: List of genes in differentially regulated groups after exposure to Dex, SUMOi, or combination.
Numbers in parentheses indicate the number of genes in the differentially regulated group.

## Sheet: SUMO-repressed (586)
SUMO-repressed genes
LEF1
HIVEP2
NF1
ROCK1
ATF7IP
HMGCS1
SLBP
PPP1R16B
AKAP9
HBEGF
GBP4
TMEM181
P2RX5
ETV5
HLA-B
DDIT4L
TRIM38
ITGA6
ZNF608
CDKN3
GLG1
TCFL5
NXN
CSGALNACT1
STAP1
ZNF681
ADAMTS9
PDGFRA
KIAA1671
IPCEF1
RGL1
WIPF1
ADAMTS15
LRRC14B
EVI2B
MDM2
TMEM129
SHANK3
ZNF43
COL9A3
MILR1
LRRC15
ZNF274
DOCK10
SPN
PRKCH
UBE2J1
KDM5B
CD34
RCSD1
SKA2
DPH3P1
KIAA1551
TACC3
TSC22D3
TMEM263
CCNG2
ENPP2
LINC01004
CHD3
LITAF
PPP1R18
LINC01619
TOP2B
SERPINH1
APBA1
TRIM6
IRS1
POU2F1
ADCY6
ZNF84
ZNF260
ZNF253
PART1
EVI2A
LRRC8C
IFI16
ZNF100
PBXIP1
ZEB1
EIF2AK4
PIK3CG
CKAP2
PDCD4
TRIB1
HLA-E
SNN
ST8SIA4
KLHL24
VPS13B
BMI1
TLE4
SMC4
PTEN
TRANK1
CENPE
TGFBR2
OPTN
GPSM2
TBXA2R
COMMD3-BMI1
UXS1
PIK3R1
ZCCHC7
CTHRC1
KCNJ2
ZNF91
TCF4
ARHGEF10
PTPN7
CAMK2D
HERC5
SESN3
PRKG1
PNRC1
PBX3
SLC38A2
POU2AF1
GNA15
DDAH2
ATRX
EGFL7
C9orf3
JAK1
MAML2
UTRN
ZNF140
FAM208A
CELF2
MYO18B
ZNF493
CENPF
ZEB2
HAR1A
SMIM3
GNG11
GFOD1
MSMO1
IER2
YPEL5
GCSAM
DESI2
SUMO3
ELK3
HERC3
MAN1A1
A2M
UBE2H
APAF1
PTPRJ
H1F0
GPR176
DHRS2
PTGER4
PIK3CA
IL7R
NFYA
SLC44A2
HCP5
EIF2AK3
DUSP6
ZNF268
ZNF569
STX7
RGMB
ATP2B4
ARPP21
SOX4
NEURL1B
ESAM
ZNF675
CAMSAP2
MEF2C
KANK2
PDGFRB
WASHC4
FAM214A
CYP51A1
IL2RG
SPINK4
KDM7A
PELI2
NCKAP1L
CD109
LRIF1
LYL1
HMGCR
MAP1LC3B
PARP14
CHD7
ARID5B
CORO1B
GOLGB1
ARHGAP5
MOB1B
CTDSP2
TRIM37
CD84
SMIM14
CARD8
PPFIBP1
SECISBP2L
TNFAIP3
CBFA2T3
PHLDA1
FOXO1
SERINC3
CDK6
PCDHGB2
CMAHP
GALNT7
MIR17HG
FERMT2
USP9X
SAMD9
ARRDC3
JMJD1C
ZNF28
PCDHGB3
OAS3
PCDHGA6
PCDHGA5
ZNF614
SKIL
PCDHGA10
AGGF1
ZMAT3
UBL3
SLC12A6
ENG
ZNF429
ABCA1
APOL6
SERINC1
CDKN2C
PRKD3
PCDHGB7
ZNF134
TNFAIP8L1
NSRP1
PCDHGB1
PCDHGC5
PCDHGB6
PCDHGA8
PCDHGA7
PCDHGA9
ARHGAP6
PCDHGA11
PCDHGC4
PCDHGA3
PCDHGA2
PCDHGA12
FOXN3
CLIP2
PCDHGB4
PCDHGA1
PCDHGB5
SDCBP
PCDHGC3
EIF4G3
PCDHGA4
TAX1BP3
P2RX5-TAX1BP3
ZNF708
ZNF329
QPRT
SORBS1
EDA
ZNF93
GIMAP2
FAM49A
HHEX
LRMP
ZNF605
VEZF1
GBP1
RNF44
PRUNE2
CD180
ZNF529
ZNF606
UBA7
ENC1
TNK2
PLSCR1
KBTBD11
ZNF845
BEST3
CHD9
RNF24
FBXO30
ZNF616
PNPLA8
HBP1
RC3H2
ARAP2
SAMD9L
SEMA6C
ARSD
GPSM3
AFF4
ZNF10
LOC101929621
DEPP1
RFX7
TP53BP2
ICK
FAM111A
ABI2
CTSS
CDC25B
BST2
WDR72
MR1
ZNF816
LOC101929415
ZNF559
KLF12
BMPR2
BCL6B
ANKRD50
SCYL2
CPM
CTNNA1
PANK2
ZNF227
SATB1
GNG2
BAZ2B
PPP1R15A
NMI
NFATC4
KDM3A
CROT
ZNF566
HSD17B11
ZNF480
PRKAR1A
TMSB4Y
TENM4
LIMCH1
ZNF850
YPEL3
RARA
LHFPL2
TRIM6-TRIM34
SENP7
TLR1
PARP8
APCDD1
ABHD4
IFIT3
TMEM173
TULP4
NADK2
ZBTB21
ACOX1
PEAK1
NPY
PRDM2
ZFP82
ARID4B
SOS2
ZNF510
ARID4A
SH2B3
KLHL5
ZNF525
ZC3H6
ZMYM1
ZNF583
ZBTB10
ZNF570
RB1CC1
PDGFA
ATM
CDKN2D
C3orf52
LRRC28
WSB2
FAM160B1
WDR34
IRS2
MORC3
ZNF420
LOC220729
ANGPT2
MIA2
CNR1
MYLIP
KRCC1
ZNF426
CREB3L2
ZDHHC17
SLC2A3
SLC26A9
BCL9L
CACNB2
APBB2
PSD3
BCL11A
ZNF737
MIR6891
ZNF667-AS1
ABCB4
ZNF114
KBTBD2
SMARCA2
APH1B
PALM2-AKAP2
FCGR2A
CTTNBP2NL
STARD13
FAM171A1
CASD1
MTMR6
IL10RB
KIAA2026
ZNF254
ADGRL1
ZNF117
ZNF85
DLEU2
MAML3
RIN2
MMP14
ZNF136
TSC22D1
ATP10D
TNKS
AKAP2
ZNF667
ZNF432
APC2
MAP2
ZNF701
ZNF267
TIAF1
ZNF467
TNK2-AS1
RP2
CREBRF
NCOA1
ERV3-1-ZNF117
GINM1
CYB5R4
HECA
TXLNB
RELB
ZNF721
PIK3C2B
LOC101927497
SHPK
ZNF160
ARHGAP32
FBXL5
TET2
CLEC2B
RIPK1
ALPK1
ZFP30
SPRY2
CCDC90B
PCMTD1
DNTT
HLA-A
HLA-C
MYO18A
CHD2
ZMIZ1
F2RL3
MDK
BTBD2
CHST2
SFMBT2
PLIN3
CNTRL
RAB13
TRIM5
PLEKHG2
BMF
IRF1
CABLES1
FMNL3
PREX1
CUEDC1
LGR6
ENTPD4
UNC13B
DLG4
HDAC5
TSPOAP1
ZNF506
ZNF704
UBALD2
HLA-H
LOC100128398
MGAT5B
SUN2
ZNF682
ARL4D
TEP1
SH3PXD2A
NEAT1
MZB1
CRAMP1
CREB3L1
JAK3
ATP8B2
NAV1
PALM
HLA-DRA
CD82
GRAP
SETD1B
PLXND1
PLEKHG4B
HLA-DPA1
PLCG1
CDS2
ATP2A3
SLC25A24
ZNF836
WBP1L
MAP4K2
BTG2
PTCRA
TCF19
FAM43A
CDC42BPB
WFS1
SOCS2
SEMA4B
GSN
RARA-AS1
ZNF726
GPER1
PLXNB2
MED12
ZFP36
STARD9
MCRIP1
PCNT
EPB41L1
C17orf49
GAS5
JUND
GPR146
TP53INP1
HLA-DOA
MKI67
HECTD4
PSD4
UBR4
ARHGAP23
HERC2
TRPV1
MXD4
PTPRCAP
NAGK
PITPNM2
PRAG1
RALB
GJC1
RNF213
LAIR1
PKD1
KIAA0754
LOC728743
HLA-DRB1
HLA-DPB1
ARHGAP4
CIT
CPAMD8
DAB2IP
SLC48A1
UHRF1
CIITA
LINC00861
LINC02428
GP5
ARRDC5
FAM53A
MIR99AHG
RGMB-AS1
HSPC324

## Sheet: SUMO-activated (507)
SUMO-activated genes
MYC
NR3C1
MYBL2
TCF3
E2F1
HIC1
MT1G
MT1X
MT1H
IGLL1
UBASH3B
MCAM
LSS
DPEP1
MIF-AS1
MIF
KIF26A
RASA3
AKR1B1
FAM53B
ATF5
GNG7
TCL1A
CD24
ANKRD33B
SCML4
SLC7A5
CD53
NME1
BAHCC1
CYTH3
PTPRM
PDLIM1
TMSB4X
TRPM2
GLUL
MT2A
TTLL12
RRP7A
SCARB1
SBF1
SRM
IRAK1
RPL8
EIF4A3
SERINC2
TOMM40
MCM4
IQSEC1
BOP1
HMGA1
EIF5A
TIMM13
TAGLN2
CLUH
MCM5
CD81
LMNB2
TKT
FPGS
IFRD2
NKD2
KCNAB2
MRTO4
PKMYT1
LONP1
SNRPB
NSG1
RGS19
DBN1
VPREB3
MRPS34
TRAP1
SLC19A1
PALD1
MRPL4
CCDC124
GALNT2
CD320
TCOF1
SLC29A1
PHB
CCDC85B
RECQL4
TUFM
SLC3A2
PCNA-AS1
DIP2C
RCC1
NCLN
ARHGEF18
GRK2
PHACTR3
UNG
EIF4EBP1
TBCD
MCM6
MBP
RASL10B
CORO1C
GPT2
NADK
LSM7
FAM19A5
NHP2
NRXN3
SDC1
RGS16
PTGES2
PDXDC1
PLD4
PFKP
LOC101928841
CHST12
MCM2
DANCR
ID2
SMIM3
RANGAP1
TTC7A
POLR2E
CCDC88C
CLPTM1L
DCTPP1
SPTBN2
DNPH1
CDK4
BCR
POLRMT
SIVA1
HS6ST1
MRPL12
POLR2L
NOC2L
NSMF
SH3BP2
MLST8
DDX39A
SNHG7
WDR18
SCRIB
CMTM7
AEN
IMP4
INTS1
PSMA7
RUVBL2
KAT2A
DENND3
GSE1
NDUFS6
CYBA
ELFN2
CCDC86
E2F2
RGMA
VPS37B
TELO2
ATP5MC1
UQCRC1
FBRSL1
EBNA1BP2
KCTD17
IMPDH1
GADD45GIP1
ATAD3A
CCDC69
PM20D2
MYBBP1A
H2AFX
MAD2L2
PUS1
ALYREF
POLD1
GRK6
DGCR8
MACROD1
PYGB
MFNG
RASSF4
RRP1
UCK2
TRAPPC2L
GRWD1
SMG5
PGBD5
PRELID1
BANF1
ARMC6
PAQR4
GPATCH4
DUS3L
SUSD3
PPIF
PUF60
POLG
MRPS26
SLC43A3
ROMO1
EARS2
SNRPF
SLC52A2
METRN
NAA38
C19orf48
PPAN
MGAT5
NPM3
MBD3
CYC1
SF3B5
C20orf27
ID4
AP1S3
TOMM5
DUS1L
DPH2
MZT2B
TSR1
SARDH
ATP1A3
ZNF511
THOP1
FARSA
SDF2L1
POLR2F
CERNA2
RRP9
AURKAIP1
TONSL
BYSL
RRS1
NDUFB7
RPS28
PYCR1
GATD1
EXOSC7
ACTR3C
CORO1A
EFHD2
DHX37
WDR74
SLIRP
PPP5C
PGAM5
UQCRQ
TUBB2A
PRPF31
NFKBIA
PLEKHJ1
SF3B4
NDUFS7
PSMD3
ZNF598
TBL3
MFSD12
TIMM50
TOMM6
CPSF1
SLC25A39
POLR3K
DPP7
LRRK1
DHX33
NPRL3
TCERG1L
GTPBP3
UTP4
C7orf50
CLEC2D
ELOB
WDR46
HSPBP1
WDR77
FJX1
SGTA
TRMT61A
CHKA
DRAP1
NOP16
KAZN
THOC3
GCDH
POLM
CUTA
TFDP1
PPAN-P2RY11
RAPGEF1
ITM2C
CTU2
IPO4
TMEM259
CPSF4
RPS19BP1
SERINC5
GPS1
TMEM109
SNHG17
SSSCA1
SERF2-C15ORF63
NTHL1
MRPL36
MTFP1
GUK1
CPOX
SLC25A19
MRPL20
KLHL23
SLC38A5
LSM4
HSF1
ATP6V0E2
MLLT1
PHOSPHO2-KLHL23
SAPCD2
TNFSF4
MRPL34
RPIA
COX6A1
TBRG4
THOC6
CXXC1
NEU3
RBM14
EMG1
MRPL28
CCDC167
RPUSD1
CORO2B
FAAP100
PWWP2B
EXOSC5
PIN1
NDUFA11
TRMT1
HAGHL
URGCP-MRPS24
GATM
DDX19A
GATAD2A
RTL10
MRPS24
NT5DC2
HYAL2
B4GALT2
TNFRSF8
ID3
PEPD
HGH1
SEMA4D
SSNA1
TNFRSF1B
GFI1
MAD1L1
WDR4
TEDC2
URM1
DCXR
TRUB2
BID
SLC39A10
GALNT14
FBXL16
SOX7
NOC4L
ZNF593
HIRIP3
POLR3E
CAPN15
NRG3
EEF1AKMT4
SLC25A5-AS1
MRPL38
DHCR7
MPST
AHDC1
STARD7-AS1
NUBP2
CARS2
MRM3
LRRC14
ZNF787
FABP5
PHPT1
DNAAF5
ZAP70
TIMM44
CENPM
MPP2
PRR7
ANAPC2
CHCHD1
FAN1
OGFOD3
MIR4751
TMEM147
TCHP
KXD1
APMAP
CCNQ
TFAP4
SERHL2
PPIH
BRI3BP
MRPL11
DDX28
SURF6
CCDC154
INF2
FAM173A
ZC3H12D
MRPL14
TUBG1
NCK2
MAPK13
TBC1D2B
RAD51
PRRT3
FOXRED1
NOL6
PFDN2
SYNGR2
BRAT1
MARS2
RIPOR1
PMM2
NLE1
RHEX
NDUFA2
PINX1
WDR62
IRF2BPL
CD151
GALK1
SCAMP3
TBC1D16
SMAD7
TRMT2A
TPST2
TARSL2
CACTIN
NUDT1
RPUSD2
POP7
CHCHD6
TEAD4
PRKAR1B
C16orf91
NEK6
TRIP13
MCRIP2
PPDPF
RABEPK
QDPR
LOC100287042
RAB20
PTRH1
WIZ
TERT
RHOB
JMJD4
DPM3
NDUFAF8
HIP1R
LDHA
RRP1B
LYAR
LAS1L
FAM98A
RPF2
PNPT1
AK4
KCNJ12
C12orf75
HSP90AA1
FCRLA
WDR36
TEF
SYTL1
SLC2A1
NLN
CHCHD10
GLDC
DFFB
PUS7
DDX10
FZD3
DAAM1
WDR3
AFF3
APLN
SYT11
PDK1
TRMT10C
MPHOSPH10
PRMT5-AS1
CD38
FDXACB1
CD22
FASTKD2
MYO1B
JCHAIN
SAMHD1
BCL2
ACPP
IKZF2
BCL6

## Sheet: SUMOi-UP (320)
SUMOi-upregulated genes
HIVEP2
ROCK1
ATF7IP
HMGCS1
SLBP
PPP1R16B
AKAP9
HBEGF
GBP4
TMEM181
ETV5
HLA-B
DDIT4L
TRIM38
ITGA6
ZNF608
CDKN3
GLG1
TCFL5
NXN
CSGALNACT1
ZNF681
ADAMTS9
PDGFRA
KIAA1671
IPCEF1
RGL1
ADAMTS15
LRRC14B
EVI2B
MDM2
TMEM129
SHANK3
ZNF43
COL9A3
MILR1
LRRC15
ZNF274
DOCK10
SPN
PRKCH
UBE2J1
CD34
SKA2
DPH3P1
KIAA1551
TACC3
TMEM263
CCNG2
ENPP2
LINC01004
CHD3
LITAF
PPP1R18
LINC01619
SERPINH1
APBA1
TRIM6
IRS1
POU2F1
ADCY6
ZNF84
ZNF260
ZNF253
PART1
EVI2A
ZNF100
PBXIP1
ZEB1
PDCD4
TRIB1
HLA-E
SNN
KLHL24
TRANK1
TGFBR2
OPTN
GPSM2
TBXA2R
CTHRC1
ARHGEF10
PTPN7
SESN3
PRKG1
POU2AF1
GNA15
DDAH2
EGFL7
C9orf3
UTRN
ZNF140
CELF2
MYO18B
HAR1A
SMIM3
GNG11
IER2
YPEL5
SUMO3
HERC3
MAN1A1
A2M
UBE2H
APAF1
PTPRJ
H1F0
DHRS2
PTGER4
NFYA
SLC44A2
HCP5
EIF2AK3
DUSP6
ZNF268
ZNF569
STX7
RGMB
ARPP21
NEURL1B
ESAM
ZNF675
KANK2
PDGFRB
SPINK4
PELI2
LYL1
PARP14
CORO1B
CTDSP2
TRIM37
SMIM14
CARD8
TNFAIP3
CBFA2T3
CDK6
CMAHP
MIR17HG
FERMT2
ZNF28
OAS3
ZNF614
SKIL
ENG
ABCA1
CDKN2C
PRKD3
TNFAIP8L1
CLIP2
ZNF329
QPRT
SORBS1
EDA
ZNF605
RNF44
ZNF606
TNK2
PLSCR1
KBTBD11
BEST3
PNPLA8
SEMA6C
GPSM3
DEPP1
CDC25B
BST2
BCL6B
PANK2
NFATC4
TMSB4Y
TENM4
LIMCH1
ZNF850
YPEL3
RARA
LHFPL2
TMEM173
TULP4
NPY
SH2B3
ZNF525
PDGFA
CDKN2D
WDR34
SLC26A9
ZNF737
MIR6891
PALM2-AKAP2
IL10RB
ADGRL1
DLEU2
AKAP2
ZNF667
APC2
ZNF467
HECA
TXLNB
SHPK
SPRY2
DNTT
HLA-A
HLA-C
MYO18A
CHD2
ZMIZ1
F2RL3
MDK
BTBD2
CHST2
SFMBT2
PLIN3
CNTRL
RAB13
TRIM5
PLEKHG2
BMF
IRF1
CABLES1
FMNL3
PREX1
CUEDC1
LGR6
ENTPD4
UNC13B
DLG4
HDAC5
TSPOAP1
ZNF506
ZNF704
UBALD2
HLA-H
LOC100128398
MGAT5B
SUN2
ZNF682
ARL4D
TEP1
SH3PXD2A
NEAT1
MZB1
CRAMP1
CREB3L1
JAK3
ATP8B2
NAV1
PALM
HLA-DRA
CD82
GRAP
SETD1B
PLXND1
PLEKHG4B
HLA-DPA1
PLCG1
CDS2
ATP2A3
SLC25A24
ZNF836
WBP1L
MAP4K2
BTG2
PTCRA
TCF19
FAM43A
CDC42BPB
WFS1
SOCS2
SEMA4B
GSN
RARA-AS1
ZNF726
GPER1
PLXNB2
MED12
ZFP36
STARD9
MCRIP1
PCNT
EPB41L1
C17orf49
GAS5
JUND
GPR146
TP53INP1
HLA-DOA
MKI67
HECTD4
PSD4
UBR4
ARHGAP23
HERC2
TRPV1
MXD4
PTPRCAP
NAGK
PITPNM2
PRAG1
RALB
GJC1
RNF213
LAIR1
PKD1
KIAA0754
LOC728743
HLA-DRB1
HLA-DPB1
ARHGAP4
CIT
CPAMD8
DAB2IP
SLC48A1
UHRF1
CIITA
LINC00861
LINC02428
GP5
ARRDC5
FAM53A
MIR99AHG
RGMB-AS1
HSPC324

## Sheet: SUMOi-DN (91)
SUMOi-downregulated genes
MYC
HIC1
MT1G
MT1H
UBASH3B
LSS
RASA3
TCL1A
CD24
ANKRD33B
SCML4
BAHCC1
TTLL12
SCARB1
SERINC2
TOMM40
NKD2
KCNAB2
RGS19
SLC29A1
MBP
RASL10B
NRXN3
RGS16
PTGES2
PDXDC1
NSMF
CMTM7
AEN
CCDC86
CCDC69
DGCR8
PGBD5
EARS2
ID4
NPRL3
CLEC2D
NTHL1
KLHL23
PHOSPHO2-KLHL23
RPIA
CCDC167
GATM
HYAL2
ID3
TRUB2
SLC39A10
CCDC154
LDHA
RRP1B
LYAR
LAS1L
FAM98A
RPF2
PNPT1
AK4
KCNJ12
C12orf75
HSP90AA1
FCRLA
WDR36
TEF
SYTL1
SLC2A1
NLN
CHCHD10
GLDC
DFFB
PUS7
DDX10
FZD3
DAAM1
WDR3
AFF3
APLN
SYT11
PDK1
TRMT10C
MPHOSPH10
PRMT5-AS1
CD38
FDXACB1
CD22
FASTKD2
MYO1B
JCHAIN
SAMHD1
BCL2
ACPP
IKZF2
BCL6

## Sheet: Dex-UP (357)
Dex-upregulated genes
NR3C1
TCF3
FLI1
PPP1R16B
UBASH3B
MCAM
LSS
DPEP1
KIF26A
NXN
CSGALNACT1
RASA3
AKR1B1
FAM53B
KIAA1671
ADAMTS15
LRRC14B
GNG7
SHANK3
CD24
ANKRD33B
PRKCH
SCML4
CD53
BAHCC1
CYTH3
PTPRM
TSC22D3
TRPM2
GLUL
LINC01619
SBF1
SERINC2
IQSEC1
PART1
TKT
PBXIP1
NKD2
PDCD4
TRIB1
SNN
KLHL24
OPTN
DIP2C
ARHGEF18
PHACTR3
TBCD
MBP
FAM19A5
NRXN3
SDC1
LOC101928841
ZEB2
HAR1A
ID2
SMIM3
CCDC88C
YPEL5
GCSAM
BCR
MAN1A1
SH3BP2
DENND3
ARPP21
RGMA
KCTD17
RASSF4
SUSD3
CBFA2T3
SARDH
CERNA2
ACTR3C
ARHGAP6
NFKBIA
PLEKHJ1
LRRK1
RNF44
TCERG1L
TNK2
BEST3
RAPGEF1
DEPP1
ITM2C
BST2
TNFSF4
CORO2B
PWWP2B
RARA
RTL10
TNFRSF1B
GFI1
FBXL16
SOX7
AHDC1
FAN1
SERHL2
ZC3H12D
MAPK13
RHEX
SMAD7
TPST2
TARSL2
RHOB
LAPTM5
DNTT
LDLRAD4
GAB1
REPIN1
YBX3
ZFP36L2
ETS2
RIMS3
AKNA
PXDN
KLF13
F2RL3
SMAD1
HPS4
FKBP5
TAP1
CHST2
RPL37A
AKAP13
SLC9A9
MIR5195
BMF
GATA3
PREX1
MGLL
MAP3K6
EZR
BTNL9
RPS23
LSP1
MAPK8IP3
RRBP1
GSK3B
P2RY14
OGFRL1
MIDN
STAT2
ASB13
PATZ1
LILRA2
INSR
CLYBL
TSKU
TRAF3IP2
ATP8B2
PSMB8
NAALADL2
SETD7
TNFRSF21
HLA-DRA
CLN8
GRAP
METTL7A
PLXND1
SLC44A1
HLA-DPA1
RPL22
SMAP2
DGKD
TMEM65
PPP2R2C
NCOR2
ATP2A3
PPM1H
WASF2
ISG20
GOLGA7B
SMOC2
WBP1L
CALD1
SOCS1
AEBP1
NARFL
FADS3
SLC6A6
DDIT4
VDR
SNHG19
MIR7111
DOK3
BTG2
HIP1
SUSD6
FAM43A
RHOBTB3
SYNE3
ZBTB47
CTSB
WFS1
SOCS2
CHST7
BTG1
GSN
SNHG25
RARA-AS1
KCTD5
ZBTB18
SIDT2
KCNK3
PRX
CIC
GPER1
RHPN1
LINC01215
RAPGEF5
IQGAP2
MPP7
KLF2
MTMR3
FLJ16779
SCFD2
PER1
TAPT1
SMAD1-AS1
LY86-AS1
GAS5
PHYHD1
C10orf25
PCTP
HLA-DQA1
JUND
LRRC75A-AS1
CD74
H6PD
AGAP1
DDR1
GPR146
TP53INP1
ATP13A2
HLA-DOA
HECTD4
RAP1GAP2
PSD4
EMP2
ATP4B
RPL31
IRF4
STK24
SH2D4B
PRKCZ
TERF2
ACSS1
ZNF672
C20orf197
MXD4
IL6ST
FGFR1
GYG1
PTPRCAP
PHYH
TSPAN14
PITPNM2
CSK
MYO10
BLK
SOCS2-AS1
PTPRE
PRAG1
COBL
HLA-DQA2
MED13L
C6orf48
RALB
ADGRE5
ZNF592
HDAC7
CASTOR1
ADA
TMEM100
MTMR10
HS1BP3
XXYLT1-AS2
HLA-DRB6
SPTBN1
UNC13D
GADD45A
HLA-DMA
OGG1
TIMP2
FAAP20
C3orf58
MICALL1
GNPTAB
TXNIP
BCL2L11
STK32B
KLHL6
KCNS3
CD72
NRN1
PRKD2
ARHGEF7
TSPAN9
ZFYVE28
KLHL36
RCAN1
C14orf144
HLA-DQB1
LAIR1
ST3GAL5
CEACAM21
CPQ
CYBC1
LOC728743
HIVEP3
HLA-DRB5
HLA-DRB1
ADGRE2
HLA-DPB1
CXCR4
CASTOR3
PIK3IP1
TBL1Y
MYO5C
NSMCE1
DOCK9
TLE1
BCL7A
AMOT
CPAMD8
PLEC
PIGV
DAB2IP
ADAMTS17
LMF1
MLXIP
IL17RA
RPS25
AP1B1
SEC14L1
HLA-DMB
CEMIP2
PTCH1
XXYLT1
ZBTB40
WWC3
LFNG
STAG3
MSL3
MCTP2
SLC48A1
CDC42EP2
CA2
NKAIN4
ZHX3
PSMB8-AS1
CIITA
KLF9
ARID5A
DMWD
ADGRG1
OR7A5
GSDME

## Sheet: Dex-DN (188)
Dex-downregulated genes
LEF1
HMGCS1
ETV5
DDIT4L
STAP1
IPCEF1
EVI2B
ATF5
MDM2
TOP2B
ST8SIA4
KCNJ2
PTPN7
HERC5
PBX3
POU2AF1
GPT2
ELK3
IL7R
ATP2B4
SOX4
MEF2C
KANK2
IL2RG
PPFIBP1
PHLDA1
PCDHGB2
PCDHGB3
OAS3
PCDHGA6
PCDHGA5
PCDHGA10
PCDHGB7
PCDHGB1
PCDHGC5
PCDHGB6
PCDHGA8
PCDHGA7
PCDHGA9
PCDHGA11
PCDHGC4
PCDHGA3
PCDHGA2
PCDHGA12
CLIP2
PCDHGB4
PCDHGA1
PCDHGB5
PCDHGC3
PCDHGA4
GBP1
CLEC2D
KDM3A
ID3
NADK2
ZBTB21
SLC2A3
ZNF267
PIK3C2B
LDHA
ENO1
PAICS
LGR5
HSPE1
LAT2
PGK1
NUCB2
FAM107B
NRIP1
DDN
STK17B
ALDOA
RUNX1
PTPN6
MDK
GSTP1
PGAM1
AK4
PKM
PHGDH
CDKN1A
C12orf75
RASD1
HSP90AA1
MTHFD2
STC2
CDC45
ITGA4
HMMR
NUF2
CSMD1
GFPT1
HIF1A-AS2
GARS
PRDX1
APOBEC3G
GLDC
SPSB1
TRIB3
ALDH3A2
PLEKHO1
SLC8A1
RFC5
ELOVL6
HSPD1
LGALS3BP
JUP
ALDOC
TXNRD1
SPIB
TUBA1A
TLR10
SEC24D
LCK
UGT3A2
AKAP12
AMMECR1
PDK1
MARCKSL1
TP53I11
EFNB2
MKNK2
HK2
MEX3A
NCAPG
DEPDC1
UBE2S
CZ1P-ASNS
SREBF1
CSRNP3
ASS1
PRMT5-AS1
STIM2
MAP1B
BNIP3
MZT1
DLGAP5
TTF1
KIF14
CXorf21
FAIM
SLC7A11
PRKCE
TSPAN13
RBP1
ASNS
CACYBP
HSPB1
PRKAR2B
MAPK6
CD22
KIF21B
GCNT1
CCND3
NAB2
POLR3G
IFI30
PPAT
MYO1B
STK26
SLC4A7
IRF2BP2
CCM2L
FADS2
GMNN
CDC25A
HSH2D
PBK
BCAR3
JCHAIN
P4HA1
NHSL1
APBB1IP
PLCG2
BCL2
FUT11
PFKFB4
SPP1
BCL6
AKR1A1
CNTN2
TPI1
PFKFB3
NAMPT
YRDC
PSMD14
DIAPH1
MS4A1

## Sheet: Dex-UP_SUMOi-UP (63)
Genes upregulated by both Dex and SUMOi
PPP1R16B
P2RX5
TCFL5
NXN
CSGALNACT1
PDGFRA
KIAA1671
ADAMTS15
LRRC14B
TMEM129
SHANK3
PRKCH
RCSD1
DPH3P1
TSC22D3
LINC01004
LINC01619
PART1
PBXIP1
EIF2AK4
PDCD4
TRIB1
SNN
KLHL24
TRANK1
OPTN
CAMK2D
SESN3
PNRC1
ZEB2
HAR1A
YPEL5
GCSAM
MAN1A1
UBE2H
GPR176
ARPP21
FAM214A
KDM7A
MAP1LC3B
SMIM14
CBFA2T3
GALNT7
ZMAT3
UBL3
ABCA1
ARHGAP6
TAX1BP3
P2RX5-TAX1BP3
RNF44
TNK2
BEST3
ARAP2
ARSD
DEPP1
BST2
SATB1
RARA
FAM160B1
CNR1
TNKS
TNK2-AS1
CREBRF

## Sheet: Dex-DN_SUMOi-UP (57)
Genes downregulated by Dex and upregulated by SUMOi
LEF1
HMGCS1
ETV5
DDIT4L
STAP1
IPCEF1
EVI2B
MDM2
TOP2B
ST8SIA4
KCNJ2
PTPN7
HERC5
PBX3
POU2AF1
ELK3
PTGER4
IL7R
ATP2B4
SOX4
MEF2C
KANK2
IL2RG
PPFIBP1
PHLDA1
PCDHGB2
PCDHGB3
OAS3
PCDHGA6
PCDHGA5
PCDHGA10
PCDHGB7
PCDHGB1
PCDHGC5
PCDHGB6
PCDHGA8
PCDHGA7
PCDHGA9
PCDHGA11
PCDHGC4
PCDHGA3
PCDHGA2
PCDHGA12
CLIP2
PCDHGB4
PCDHGA1
PCDHGB5
PCDHGC3
PCDHGA4
GBP1
KDM3A
NADK2
ZBTB21
SLC2A3
ZNF267
PIK3C2B
SPRY2

## Sheet: Dex-UP_SUMOi-DN (71)
Genes upregulated by Dex and downregulated by SUMOi
NR3C1
TCF3
UBASH3B
MCAM
LSS
DPEP1
KIF26A
RASA3
AKR1B1
FAM53B
GNG7
CD24
ANKRD33B
SCML4
CD53
BAHCC1
CYTH3
PTPRM
TRPM2
GLUL
SBF1
SERINC2
IQSEC1
TKT
NKD2
DIP2C
ARHGEF18
PHACTR3
TBCD
MBP
FAM19A5
NRXN3
SDC1
LOC101928841
ID2
SMIM3
CCDC88C
BCR
SH3BP2
DENND3
RGMA
KCTD17
RASSF4
SUSD3
SARDH
CERNA2
ACTR3C
NFKBIA
PLEKHJ1
LRRK1
TCERG1L
RAPGEF1
ITM2C
TNFSF4
CORO2B
PWWP2B
RTL10
TNFRSF1B
GFI1
FBXL16
SOX7
AHDC1
FAN1
SERHL2
ZC3H12D
MAPK13
RHEX
SMAD7
TPST2
TARSL2
RHOB

[truncated: 3 more sheets: Dex-DN_SUMOi-DN (82), Dex-UP_SUMOi-UN (291), Dex-DN_SUMOi-UN (208)]
