# Supplementary material for: SUMOylation inhibition potentiates the glucocorticoid receptor to program growth arrest of acute lymphoblastic leukemia cells
Source: Oncogene. 2025 Feb 14;44(18):1259–71. doi: 10.1038/s41388-025-03305-3 (PMC12048349; doi:10.1038/s41388-025-03305-3)
Supplement: Supplementary file 4 — Supplementary Table ST3 [file 41388_2025_3305_MOESM4_ESM.xlsx]

## Sheet: INFO
Supplementary Table ST3: RNA-seq pathway analysis results.
Pathway analysis performed with DAVID functional annotation tool (GOTERM_BP_DIRECT).
Numbers in parentheses indicate the number of genes in the differentially regulated group.

## Sheet: Dex-UP (357)
Category	Term	Count	%	PValue	Genes	List Total	Pop Hits	Pop Total	Fold Enrichment	Bonferroni	Benjamini	FDR	p-value log10 transformed
GOTERM_BP_DIRECT	GO:0002503~peptide antigen assembly with MHC class II protein complex	11	3.18841	1.60571e-14	HLA-DMA, HLA-DRB5, HLA-DMB, HLA-DPB1, HLA-DRA, HLA-DOA, HLA-DQA2, HLA-DRB1, HLA-DQA1, HLA-DPA1, HLA-DQB1	311	17	19453	40.4734	3.34682e-11	3.33827e-11	3.319e-11	13.7943
GOTERM_BP_DIRECT	GO:0002504~antigen processing and presentation of peptide or polysaccharide antigen via MHC class II	11	3.18841	1.4669e-13	HLA-DMA, HLA-DRB5, HLA-DMB, HLA-DPB1, HLA-DRA, HLA-DOA, HLA-DQA2, HLA-DRB1, HLA-DQA1, HLA-DPA1, HLA-DQB1	311	20	19453	34.4024	3.04907e-10	1.52484e-10	1.51604e-10	12.8336
GOTERM_BP_DIRECT	GO:0019886~antigen processing and presentation of exogenous peptide antigen via MHC class II	12	3.47826	1.35107e-12	CD74, HLA-DMA, HLA-DRB5, HLA-DMB, HLA-DPB1, HLA-DRA, HLA-DOA, HLA-DQA2, HLA-DRB1, HLA-DQA1, HLA-DPA1, HLA-DQB1	311	32	19453	23.4562	2.80879e-09	9.36294e-10	9.3089e-10	11.8693
GOTERM_BP_DIRECT	GO:0050870~positive regulation of T cell activation	11	3.18841	8.54359e-11	HLA-DMA, HLA-DRB5, HLA-DMB, HLA-DPB1, HLA-DRA, HLA-DOA, HLA-DQA2, HLA-DRB1, HLA-DQA1, HLA-DPA1, HLA-DQB1	311	34	19453	20.2367	1.77621e-07	3.67569e-08	3.65448e-08	10.0684
GOTERM_BP_DIRECT	GO:0019882~antigen processing and presentation	12	3.47826	8.84006e-11	CD74, HLA-DMA, HLA-DRB5, HLA-DMB, HLA-DPB1, HLA-DRA, HLA-DQA2, PSMB8, HLA-DRB1, HLA-DQA1, HLA-DPA1, HLA-DQB1	311	45	19453	16.68	1.83785e-07	3.67569e-08	3.65448e-08	10.0535
GOTERM_BP_DIRECT	GO:0050778~positive regulation of immune response	11	3.18841	2.17553e-10	HLA-DMA, HLA-DRB5, HLA-DMB, HLA-DPB1, HLA-DRA, HLA-DOA, HLA-DQA2, HLA-DRB1, HLA-DQA1, HLA-DPA1, HLA-DQB1	311	37	19453	18.5959	4.52293e-07	7.53822e-08	7.49471e-08	9.66243
GOTERM_BP_DIRECT	GO:0032736~positive regulation of interleukin-13 production	6	1.73913	2.62139e-06	IRF4, TNFSF4, RARA, GATA3, PRKCZ, IL17RA	311	15	19453	25.0199	0.00543505	0.000778552	0.000774059	5.58147
GOTERM_BP_DIRECT	GO:0045622~regulation of T-helper cell differentiation	4	1.15942	1.58441e-05	IRF4, HLA-DRA, GATA3, HLA-DRB1	311	4	19453	62.5498	0.0324034	0.00411747	0.00409371	4.80013
GOTERM_BP_DIRECT	GO:0001525~angiogenesis	15	4.34783	6.3904e-05	PLXND1, CEMIP2, MCAM, DAB2IP, GAB1, NRXN3, RHOB, AMOT, TMEM100, ADGRG1, CALD1, PXDN, PRKD2, GLUL, WASF2	311	255	19453	3.6794	0.124413	0.0147618	0.0146766	4.19447
GOTERM_BP_DIRECT	GO:0045892~negative regulation of transcription, DNA-templated	24	6.95652	8.09407e-05	ZBTB18, CIITA, ZHX3, TLE1, VDR, GFI1, DAB2IP, ARID5A, PBXIP1, GATA3, NR3C1, CBFA2T3, NCOR2, PER1, BCL7A, SCML4, ID2, TNFSF4, TBL1Y, PDCD4, RARA, PATZ1, CIC, SOX7	311	591	19453	2.54009	0.154885	0.0168276	0.0167304	4.09183
GOTERM_BP_DIRECT	GO:0035556~intracellular signal transduction	20	5.7971	0.000168128	BLK, GSK3B, DGKD, PRKCH, TRAF3IP2, LRRK1, ASB13, NSMCE1, PRKCZ, MAPK13, SOCS2, BCR, PREX1, AKAP13, SOCS1, RASA3, DDIT4, PRKD2, ARHGEF7, STK32B	311	462	19453	2.70779	0.295008	0.0317763	0.0315929	3.77436
GOTERM_BP_DIRECT	GO:0006954~inflammatory response	19	5.50725	0.000238122	SMAD1, CIITA, TRAF3IP2, DAB2IP, CXCR4, GATA3, TNFRSF1B, PRKCZ, IL17RA, ADGRE2, ADGRE5, GPER1, TNFSF4, TXNIP, DPEP1, SDC1, GAS5, MGLL, CHST2	311	436	19453	2.7258	0.390499	0.0388521	0.0386279	3.6232
GOTERM_BP_DIRECT	GO:0007165~signal transduction	39	11.3043	0.000242942	GSK3B, RALB, DGKD, LRRK1, NRXN3, PTPRM, GATA3, LSP1, LILRA2, NR3C1, IQGAP2, ARHGAP6, PRKCZ, RASSF4, SH3BP2, RHPN1, MAP3K6, CD53, SMAD1, PRKCH, TLE1, MYO10, TNK2, STAT2, GAB1, RHOB, BCR, RASA3, STK24, TNFSF4, OR7A5, RAPGEF1, RARA, GRAP, ARHGEF7, OPTN, TNFRSF21, HLA-DRB1, F2RL3	311	1307	19453	1.86645	0.396578	0.0388521	0.0386279	3.6145
GOTERM_BP_DIRECT	GO:0050852~T cell receptor signaling pathway	10	2.89855	0.000462763	BTNL9, HLA-DPB1, CSK, PRKD2, GATA3, PSMB8, HLA-DRB1, ADA, TNFRSF21, HLA-DQB1	311	142	19453	4.40492	0.61799	0.0687203	0.0683237	3.33464
GOTERM_BP_DIRECT	GO:0032754~positive regulation of interleukin-5 production	4	1.15942	0.000792496	RARA, GATA3, PRKCZ, IL17RA	311	12	19453	20.8499	0.807614	0.10799	0.107367	3.101
GOTERM_BP_DIRECT	GO:0032753~positive regulation of interleukin-4 production	5	1.44928	0.000831092	IRF4, TNFSF4, RARA, GATA3, PRKCZ	311	27	19453	11.5833	0.82246	0.10799	0.107367	3.08035
GOTERM_BP_DIRECT	GO:0016477~cell migration	13	3.76812	0.00175905	BTG1, PRAG1, RHOBTB3, PBXIP1, EMP2, PRKCZ, RHOB, ADGRE2, ADGRG1, WWC3, SDC1, CD24, FGFR1	311	278	19453	2.92499	0.974275	0.182672	0.181617	2.75472
GOTERM_BP_DIRECT	GO:0000122~negative regulation of transcription from RNA polymerase II promoter	30	8.69565	0.00178064	BTG2, CIITA, GFI1, GATA3, AEBP1, NR3C1, YBX3, ETS2, HDAC7, WWC3, PATZ1, ZBTB18, JUND, WFS1, GADD45A, VDR, PTCH1, DAB2IP, ARID5A, KLF2, SMAD7, NCOR2, PER1, ZEB2, ID2, RARA, TXNIP, TCF3, EZR, MXD4	311	1016	19453	1.84694	0.975406	0.182672	0.181617	2.74942
GOTERM_BP_DIRECT	GO:0043410~positive regulation of MAPK cascade	10	2.89855	0.00179685	CD74, AKAP13, DOK3, GPER1, INSR, DAB2IP, LAPTM5, HLA-DRB1, FGFR1, GSDME	311	172	19453	3.63662	0.976222	0.182672	0.181617	2.74549
GOTERM_BP_DIRECT	GO:0031334~positive regulation of protein complex assembly	6	1.73913	0.00180412	GSK3B, BCL2L11, DAB2IP, CDC42EP2, BMF, MPP7	311	55	19453	6.82362	0.97658	0.182672	0.181617	2.74373
GOTERM_BP_DIRECT	GO:0071356~cellular response to tumor necrosis factor	9	2.6087	0.00184517	NFKBIA, GPER1, DAB2IP, GATA3, YBX3, ZFP36L2, TNFRSF21, KLF2, GSDME	311	140	19453	4.02106	0.978499	0.182672	0.181617	2.73396
GOTERM_BP_DIRECT	GO:0051497~negative regulation of stress fiber assembly	5	1.44928	0.00201219	RHPN1, ARHGEF18, WASF2, CORO2B, ARHGAP6	311	34	19453	9.19851	0.984817	0.190152	0.189055	2.69633
GOTERM_BP_DIRECT	GO:0002250~adaptive immune response	17	4.92754	0.0028529	RAP1GAP2, HLA-DRB5, TAP1, HLA-DMA, HLA-DMB, HLA-DPB1, HLA-DRA, CSK, PRKD2, HLA-DOA, HLA-DQA2, TNFRSF21, HLA-DQA1, HLA-DRB1, LAIR1, HLA-DPA1, HLA-DQB1	311	457	19453	2.3268	0.997367	0.25339	0.251927	2.54471
GOTERM_BP_DIRECT	GO:0008360~regulation of cell shape	9	2.6087	0.00295429	PRAG1, PLXND1, MYO10, CDC42EP2, RHOBTB3, ARHGEF18, EZR, SYNE3, RHOB	311	151	19453	3.72814	0.997869	0.25339	0.251927	2.52955
GOTERM_BP_DIRECT	GO:0008219~cell death	5	1.44928	0.00304702	SUSD6, PRKD2, EMP2, OPTN, GSDME	311	38	19453	8.23024	0.998243	0.25339	0.251927	2.51613
GOTERM_BP_DIRECT	GO:0043547~positive regulation of GTPase activity	10	2.89855	0.0035087	BCR, GSK3B, PREX1, IQSEC1, DOCK9, RAPGEF1, ARHGEF7, RAPGEF5, ARHGAP6, RGMA	311	190	19453	3.2921	0.999329	0.260926	0.25942	2.45485
GOTERM_BP_DIRECT	GO:0006955~immune response	18	5.21739	0.00354337	CD74, CIITA, HLA-DRB5, CXCR4, TNFRSF1B, HLA-DMA, HLA-DMB, ADGRE5, TNFSF4, PXDN, HLA-DPB1, HLA-DRA, MBP, HLA-DQA2, HLA-DQA1, HLA-DRB1, HLA-DPA1, HLA-DQB1	311	510	19453	2.20764	0.999376	0.260926	0.25942	2.45058
GOTERM_BP_DIRECT	GO:0007264~small GTPase mediated signal transduction	8	2.31884	0.00359086	BCR, DOCK9, TNK2, CCDC88C, RHOBTB3, RAPGEF1, ARHGEF18, RAPGEF5	311	123	19453	4.06828	0.999435	0.260926	0.25942	2.4448
GOTERM_BP_DIRECT	GO:1903670~regulation of sprouting angiogenesis	3	0.869565	0.00363966	PPP1R16B, CEMIP2, GLUL	311	6	19453	31.2749	0.99949	0.260926	0.25942	2.43894
GOTERM_BP_DIRECT	GO:0030217~T cell differentiation	5	1.44928	0.0043962	LFNG, PREX1, TRAF3IP2, GATA3, PATZ1	311	42	19453	7.44641	0.999895	0.304657	0.302898	2.35692
GOTERM_BP_DIRECT	GO:0045630~positive regulation of T-helper 2 cell differentiation	3	0.869565	0.00504201	TNFSF4, RARA, PRKCZ	311	7	19453	26.8071	0.999973	0.327573	0.325682	2.2974
GOTERM_BP_DIRECT	GO:1904761~negative regulation of myofibroblast differentiation	3	0.869565	0.00504201	TP53INP1, PDCD4, TSKU	311	7	19453	26.8071	0.999973	0.327573	0.325682	2.2974
GOTERM_BP_DIRECT	GO:0006468~protein phosphorylation	16	4.63768	0.00530864	BLK, GSK3B, SMAD1, PRKCH, PRAG1, TNK2, INSR, LRRK1, PRKCZ, BCR, STK24, RARA, CSK, PRKD2, MAP3K6, FGFR1	311	444	19453	2.25405	0.999984	0.334444	0.332514	2.27502
GOTERM_BP_DIRECT	GO:0032092~positive regulation of protein binding	6	1.73913	0.00654215	BLK, LFNG, GSK3B, RALB, PLXND1, ARHGEF7	311	74	19453	5.07161	0.999999	0.399452	0.397146	2.18428
GOTERM_BP_DIRECT	GO:0032755~positive regulation of interleukin-6 production	7	2.02899	0.00672478	CD74, TNFSF4, ARID5A, MBP, LILRA2, MAPK13, IL17RA	311	105	19453	4.16999	0.999999	0.399452	0.397146	2.17232
GOTERM_BP_DIRECT	GO:0032689~negative regulation of interferon-gamma production	5	1.44928	0.00709451	TNFSF4, RARA, LAPTM5, GATA3, HLA-DRB1	311	48	19453	6.51561	1	0.409708	0.407343	2.14908
GOTERM_BP_DIRECT	GO:0008285~negative regulation of cell proliferation	16	4.63768	0.00751887	DDR1, SMAD1, BTG2, KLF13, BTG1, VDR, DAB2IP, GATA3, CBFA2T3, ADGRG1, GPER1, TP53INP1, RARA, CSK, SOX7, GSDME	311	462	19453	2.16623	1	0.422479	0.420041	2.12385
GOTERM_BP_DIRECT	GO:0043382~positive regulation of memory T cell differentiation	3	0.869565	0.00846322	TNFSF4, HLA-DRA, HLA-DRB1	311	9	19453	20.8499	1	0.44788	0.445295	2.07246
GOTERM_BP_DIRECT	GO:0061154~endothelial tube morphogenesis	3	0.869565	0.00846322	CXCR4, PRKD2, RHOB	311	9	19453	20.8499	1	0.44788	0.445295	2.07246
GOTERM_BP_DIRECT	GO:0060155~platelet dense granule organization	4	1.15942	0.00883265	AP1B1, HPS4, UNC13D, F2RL3	311	27	19453	9.26664	1	0.44788	0.445295	2.05391
GOTERM_BP_DIRECT	GO:0045742~positive regulation of epidermal growth factor receptor signaling pathway	4	1.15942	0.00883265	HIP1, RALB, DGKD, GPER1	311	27	19453	9.26664	1	0.44788	0.445295	2.05391
GOTERM_BP_DIRECT	GO:0032703~negative regulation of interleukin-2 production	4	1.15942	0.00977766	LAPTM5, GATA3, EZR, HDAC7	311	28	19453	8.93569	1	0.483994	0.481201	2.00976
GOTERM_BP_DIRECT	GO:0002467~germinal center formation	3	0.869565	0.0104684	KLHL6, ADA, UNC13D	311	10	19453	18.765	1	0.49463	0.491775	1.98012
GOTERM_BP_DIRECT	GO:0043583~ear development	3	0.869565	0.0104684	DDR1, BCL2L11, GATA3	311	10	19453	18.765	1	0.49463	0.491775	1.98012
GOTERM_BP_DIRECT	GO:0048041~focal adhesion assembly	4	1.15942	0.0107793	BCR, ARHGEF7, CORO2B, ARHGAP6	311	29	19453	8.62756	1	0.498003	0.495128	1.96741
GOTERM_BP_DIRECT	GO:1903078~positive regulation of protein localization to plasma membrane	5	1.44928	0.012132	PRKCH, GPER1, EZR, SPTBN1, NKD2	311	56	19453	5.58481	1	0.531603	0.528535	1.91607
GOTERM_BP_DIRECT	GO:0007015~actin filament organization	8	2.31884	0.0122649	HIP1, GSN, MYO5C, CDC42EP2, RHOBTB3, EMP2, ARHGAP6, RHOB	311	155	19453	3.22838	1	0.531603	0.528535	1.91134
GOTERM_BP_DIRECT	GO:0030036~actin cytoskeleton organization	10	2.89855	0.0122737	BCR, IQSEC1, CDC42EP2, PHACTR3, ARHGEF18, EZR, WASF2, CORO2B, SPTBN1, AMOT	311	232	19453	2.69611	1	0.531603	0.528535	1.91103
GOTERM_BP_DIRECT	GO:0051056~regulation of small GTPase mediated signal transduction	7	2.02899	0.0135232	RAP1GAP2, BCR, PREX1, AKAP13, ARHGEF7, ARHGAP6, AMOT	311	122	19453	3.58893	1	0.573771	0.570459	1.86892
GOTERM_BP_DIRECT	GO:0043304~regulation of mast cell degranulation	3	0.869565	0.0150347	BLK, ADGRE2, UNC13D	311	12	19453	15.6375	1	0.619668	0.616091	1.8229
GOTERM_BP_DIRECT	GO:0043087~regulation of GTPase activity	6	1.73913	0.0152011	RASA3, PLXND1, DAB2IP, SBF1, IQGAP2, ARHGAP6	311	91	19453	4.12417	1	0.619668	0.616091	1.81813
GOTERM_BP_DIRECT	GO:0043433~negative regulation of sequence-specific DNA binding transcription factor activity	6	1.73913	0.0158716	WFS1, ID2, TNFSF4, PTCH1, TRIB1, SMAD7	311	92	19453	4.07934	1	0.634557	0.630894	1.79938
GOTERM_BP_DIRECT	GO:0006959~humoral immune response	5	1.44928	0.0190218	TRAF3IP2, GATA3, HLA-DRB1, TNFRSF21, HLA-DQB1	311	64	19453	4.88671	1	0.733909	0.729673	1.72075
GOTERM_BP_DIRECT	GO:0035025~positive regulation of Rho protein signal transduction	4	1.15942	0.0194156	AKAP13, ADGRG1, PRAG1, F2RL3	311	36	19453	6.94998	1	0.733909	0.729673	1.71185
GOTERM_BP_DIRECT	GO:0001657~ureteric bud development	4	1.15942	0.0194156	SMAD1, RARA, SDC1, SMAD7	311	36	19453	6.94998	1	0.733909	0.729673	1.71185
GOTERM_BP_DIRECT	GO:0032956~regulation of actin cytoskeleton organization	6	1.73913	0.0219524	BST2, TRPM2, RHOBTB3, IQGAP2, CORO2B, RHOB	311	100	19453	3.75299	1	0.800498	0.795878	1.65852
GOTERM_BP_DIRECT	GO:0007169~transmembrane receptor protein tyrosine kinase signaling pathway	7	2.02899	0.0226227	BLK, DDR1, DOK3, INSR, TNK2, RAPGEF1, FGFR1	311	137	19453	3.19598	1	0.800498	0.795878	1.64545
GOTERM_BP_DIRECT	GO:0032355~response to estradiol	6	1.73913	0.022805	SOCS2, NCOR2, OGG1, PTCH1, RARA, TXNIP	311	101	19453	3.71583	1	0.800498	0.795878	1.64197
GOTERM_BP_DIRECT	GO:0042102~positive regulation of T cell proliferation	5	1.44928	0.0232155	HLA-DMB, TNFSF4, HLA-DPB1, IL6ST, HLA-DPA1	311	68	19453	4.59925	1	0.800498	0.795878	1.63422
GOTERM_BP_DIRECT	GO:0030154~cell differentiation	20	5.7971	0.0232733	BLK, SMAD1, ZHX3, PRKCH, HIP1, NXN, VDR, TNK2, PBXIP1, GATA3, ETS2, FLI1, RHOB, SMAD7, ADGRG1, GPER1, ID2, RARA, SOX7, AHDC1	311	723	19453	1.73029	1	0.800498	0.795878	1.63314
GOTERM_BP_DIRECT	GO:0001701~in utero embryonic development	9	2.6087	0.0234874	TMEM100, BCL2L11, NXN, PTCH1, GATA3, YBX3, TERF2, KLF2, AMOT	311	217	19453	2.59423	1	0.800498	0.795878	1.62916
GOTERM_BP_DIRECT	GO:0030041~actin filament polymerization	4	1.15942	0.0256503	PREX1, GSN, COBL, ARHGAP6	311	40	19453	6.25498	1	0.846461	0.841575	1.59091
GOTERM_BP_DIRECT	GO:0010719~negative regulation of epithelial to mesenchymal transition	4	1.15942	0.0256503	DAB2IP, GATA3, LDLRAD4, SMAD7	311	40	19453	6.25498	1	0.846461	0.841575	1.59091
GOTERM_BP_DIRECT	GO:0007623~circadian rhythm	5	1.44928	0.0267012	PER1, GSK3B, JUND, ID2, KLF9	311	71	19453	4.40492	1	0.861015	0.856045	1.57347
GOTERM_BP_DIRECT	GO:0046777~protein autophosphorylation	8	2.31884	0.0269197	DDR1, GSK3B, STK24, INSR, CSK, ATP13A2, PRKD2, FGFR1	311	182	19453	2.74944	1	0.861015	0.856045	1.56993
GOTERM_BP_DIRECT	GO:0033674~positive regulation of kinase activity	5	1.44928	0.027929	DDR1, CD74, INSR, HLA-DRB1, FGFR1	311	72	19453	4.34374	1	0.876466	0.871407	1.55395
GOTERM_BP_DIRECT	GO:0046627~negative regulation of insulin receptor signaling pathway	4	1.15942	0.0291237	PTPRE, ZNF592, SOCS1, PRKCZ	311	42	19453	5.95713	1	0.876466	0.871407	1.53575
GOTERM_BP_DIRECT	GO:0044257~cellular protein catabolic process	3	0.869565	0.0294043	DAB2IP, DENND3, CLN8	311	17	19453	11.0382	1	0.876466	0.871407	1.53159
GOTERM_BP_DIRECT	GO:0070528~protein kinase C signaling	3	0.869565	0.0294043	ADGRG1, PRKCH, PRKCZ	311	17	19453	11.0382	1	0.876466	0.871407	1.53159
GOTERM_BP_DIRECT	GO:0030336~negative regulation of cell migration	8	2.31884	0.0298237	BST2, CD74, STK24, TP53INP1, DPEP1, LDLRAD4, RHOB, SMAD7	311	186	19453	2.69032	1	0.876466	0.871407	1.52544
GOTERM_BP_DIRECT	GO:0007595~lactation	4	1.15942	0.0309489	SOCS2, DDR1, NCOR2, VDR	311	43	19453	5.81859	1	0.876466	0.871407	1.50935
GOTERM_BP_DIRECT	GO:0009615~response to virus	6	1.73913	0.0314499	ISG20, BST2, TNFSF4, CXCR4, GATA3, IL17RA	311	110	19453	3.41181	1	0.876466	0.871407	1.50238
GOTERM_BP_DIRECT	GO:0002491~antigen processing and presentation of endogenous peptide antigen via MHC class II	2	0.57971	0.0316185	HLA-DRA, HLA-DRB1	311	2	19453	62.5498	1	0.876466	0.871407	1.50006
GOTERM_BP_DIRECT	GO:2000448~positive regulation of macrophage migration inhibitory factor signaling pathway	2	0.57971	0.0316185	CD74, CXCR4	311	2	19453	62.5498	1	0.876466	0.871407	1.50006
GOTERM_BP_DIRECT	GO:0051446~positive regulation of meiotic cell cycle	2	0.57971	0.0316185	LFNG, INSR	311	2	19453	62.5498	1	0.876466	0.871407	1.50006
GOTERM_BP_DIRECT	GO:0060749~mammary gland alveolus development	3	0.869565	0.0327375	SOCS2, DDR1, ID2	311	18	19453	10.425	1	0.895542	0.890373	1.48495
GOTERM_BP_DIRECT	GO:0008584~male gonad development	6	1.73913	0.0336143	BCL2L11, INSR, RHOBTB3, GATA3, PATZ1, YBX3	311	112	19453	3.35088	1	0.907586	0.902347	1.47348
GOTERM_BP_DIRECT	GO:0043406~positive regulation of MAP kinase activity	5	1.44928	0.0345671	AKAP13, INSR, CSK, CD24, FGFR1	311	77	19453	4.06168	1	0.921347	0.916029	1.46134
GOTERM_BP_DIRECT	GO:0051489~regulation of filopodium assembly	3	0.869565	0.0362108	PPP1R16B, TRPM2, MYO10	311	19	19453	9.87629	1	0.941029	0.935597	1.44116
GOTERM_BP_DIRECT	GO:0045724~positive regulation of cilium assembly	3	0.869565	0.0362108	GSK3B, KCTD17, TAPT1	311	19	19453	9.87629	1	0.941029	0.935597	1.44116
GOTERM_BP_DIRECT	GO:0071222~cellular response to lipopolysaccharide	8	2.31884	0.0397302	BCR, GFI1, TNFSF4, DAB2IP, ARID5A, PDCD4, RARA, TNFRSF1B	311	198	19453	2.52727	1	1	0.994706	1.40088
GOTERM_BP_DIRECT	GO:0000165~MAPK cascade	7	2.02899	0.0401435	SMAD1, DAB2IP, MBP, MAP3K6, SHANK3, PSMB8, FGFR1	311	157	19453	2.78885	1	1	0.994706	1.39638
GOTERM_BP_DIRECT	GO:0031398~positive regulation of protein ubiquitination	5	1.44928	0.040482	GSK3B, WFS1, LAPTM5, WBP1L, SMAD7	311	81	19453	3.8611	1	1	0.994706	1.39274
GOTERM_BP_DIRECT	GO:0001822~kidney development	6	1.73913	0.0419065	BCL2L11, TRAF3IP2, PLXND1, WFS1, AP1B1, GATA3	311	119	19453	3.15377	1	1	0.994706	1.37772
GOTERM_BP_DIRECT	GO:0061028~establishment of endothelial barrier	3	0.869565	0.043557	PPP1R16B, RAPGEF1, EZR	311	21	19453	8.93569	1	1	0.994706	1.36094
GOTERM_BP_DIRECT	GO:0032012~regulation of ARF protein signal transduction	3	0.869565	0.043557	CYTH3, IQSEC1, PSD4	311	21	19453	8.93569	1	1	0.994706	1.36094
GOTERM_BP_DIRECT	GO:0032436~positive regulation of proteasomal ubiquitin-dependent protein catabolic process	5	1.44928	0.0436418	GSK3B, TRIB1, CBFA2T3, NKD2, SMAD7	311	83	19453	3.76806	1	1	0.994706	1.3601
GOTERM_BP_DIRECT	GO:0045893~positive regulation of transcription, DNA-templated	19	5.50725	0.0444061	CD74, CIITA, INSR, PTCH1, SETD7, MSL3, PBXIP1, GATA3, FLI1, KLF2, IRF4, ID2, TP53INP1, RARA, HIVEP3, TCF3, PATZ1, SOX7, HLA-DRB1	311	728	19453	1.63248	1	1	0.994706	1.35256
GOTERM_BP_DIRECT	GO:0006952~defense response	5	1.44928	0.0469364	STAT2, TAP1, GATA3, PTPRCAP, LILRA2	311	85	19453	3.6794	1	1	0.994706	1.32849
GOTERM_BP_DIRECT	GO:0002469~myeloid dendritic cell antigen processing and presentation	2	0.57971	0.0470521	HLA-DRA, HLA-DRB1	311	3	19453	41.6999	1	1	0.994706	1.32742
GOTERM_BP_DIRECT	GO:0009968~negative regulation of signal transduction	4	1.15942	0.0476392	GSK3B, UBASH3B, KIF26A, DDIT4	311	51	19453	4.90587	1	1	0.994706	1.32204
GOTERM_BP_DIRECT	GO:0072659~protein localization to plasma membrane	7	2.02899	0.0490397	TSPAN14, PTCH1, EMP2, EZR, PRKCZ, SPTBN1, NKD2	311	165	19453	2.65363	1	1	0.994706	1.30945
GOTERM_BP_DIRECT	GO:0030178~negative regulation of Wnt signaling pathway	4	1.15942	0.0499807	TLE1, NXN, TSKU, NKD2	311	52	19453	4.81153	1	1	0.994706	1.3012
GOTERM_BP_DIRECT	GO:0031175~neuron projection development	6	1.73913	0.0513313	BLK, GSK3B, BTG2, MICALL1, PTPRM, RGMA	311	126	19453	2.97856	1	1	0.994706	1.28962
GOTERM_BP_DIRECT	GO:0043434~response to peptide hormone	4	1.15942	0.0523773	BTG2, BTG1, JUND, STAT2	311	53	19453	4.72074	1	1	0.994706	1.28086
GOTERM_BP_DIRECT	GO:0010839~negative regulation of keratinocyte proliferation	3	0.869565	0.0554994	VDR, PTCH1, KLF9	311	24	19453	7.81873	1	1	0.994706	1.25571
GOTERM_BP_DIRECT	GO:0046597~negative regulation of viral entry into host cell	3	0.869565	0.0554994	CD74, CIITA, GSN	311	24	19453	7.81873	1	1	0.994706	1.25571
GOTERM_BP_DIRECT	GO:0051247~positive regulation of protein metabolic process	3	0.869565	0.0554994	NFKBIA, WFS1, KLF2	311	24	19453	7.81873	1	1	0.994706	1.25571
GOTERM_BP_DIRECT	GO:0035176~social behavior	4	1.15942	0.0573338	NRXN3, CIC, CLN8, SHANK3	311	55	19453	4.54908	1	1	0.994706	1.24159
GOTERM_BP_DIRECT	GO:0002181~cytoplasmic translation	5	1.44928	0.0576249	RPS25, RPL31, RPL22, RPL37A, RPS23	311	91	19453	3.4368	1	1	0.994706	1.23939
GOTERM_BP_DIRECT	GO:0071385~cellular response to glucocorticoid stimulus	3	0.869565	0.0597072	BCL2L11, NR3C1, ZFP36L2	311	25	19453	7.50598	1	1	0.994706	1.22397
GOTERM_BP_DIRECT	GO:0010596~negative regulation of endothelial cell migration	3	0.869565	0.0597072	DAB2IP, PTPRM, PATZ1	311	25	19453	7.50598	1	1	0.994706	1.22397
GOTERM_BP_DIRECT	GO:0043124~negative regulation of I-kappaB kinase/NF-kappaB signaling	4	1.15942	0.0598923	PER1, TLE1, DAB2IP, OPTN	311	56	19453	4.46785	1	1	0.994706	1.22263
GOTERM_BP_DIRECT	GO:0007420~brain development	9	2.6087	0.0614841	BCR, ADGRG1, BCL2L11, PTCH1, DDIT4, CXCR4, CSK, CIC, KCNK3	311	264	19453	2.13238	1	1	0.994706	1.21124
GOTERM_BP_DIRECT	GO:0002906~negative regulation of mature B cell apoptotic process	2	0.57971	0.0622405	CD74, ADA	311	4	19453	31.2749	1	1	0.994706	1.20593
GOTERM_BP_DIRECT	GO:0003093~regulation of glomerular filtration	2	0.57971	0.0622405	EMP2, CORO2B	311	4	19453	31.2749	1	1	0.994706	1.20593
GOTERM_BP_DIRECT	GO:0038160~CXCL12-activated CXCR4 signaling pathway	2	0.57971	0.0622405	WBP1L, CXCR4	311	4	19453	31.2749	1	1	0.994706	1.20593
GOTERM_BP_DIRECT	GO:2000516~positive regulation of CD4-positive, alpha-beta T cell activation	2	0.57971	0.0622405	HLA-DRA, HLA-DRB1	311	4	19453	31.2749	1	1	0.994706	1.20593
GOTERM_BP_DIRECT	GO:0007265~Ras protein signal transduction	5	1.44928	0.0634173	DOK3, RALB, RAPGEF1, GRAP, RAPGEF5	311	94	19453	3.32712	1	1	0.994706	1.19779
GOTERM_BP_DIRECT	GO:0030509~BMP signaling pathway	5	1.44928	0.0654137	TMEM100, SMAD1, PDCD4, RGMA, SMAD7	311	95	19453	3.2921	1	1	0.994706	1.18433
GOTERM_BP_DIRECT	GO:0032024~positive regulation of insulin secretion	4	1.15942	0.0678821	BLK, TRPM2, GPER1, GLUL	311	59	19453	4.24067	1	1	0.994706	1.16824
GOTERM_BP_DIRECT	GO:0007612~learning	4	1.15942	0.0678821	INSR, NRXN3, CIC, SHANK3	311	59	19453	4.24067	1	1	0.994706	1.16824
GOTERM_BP_DIRECT	GO:0007266~Rho protein signal transduction	4	1.15942	0.0678821	ADGRG1, CDC42EP2, ARHGAP6, RHOB	311	59	19453	4.24067	1	1	0.994706	1.16824
GOTERM_BP_DIRECT	GO:0009612~response to mechanical stimulus	4	1.15942	0.0678821	BTG2, JUND, PTCH1, TXNIP	311	59	19453	4.24067	1	1	0.994706	1.16824
GOTERM_BP_DIRECT	GO:0034341~response to interferon-gamma	3	0.869565	0.0684359	BST2, CD74, CIITA	311	27	19453	6.94998	1	1	0.994706	1.16472
GOTERM_BP_DIRECT	GO:0090200~positive regulation of release of cytochrome c from mitochondria	3	0.869565	0.0684359	BCL2L11, GPER1, BMF	311	27	19453	6.94998	1	1	0.994706	1.16472
GOTERM_BP_DIRECT	GO:0007155~cell adhesion	15	4.34783	0.0701695	DDR1, CD72, MCAM, PTPRM, PBXIP1, EMP2, RHOB, ATP4B, ADGRE2, ADGRG1, ADGRE5, PXDN, PRKD2, CD24, ADA	311	566	19453	1.65768	1	1	0.994706	1.15385
GOTERM_BP_DIRECT	GO:1990138~neuron projection extension	3	0.869565	0.0729481	DDR1, NRN1, PRKCZ	311	28	19453	6.70177	1	1	0.994706	1.13699
GOTERM_BP_DIRECT	GO:0001954~positive regulation of cell-matrix adhesion	3	0.869565	0.0729481	GSK3B, EMP2, PRKCZ	311	28	19453	6.70177	1	1	0.994706	1.13699
GOTERM_BP_DIRECT	GO:0060333~interferon-gamma-mediated signaling pathway	3	0.869565	0.0729481	IRF4, HLA-DPB1, HLA-DQB1	311	28	19453	6.70177	1	1	0.994706	1.13699
GOTERM_BP_DIRECT	GO:0072538~T-helper 17 type immune response	2	0.57971	0.0771875	TRAF3IP2, IL17RA	311	5	19453	25.0199	1	1	0.994706	1.11245
GOTERM_BP_DIRECT	GO:0071621~granulocyte chemotaxis	2	0.57971	0.0771875	ADGRE2, IL17RA	311	5	19453	25.0199	1	1	0.994706	1.11245
GOTERM_BP_DIRECT	GO:0032831~positive regulation of CD4-positive, CD25-positive, alpha-beta regulatory T cell differentiation	2	0.57971	0.0771875	HLA-DRA, HLA-DRB1	311	5	19453	25.0199	1	1	0.994706	1.11245
GOTERM_BP_DIRECT	GO:0035023~regulation of Rho protein signal transduction	3	0.869565	0.0822471	BCR, AKAP13, ARHGEF18	311	30	19453	6.25498	1	1	0.994706	1.08488
GOTERM_BP_DIRECT	GO:0051216~cartilage development	4	1.15942	0.0852131	CSGALNACT1, SMAD1, GATA3, TAPT1	311	65	19453	3.84922	1	1	0.994706	1.06949
GOTERM_BP_DIRECT	GO:0030225~macrophage differentiation	3	0.869565	0.0918857	SOCS1, GATA3, HLA-DRB1	311	32	19453	5.86405	1	1	0.994706	1.03675
GOTERM_BP_DIRECT	GO:0072537~fibroblast activation	2	0.57971	0.0918971	ZEB2, IL17RA	311	6	19453	20.8499	1	1	0.994706	1.0367
GOTERM_BP_DIRECT	GO:0043372~positive regulation of CD4-positive, alpha-beta T cell differentiation	2	0.57971	0.0918971	SOCS1, TNFSF4	311	6	19453	20.8499	1	1	0.994706	1.0367
GOTERM_BP_DIRECT	GO:0008366~axon ensheathment	2	0.57971	0.0918971	PRX, MBP	311	6	19453	20.8499	1	1	0.994706	1.0367
GOTERM_BP_DIRECT	GO:0060603~mammary gland duct morphogenesis	2	0.57971	0.0918971	PTCH1, NR3C1	311	6	19453	20.8499	1	1	0.994706	1.0367
GOTERM_BP_DIRECT	GO:0050855~regulation of B cell receptor signaling pathway	2	0.57971	0.0918971	BLK, GCSAM	311	6	19453	20.8499	1	1	0.994706	1.0367
GOTERM_BP_DIRECT	GO:0035470~positive regulation of vascular wound healing	2	0.57971	0.0918971	SMOC2, CXCR4	311	6	19453	20.8499	1	1	0.994706	1.0367
GOTERM_BP_DIRECT	GO:0002830~positive regulation of type 2 immune response	2	0.57971	0.0918971	CD74, TNFSF4	311	6	19453	20.8499	1	1	0.994706	1.0367
GOTERM_BP_DIRECT	GO:0038173~interleukin-17A-mediated signaling pathway	2	0.57971	0.0918971	TRAF3IP2, IL17RA	311	6	19453	20.8499	1	1	0.994706	1.0367
GOTERM_BP_DIRECT	GO:0043553~negative regulation of phosphatidylinositol 3-kinase activity	2	0.57971	0.0918971	PIK3IP1, DAB2IP	311	6	19453	20.8499	1	1	0.994706	1.0367
GOTERM_BP_DIRECT	GO:0016055~Wnt signaling pathway	7	2.02899	0.0923294	GSK3B, TLE1, NXN, CCDC88C, FAM53B, CD24, NKD2	311	195	19453	2.24538	1	1	0.994706	1.03466
GOTERM_BP_DIRECT	GO:0010595~positive regulation of endothelial cell migration	4	1.15942	0.0945145	SMOC2, PRKD2, GATA3, RHOB	311	68	19453	3.6794	1	1	0.994706	1.0245
GOTERM_BP_DIRECT	GO:0030097~hemopoiesis	4	1.15942	0.0977041	GFI1, WBP1L, PBXIP1, ZFP36L2	311	69	19453	3.62608	1	1	0.994706	1.01009
GOTERM_BP_DIRECT	GO:0070301~cellular response to hydrogen peroxide	4	1.15942	0.0977041	TRPM2, KLF2, MAPK13, RHOB	311	69	19453	3.62608	1	1	0.994706	1.01009

## Sheet: Dex-DN (188)
Category	Term	Count	%	PValue	Genes	List Total	Pop Hits	Pop Total	Fold Enrichment	Bonferroni	Benjamini	FDR	p-value log10 transformed
GOTERM_BP_DIRECT	GO:0007156~homophilic cell adhesion via plasma membrane adhesion molecules	23	12.3656	5.34135e-19	PCDHGA8, PCDHGA7, PCDHGB7, PCDHGA6, PCDHGB6, PCDHGA5, PCDHGB5, PCDHGA4, PCDHGC5, PCDHGB4, PCDHGA3, PCDHGC4, PCDHGB3, PCDHGA2, PCDHGB2, PCDHGC3, PCDHGA1, PCDHGA9, PCDHGA10, PCDHGA11, PCDHGA12, PCDHGB1, CNTN2	180	174	19453	14.2854	8.11351e-16	8.11351e-16	8.07612e-16	18.2723
GOTERM_BP_DIRECT	GO:0007155~cell adhesion	32	17.2043	9.99159e-16	LGALS3BP, PCDHGB7, PCDHGB6, PCDHGB5, PCDHGB4, PCDHGB3, PCDHGB2, SLC7A11, EFNB2, SPP1, PCDHGA8, PCDHGA7, PCDHGA6, PCDHGA5, JUP, ITGA4, PCDHGA4, PCDHGC5, PCDHGA3, PRKCE, PCDHGC4, PCDHGA2, PCDHGC3, PCDHGA1, PCDHGA9, PCDHGA10, PCDHGA11, PCDHGA12, PPFIBP1, PCDHGB1, CNTN2, CD22	180	566	19453	6.11009	1.51779e-12	7.58861e-13	7.55364e-13	15.0004
GOTERM_BP_DIRECT	GO:0007399~nervous system development	26	13.9785	1.61125e-13	PCDHGB7, PCDHGB6, PCDHGB5, PCDHGB4, PCDHGB3, PCDHGB2, MDK, ST8SIA4, SOX4, PCDHGA8, PCDHGA7, PCDHGA6, MEF2C, PCDHGA5, PCDHGA4, PCDHGC5, PCDHGA3, PCDHGA2, PCDHGC3, PCDHGA1, PCDHGA9, PCDHGA10, PCDHGA11, PCDHGA12, MAP1B, PCDHGB1	180	425	19453	6.61148	2.44701e-10	8.15828e-11	8.12068e-11	12.7928
GOTERM_BP_DIRECT	GO:0006096~glycolytic process	9	4.83871	1.01726e-08	LDHA, PKM, TPI1, PGAM1, PGK1, ALDOC, ENO1, ALDOA, HK2	180	47	19453	20.6947	1.54521e-05	3.86306e-06	3.84525e-06	7.99257
GOTERM_BP_DIRECT	GO:0061621~canonical glycolysis	6	3.22581	8.64645e-07	PKM, TPI1, PGAM1, PGK1, ENO1, HK2	180	20	19453	32.4217	0.00131253	0.000262679	0.000261469	6.06316
GOTERM_BP_DIRECT	GO:0042100~B cell proliferation	7	3.76344	3.85206e-06	MEF2C, BCL6, LEF1, BCL2, IL7R, MS4A1, HSPD1	180	46	19453	16.4458	0.0058342	0.000975212	0.000970718	5.41431
GOTERM_BP_DIRECT	GO:0006000~fructose metabolic process	4	2.15054	8.76715e-05	PFKFB4, PFKFB3, ALDOC, ALDOA	180	10	19453	43.2289	0.124692	0.0190247	0.018937	4.05714
GOTERM_BP_DIRECT	GO:0071456~cellular response to hypoxia	8	4.30108	0.000244279	STC2, BNIP3, PRKCE, MDM2, BCL2, PGK1, AK4, SLC8A1	180	134	19453	6.45207	0.310029	0.0428904	0.0426927	3.61211
GOTERM_BP_DIRECT	GO:0009410~response to xenobiotic stimulus	11	5.91398	0.000254123	BCAR3, SREBF1, CDKN1A, HSP90AA1, MDK, LCK, MAP1B, MDM2, BCL2, SLC8A1, ASS1	180	277	19453	4.29168	0.320272	0.0428904	0.0426927	3.59496
GOTERM_BP_DIRECT	GO:0006094~gluconeogenesis	5	2.68817	0.00114759	TPI1, PGAM1, PGK1, ALDOC, ENO1	180	50	19453	10.8072	0.825213	0.174319	0.173516	2.94021
GOTERM_BP_DIRECT	GO:0043066~negative regulation of apoptotic process	14	7.52688	0.00151714	CDKN1A, GSTP1, BNIP3, LEF1, KIF14, AKR1A1, HSPB1, ASNS, HSPD1, MDM2, BCL2, EVI2B, ATF5, FAIM	180	540	19453	2.80187	0.900369	0.186113	0.185255	2.81897
GOTERM_BP_DIRECT	GO:0006541~glutamine metabolic process	4	2.15054	0.00151812	PPAT, GFPT1, ASNS, PHGDH	180	25	19453	17.2916	0.900517	0.186113	0.185255	2.81869
GOTERM_BP_DIRECT	GO:0050853~B cell receptor signaling pathway	7	3.76344	0.00169702	LAT2, MEF2C, LCK, BCL2, PLCG2, PTPN6, MS4A1	180	137	19453	5.52194	0.924223	0.186113	0.185255	2.77031
GOTERM_BP_DIRECT	GO:0030854~positive regulation of granulocyte differentiation	3	1.6129	0.00171533	LEF1, EVI2B, RUNX1	180	7	19453	46.3167	0.926305	0.186113	0.185255	2.76565
GOTERM_BP_DIRECT	GO:0050808~synapse organization	5	2.68817	0.00240443	PPFIBP1, TUBA1A, PCDHGC5, PCDHGC4, PCDHGC3	180	61	19453	8.85838	0.974183	0.243489	0.242367	2.61899
GOTERM_BP_DIRECT	GO:0006959~humoral immune response	5	2.68817	0.0028657	MEF2C, POU2AF1, BCL2, MS4A1, JCHAIN	180	64	19453	8.44314	0.987212	0.272063	0.270809	2.54277
GOTERM_BP_DIRECT	GO:0035556~intracellular signal transduction	12	6.45161	0.00375886	LAT2, MDK, PRKAR2B, LCK, PRKCE, STK17B, MKNK2, DEPDC1, PLCG2, HSPB1, PTPN6, MAPK6	180	462	19453	2.80707	0.996722	0.335865	0.334317	2.42494
GOTERM_BP_DIRECT	GO:0043524~negative regulation of neuron apoptotic process	7	3.76344	0.00404136	MEF2C, MDK, PCDHGC5, PCDHGC4, PCDHGC3, BCL2, KIF14	180	163	19453	4.64114	0.997869	0.341046	0.339474	2.39347
GOTERM_BP_DIRECT	GO:0042113~B cell activation	4	2.15054	0.00510184	LAT2, MS4A1, CD22, HSPD1	180	38	19453	11.376	0.999578	0.397241	0.39541	2.29227
GOTERM_BP_DIRECT	GO:0002903~negative regulation of B cell apoptotic process	3	1.6129	0.00523029	HSH2D, BCL6, BCL2	180	12	19453	27.0181	0.999653	0.397241	0.39541	2.28147
GOTERM_BP_DIRECT	GO:0030890~positive regulation of B cell proliferation	4	2.15054	0.00870151	MEF2C, CDKN1A, BCL6, BCL2	180	46	19453	9.39758	0.999998	0.629409	0.626509	2.06041
GOTERM_BP_DIRECT	GO:0030183~B cell differentiation	5	2.68817	0.00995786	TOP2B, ITGA4, BCL6, PLCG2, MS4A1	180	91	19453	5.93803	1	0.687545	0.684377	2.00183
GOTERM_BP_DIRECT	GO:0043065~positive regulation of apoptotic process	9	4.83871	0.0128817	CSRNP3, BCL6, BNIP3, STK17B, BCL2, ID3, PHLDA1, SOX4, HSPD1	180	336	19453	2.89479	1	0.818993	0.815218	1.89003
GOTERM_BP_DIRECT	GO:0051279~regulation of release of sequestered calcium ion into cytosol	3	1.6129	0.0129914	DIAPH1, PRKCE, PTPN6	180	19	19453	17.064	1	0.818993	0.815218	1.88634
GOTERM_BP_DIRECT	GO:0000079~regulation of cyclin-dependent protein serine/threonine kinase activity	4	2.15054	0.0134791	HERC5, CCND3, CDKN1A, CDC25A	180	54	19453	8.00535	1	0.818993	0.815218	1.87034
GOTERM_BP_DIRECT	GO:0006986~response to unfolded protein	4	2.15054	0.0155863	HSP90AA1, HSPB1, HSPE1, HSPD1	180	57	19453	7.58402	1	0.910601	0.906404	1.80726
GOTERM_BP_DIRECT	GO:0030279~negative regulation of ossification	3	1.6129	0.0172365	MEF2C, MDK, BCL2	180	22	19453	14.7371	1	0.936624	0.932308	1.76355
GOTERM_BP_DIRECT	GO:0038111~interleukin-7-mediated signaling pathway	2	1.07527	0.0183191	IL7R, IL2RG	180	2	19453	108.072	1	0.936624	0.932308	1.7371
GOTERM_BP_DIRECT	GO:2000378~negative regulation of reactive oxygen species metabolic process	3	1.6129	0.0203489	BNIP3, BCL2, HK2	180	24	19453	13.509	1	0.936624	0.932308	1.69146
GOTERM_BP_DIRECT	GO:0045892~negative regulation of transcription, DNA-templated	12	6.45161	0.0211194	RASD1, BCL6, LEF1, GMNN, MDM2, DEPDC1, ZBTB21, ID3, TRIB3, ENO1, ATF5, ELK3	180	591	19453	2.19436	1	0.936624	0.932308	1.67532
GOTERM_BP_DIRECT	GO:0046835~carbohydrate phosphorylation	3	1.6129	0.0219863	PFKFB4, PFKFB3, HK2	180	25	19453	12.9687	1	0.936624	0.932308	1.65785
GOTERM_BP_DIRECT	GO:0021542~dentate gyrus development	3	1.6129	0.0219863	TUBA1A, MDK, LEF1	180	25	19453	12.9687	1	0.936624	0.932308	1.65785
GOTERM_BP_DIRECT	GO:0043069~negative regulation of programmed cell death	3	1.6129	0.0219863	KANK2, BNIP3, PLCG2	180	25	19453	12.9687	1	0.936624	0.932308	1.65785
GOTERM_BP_DIRECT	GO:0051607~defense response to virus	7	3.76344	0.0222451	HERC5, APOBEC3G, BNIP3, OAS3, BCL2, POLR3G, GBP1	180	236	19453	3.20553	1	0.936624	0.932308	1.65277
GOTERM_BP_DIRECT	GO:0001782~B cell homeostasis	3	1.6129	0.0236765	MEF2C, BCL2, IL7R	180	26	19453	12.4699	1	0.936624	0.932308	1.62568
GOTERM_BP_DIRECT	GO:0042026~protein refolding	3	1.6129	0.0236765	HSP90AA1, HSPB1, HSPD1	180	26	19453	12.4699	1	0.936624	0.932308	1.62568
GOTERM_BP_DIRECT	GO:0008283~cell proliferation	6	3.22581	0.0246321	MARCKSL1, TXNRD1, PRDX1, POLR3G, CDC25A, PDK1	180	178	19453	3.64288	1	0.936624	0.932308	1.6085
GOTERM_BP_DIRECT	GO:0000122~negative regulation of transcription from RNA polymerase II promoter	17	9.13978	0.025481	KANK2, SREBF1, MEF2C, LEF1, ZBTB21, IRF2BP2, ENO1, ETV5, ELK3, RUNX1, CCND3, BCL6, NRIP1, MDM2, ID3, TRIB3, SOX4	180	1016	19453	1.8083	1	0.936624	0.932308	1.59378
GOTERM_BP_DIRECT	GO:0000082~G1/S transition of mitotic cell cycle	4	2.15054	0.0257744	CCND3, CDKN1A, BCL2, CDC25A	180	69	19453	6.26506	1	0.936624	0.932308	1.58881
GOTERM_BP_DIRECT	GO:0030097~hemopoiesis	4	2.15054	0.0257744	LCK, MKNK2, IL7R, RUNX1	180	69	19453	6.26506	1	0.936624	0.932308	1.58881
GOTERM_BP_DIRECT	GO:0070664~negative regulation of leukocyte proliferation	2	1.07527	0.0273532	BCL6, GSTP1	180	3	19453	72.0481	1	0.936624	0.932308	1.56299
GOTERM_BP_DIRECT	GO:1901660~calcium ion export	2	1.07527	0.0273532	ATP2B4, SLC8A1	180	3	19453	72.0481	1	0.936624	0.932308	1.56299
GOTERM_BP_DIRECT	GO:0001764~neuron migration	5	2.68817	0.0277347	TOP2B, MEF2C, HSP90AA1, TUBA1A, MAP1B	180	124	19453	4.35775	1	0.936624	0.932308	1.55698
GOTERM_BP_DIRECT	GO:0007623~circadian rhythm	4	2.15054	0.0277472	SREBF1, NRIP1, ATF5, ASS1	180	71	19453	6.08858	1	0.936624	0.932308	1.55678
GOTERM_BP_DIRECT	GO:0032922~circadian regulation of gene expression	4	2.15054	0.0277472	GFPT1, NAMPT, NRIP1, ID3	180	71	19453	6.08858	1	0.936624	0.932308	1.55678
GOTERM_BP_DIRECT	GO:2001013~epithelial cell proliferation involved in renal tubule morphogenesis	2	1.07527	0.0363045	MEF2C, LGR5	180	4	19453	54.0361	1	1	0.996047	1.44004
GOTERM_BP_DIRECT	GO:1903039~positive regulation of leukocyte cell-cell adhesion	2	1.07527	0.0363045	MDK, LCK	180	4	19453	54.0361	1	1	0.996047	1.44004
GOTERM_BP_DIRECT	GO:0021782~glial cell development	2	1.07527	0.0363045	PHGDH, SOX4	180	4	19453	54.0361	1	1	0.996047	1.44004
GOTERM_BP_DIRECT	GO:0009636~response to toxic substance	4	2.15054	0.0387788	CDKN1A, MDM2, BCL2, SLC7A11	180	81	19453	5.3369	1	1	0.996047	1.41141
GOTERM_BP_DIRECT	GO:0021987~cerebral cortex development	4	2.15054	0.0399877	TUBA1A, MDK, BNIP3, KIF14	180	82	19453	5.27182	1	1	0.996047	1.39807
GOTERM_BP_DIRECT	GO:0003211~cardiac ventricle formation	2	1.07527	0.0451739	MEF2C, SOX4	180	5	19453	43.2289	1	1	0.996047	1.34511
GOTERM_BP_DIRECT	GO:0002634~regulation of germinal center formation	2	1.07527	0.0451739	MEF2C, BCL6	180	5	19453	43.2289	1	1	0.996047	1.34511
GOTERM_BP_DIRECT	GO:0006003~fructose 2,6-bisphosphate metabolic process	2	1.07527	0.0451739	PFKFB4, PFKFB3	180	5	19453	43.2289	1	1	0.996047	1.34511
GOTERM_BP_DIRECT	GO:0033077~T cell differentiation in thymus	3	1.6129	0.0522839	BCL2, IL7R, IL2RG	180	40	19453	8.10542	1	1	0.996047	1.28163
GOTERM_BP_DIRECT	GO:0043537~negative regulation of blood vessel endothelial cell migration	3	1.6129	0.0522839	MEF2C, JUP, ATP2B4	180	40	19453	8.10542	1	1	0.996047	1.28163
GOTERM_BP_DIRECT	GO:0016310~phosphorylation	7	3.76344	0.0523599	NADK2, PKM, PBK, PGK1, AK4, PIK3C2B, PDK1	180	291	19453	2.59968	1	1	0.996047	1.281
GOTERM_BP_DIRECT	GO:0045666~positive regulation of neuron differentiation	4	2.15054	0.0531058	MEF2C, BCL6, MAP1B, ETV5	180	92	19453	4.69879	1	1	0.996047	1.27486
GOTERM_BP_DIRECT	GO:0009113~purine nucleobase biosynthetic process	2	1.07527	0.0539622	PPAT, PAICS	180	6	19453	36.0241	1	1	0.996047	1.26791
GOTERM_BP_DIRECT	GO:0032237~activation of store-operated calcium channel activity	2	1.07527	0.0539622	STIM2, PLCG2	180	6	19453	36.0241	1	1	0.996047	1.26791
GOTERM_BP_DIRECT	GO:0051902~negative regulation of mitochondrial depolarization	2	1.07527	0.0539622	HSH2D, BCL2	180	6	19453	36.0241	1	1	0.996047	1.26791
GOTERM_BP_DIRECT	GO:0006189~'de novo' IMP biosynthetic process	2	1.07527	0.0539622	PPAT, PAICS	180	6	19453	36.0241	1	1	0.996047	1.26791
GOTERM_BP_DIRECT	GO:0033138~positive regulation of peptidyl-serine phosphorylation	4	2.15054	0.0545185	BCAR3, HSP90AA1, BCL2, ATP2B4	180	93	19453	4.64827	1	1	0.996047	1.26346
GOTERM_BP_DIRECT	GO:0071345~cellular response to cytokine stimulus	3	1.6129	0.0546411	ITGA4, LEF1, GBP1	180	41	19453	7.90772	1	1	0.996047	1.26248
GOTERM_BP_DIRECT	GO:0030217~T cell differentiation	3	1.6129	0.0570352	LCK, IL7R, SOX4	180	42	19453	7.71944	1	1	0.996047	1.24386
GOTERM_BP_DIRECT	GO:0000165~MAPK cascade	5	2.68817	0.0574592	MEF2C, PRKCE, PTPN6, PTPN7, MAPK6	180	157	19453	3.44179	1	1	0.996047	1.24064
GOTERM_BP_DIRECT	GO:0001895~retina homeostasis	3	1.6129	0.0594654	PRDX1, HSPB1, JCHAIN	180	43	19453	7.53992	1	1	0.996047	1.22574
GOTERM_BP_DIRECT	GO:0031295~T cell costimulation	3	1.6129	0.0594654	EFNB2, LCK, PTPN6	180	43	19453	7.53992	1	1	0.996047	1.22574
GOTERM_BP_DIRECT	GO:0032728~positive regulation of interferon-beta production	3	1.6129	0.0594654	HSP90AA1, OAS3, POLR3G	180	43	19453	7.53992	1	1	0.996047	1.22574
GOTERM_BP_DIRECT	GO:0006915~apoptotic process	11	5.91398	0.060586	KANK2, MEF2C, CSRNP3, STK26, BNIP3, PRKCE, STK17B, MDM2, BCL2, PHLDA1, FAIM	180	619	19453	1.92051	1	1	0.996047	1.21763
GOTERM_BP_DIRECT	GO:0045944~positive regulation of transcription from RNA polymerase II promoter	18	9.67742	0.0619359	SREBF1, KDM3A, MEF2C, CSRNP3, JUP, LEF1, PBX3, ETV5, DDN, ELK3, RUNX1, SPIB, POU2AF1, NRIP1, NAMPT, ATF5, SOX4, ZNF267	180	1232	19453	1.57898	1	1	0.996047	1.20806
GOTERM_BP_DIRECT	GO:0097294~'de novo' XMP biosynthetic process	2	1.07527	0.06267	PPAT, PAICS	180	7	19453	30.8778	1	1	0.996047	1.20294
GOTERM_BP_DIRECT	GO:0051301~cell division	8	4.30108	0.0643967	CCND3, TUBA1A, UBE2S, PRKCE, NUF2, KIF14, NCAPG, CDC25A	180	383	19453	2.25738	1	1	0.996047	1.19114
GOTERM_BP_DIRECT	GO:0042542~response to hydrogen peroxide	3	1.6129	0.0644303	STK26, BCL2, SLC8A1	180	45	19453	7.20481	1	1	0.996047	1.19091
GOTERM_BP_DIRECT	GO:0032735~positive regulation of interleukin-12 production	3	1.6129	0.0644303	MDK, PLCG2, HSPD1	180	45	19453	7.20481	1	1	0.996047	1.19091
GOTERM_BP_DIRECT	GO:0008284~positive regulation of cell proliferation	10	5.37634	0.0653844	EFNB2, MARCKSL1, NAMPT, LEF1, MDM2, BCL2, KIF14, PTPN6, IL7R, SOX4	180	545	19453	1.98298	1	1	0.996047	1.18453
GOTERM_BP_DIRECT	GO:0045588~positive regulation of gamma-delta T cell differentiation	2	1.07527	0.0712981	LEF1, SOX4	180	8	19453	27.0181	1	1	0.996047	1.14692
GOTERM_BP_DIRECT	GO:0032873~negative regulation of stress-activated MAPK cascade	2	1.07527	0.0712981	GSTP1, PBK	180	8	19453	27.0181	1	1	0.996047	1.14692
GOTERM_BP_DIRECT	GO:0002115~store-operated calcium entry	2	1.07527	0.0712981	STIM2, MS4A1	180	8	19453	27.0181	1	1	0.996047	1.14692
GOTERM_BP_DIRECT	GO:0044208~'de novo' AMP biosynthetic process	2	1.07527	0.0712981	PPAT, PAICS	180	8	19453	27.0181	1	1	0.996047	1.14692
GOTERM_BP_DIRECT	GO:1901687~glutathione derivative biosynthetic process	2	1.07527	0.0712981	GSTP1, AKR1A1	180	8	19453	27.0181	1	1	0.996047	1.14692
GOTERM_BP_DIRECT	GO:1990830~cellular response to leukemia inhibitory factor	4	2.15054	0.0761234	KDM3A, GLDC, CACYBP, HK2	180	107	19453	4.04008	1	1	0.996047	1.11848
GOTERM_BP_DIRECT	GO:0070527~platelet aggregation	3	1.6129	0.0774147	HSPB1, PTPN6, SLC7A11	180	50	19453	6.48433	1	1	0.996047	1.11118
GOTERM_BP_DIRECT	GO:0032760~positive regulation of tumor necrosis factor production	4	2.15054	0.0777922	AKAP12, OAS3, PLCG2, HSPB1	180	108	19453	4.00267	1	1	0.996047	1.10906
GOTERM_BP_DIRECT	GO:0042127~regulation of cell proliferation	5	2.68817	0.0787038	CCND3, JUP, BCL6, SLC7A11, LGR5	180	175	19453	3.08778	1	1	0.996047	1.104
GOTERM_BP_DIRECT	GO:0030388~fructose 1,6-bisphosphate metabolic process	2	1.07527	0.0798472	ALDOC, ALDOA	180	9	19453	24.016	1	1	0.996047	1.09774
GOTERM_BP_DIRECT	GO:0006177~GMP biosynthetic process	2	1.07527	0.0798472	PPAT, PAICS	180	9	19453	24.016	1	1	0.996047	1.09774
GOTERM_BP_DIRECT	GO:0060993~kidney morphogenesis	2	1.07527	0.0798472	GCNT1, SOX4	180	9	19453	24.016	1	1	0.996047	1.09774
GOTERM_BP_DIRECT	GO:0097553~calcium ion transmembrane import into cytosol	2	1.07527	0.0798472	ATP2B4, SLC8A1	180	9	19453	24.016	1	1	0.996047	1.09774
GOTERM_BP_DIRECT	GO:1902949~positive regulation of tau-protein kinase activity	2	1.07527	0.0798472	HSP90AA1, NAB2	180	9	19453	24.016	1	1	0.996047	1.09774
GOTERM_BP_DIRECT	GO:0006874~cellular calcium ion homeostasis	4	2.15054	0.0881358	STIM2, STC2, ATP2B4, SLC8A1	180	114	19453	3.79201	1	1	0.996047	1.05485
GOTERM_BP_DIRECT	GO:0070233~negative regulation of T cell apoptotic process	2	1.07527	0.0883181	BCL2, IL7R	180	10	19453	21.6144	1	1	0.996047	1.05395
GOTERM_BP_DIRECT	GO:0032872~regulation of stress-activated MAPK cascade	2	1.07527	0.0883181	GSTP1, PRDX1	180	10	19453	21.6144	1	1	0.996047	1.05395
GOTERM_BP_DIRECT	GO:0002467~germinal center formation	2	1.07527	0.0883181	MEF2C, BCL6	180	10	19453	21.6144	1	1	0.996047	1.05395
GOTERM_BP_DIRECT	GO:2000045~regulation of G1/S transition of mitotic cell cycle	3	1.6129	0.0883384	CDKN1A, KIF14, PTPN6	180	54	19453	6.00401	1	1	0.996047	1.05385
GOTERM_BP_DIRECT	GO:1902806~regulation of cell cycle G1/S phase transition	2	1.07527	0.0967114	CDKN1A, ATP2B4	180	11	19453	19.6495	1	1	0.996047	1.01452
GOTERM_BP_DIRECT	GO:0033089~positive regulation of T cell differentiation in thymus	2	1.07527	0.0967114	IL7R, IL2RG	180	11	19453	19.6495	1	1	0.996047	1.01452
GOTERM_BP_DIRECT	GO:2000727~positive regulation of cardiac muscle cell differentiation	2	1.07527	0.0967114	EFNB2, MEF2C	180	11	19453	19.6495	1	1	0.996047	1.01452
GOTERM_BP_DIRECT	GO:2000134~negative regulation of G1/S transition of mitotic cell cycle	3	1.6129	0.0996869	KANK2, CDKN1A, BCL2	180	58	19453	5.58994	1	1	0.996047	1.00136

## Sheet: SUMOi-UP (320)
Category	Term	Count	%	PValue	Genes	List Total	Pop Hits	Pop Total	Fold Enrichment	Bonferroni	Benjamini	FDR	p-value log10 transformed
GOTERM_BP_DIRECT	GO:0002504~antigen processing and presentation of peptide or polysaccharide antigen via MHC class II	7	2.2508	2.81617e-07	HLA-B, HLA-DPB1, HLA-DRA, HLA-A, HLA-DOA, HLA-DRB1, HLA-DPA1	282	20	19453	24.1438	0.000529862	0.000530002	0.00052606	6.55034
GOTERM_BP_DIRECT	GO:0001916~positive regulation of T cell mediated cytotoxicity	8	2.57235	7.10338e-07	HLA-H, STX7, HLA-B, HLA-DRA, HLA-C, HLA-A, HLA-DRB1, HLA-E	282	36	19453	15.3294	0.00133596	0.000668428	0.000663456	6.14853
GOTERM_BP_DIRECT	GO:0002480~antigen processing and presentation of exogenous peptide antigen via MHC class I, TAP-independent	5	1.60772	2.8504e-06	HLA-B, HLA-DPB1, HLA-C, HLA-A, HLA-E	282	8	19453	43.1139	0.00535009	0.00162588	0.00161379	5.54509
GOTERM_BP_DIRECT	GO:0019882~antigen processing and presentation	8	2.57235	3.45564e-06	HLA-B, HLA-DPB1, HLA-DRA, HLA-C, HLA-A, HLA-DRB1, HLA-DPA1, HLA-E	282	45	19453	12.2635	0.00648243	0.00162588	0.00161379	5.46147
GOTERM_BP_DIRECT	GO:0031032~actomyosin structure organization	7	2.2508	8.24426e-06	ROCK1, EPB41L1, LIMCH1, MYO18B, MYO18A, CDC42BPB, CIT	282	34	19453	14.2022	0.015396	0.00265803	0.00263825	5.08385
GOTERM_BP_DIRECT	GO:0030335~positive regulation of cell migration	16	5.14469	8.47405e-06	PDGFRB, PDGFRA, SEMA6C, SUN2, LRRC15, SEMA4B, PDGFA, PREX1, MDK, GPER1, SPRY2, ITGA6, LGR6, ZNF268, FERMT2, HBEGF	282	267	19453	4.13377	0.0158217	0.00265803	0.00263825	5.07191
GOTERM_BP_DIRECT	GO:0045321~leukocyte activation	5	1.60772	1.92555e-05	HLA-B, HLA-DPB1, HLA-C, HLA-A, HLA-E	282	12	19453	28.7426	0.0355904	0.00517697	0.00513846	4.71545
GOTERM_BP_DIRECT	GO:0060333~interferon-gamma-mediated signaling pathway	6	1.92926	4.54269e-05	IRF1, HLA-B, HLA-DPB1, HLA-C, HLA-A, HLA-E	282	28	19453	14.7819	0.0819426	0.0106867	0.0106072	4.34269
GOTERM_BP_DIRECT	GO:0002486~antigen processing and presentation of endogenous peptide antigen via MHC class I via ER pathway, TAP-independent	5	1.60772	6.76391e-05	HLA-H, HLA-B, HLA-C, HLA-A, HLA-E	282	16	19453	21.557	0.119531	0.0141441	0.0140389	4.1698
GOTERM_BP_DIRECT	GO:0002476~antigen processing and presentation of endogenous peptide antigen via MHC class Ib	5	1.60772	8.74487e-05	HLA-H, HLA-B, HLA-C, HLA-A, HLA-E	282	17	19453	20.2889	0.151755	0.0149617	0.0148504	4.05825
GOTERM_BP_DIRECT	GO:0002503~peptide antigen assembly with MHC class II protein complex	5	1.60772	8.74487e-05	HLA-DPB1, HLA-DRA, HLA-DOA, HLA-DRB1, HLA-DPA1	282	17	19453	20.2889	0.151755	0.0149617	0.0148504	4.05825
GOTERM_BP_DIRECT	GO:0016567~protein ubiquitination	20	6.43087	0.000127093	RNF44, UHRF1, PELI2, TULP4, UBR4, TNFAIP3, KLHL24, UBE2J1, SOCS2, MED12, NEURL1B, HERC3, TRIM6, RNF213, HERC2, TRIM5, HECTD4, TMEM129, MDM2, TRIM38	282	499	19453	2.76482	0.212746	0.0199324	0.0197842	3.89588
GOTERM_BP_DIRECT	GO:0051726~regulation of cell cycle	14	4.50161	0.000150289	JUND, DAB2IP, CABLES1, PKD1, CDK6, GPER1, CCNG2, IRF1, TP53INP1, MDM2, EVI2B, SKIL, ZNF268, CDKN3	282	268	19453	3.60355	0.246378	0.0209378	0.0207821	3.82307
GOTERM_BP_DIRECT	GO:0006355~regulation of transcription, DNA-templated	31	9.96785	0.000161173	ZNF28, ZNF253, ZNF274, CIITA, ZNF43, CHD3, LYL1, ZNF606, ZNF506, ZNF84, ZNF726, ZNF329, ZNF525, ZNF569, ZNF667, ZNF268, TCFL5, ZNF100, ATF7IP, ZNF682, ZNF681, NFYA, ZNF140, SFMBT2, ZEB1, ZNF737, ZNF836, ZNF614, ZNF675, ZNF850, ENG	282	1014	19453	2.10893	0.261661	0.0209378	0.0207821	3.79271
GOTERM_BP_DIRECT	GO:0000122~negative regulation of transcription from RNA polymerase II promoter	31	9.96785	0.00016688	KANK2, HDAC5, BTG2, ZNF274, CIITA, UHRF1, CHD3, ZFP36, ZNF608, CREB3L1, SKIL, ZNF268, TCFL5, ATF7IP, JUND, ZNF140, WFS1, DAB2IP, TRPV1, ETV5, NFATC4, ZEB1, CDK6, BCL6B, RARA, MDM2, ZNF614, TRIM37, ZNF675, ENG, MXD4	282	1016	19453	2.10477	0.26955	0.0209378	0.0207821	3.7776
GOTERM_BP_DIRECT	GO:0006357~regulation of transcription from RNA polymerase II promoter	44	14.1479	0.000334288	ZNF28, ZNF253, ZNF274, ZNF43, CHD2, MED12, LYL1, ZNF608, ZMIZ1, ZNF606, ZNF506, ZNF704, ZNF84, ZNF605, ZNF726, CREB3L1, ZNF329, ZNF525, ZNF569, ZNF667, HIVEP2, ZNF467, ZNF268, ZNF100, ZNF682, ZNF681, POU2F1, JUND, NFYA, ZNF140, ZNF260, ETV5, NFATC4, ZEB1, ZNF737, BCL6B, IRF1, ZNF836, CTDSP2, MDM2, ZNF614, LOC728743, ZNF850, MXD4	282	1736	19453	1.7484	0.467001	0.0393206	0.0390281	3.47588
GOTERM_BP_DIRECT	GO:0008285~negative regulation of cell proliferation	18	5.78778	0.000425771	KANK2, CDKN2D, BTG2, CDKN2C, DAB2IP, PTPRJ, DHRS2, CBFA2T3, ZEB1, CDK6, GPER1, IRF1, TP53INP1, RARA, SPRY2, SH2B3, ZNF268, CDKN3	282	462	19453	2.68762	0.551332	0.0471354	0.0467847	3.37082
GOTERM_BP_DIRECT	GO:0019886~antigen processing and presentation of exogenous peptide antigen via MHC class II	5	1.60772	0.00111435	HLA-DPB1, HLA-DRA, HLA-DOA, HLA-DRB1, HLA-DPA1	282	32	19453	10.7785	0.877345	0.116511	0.115645	2.95298
GOTERM_BP_DIRECT	GO:0060437~lung growth	3	0.96463	0.00122384	PDGFRB, MIR17HG, SPRY2	282	4	19453	51.7367	0.900209	0.121224	0.120323	2.91228
GOTERM_BP_DIRECT	GO:0050870~positive regulation of T cell activation	5	1.60772	0.00140499	HLA-DPB1, HLA-DRA, HLA-DOA, HLA-DRB1, HLA-DPA1	282	34	19453	10.1445	0.929069	0.132209	0.131226	2.85233
GOTERM_BP_DIRECT	GO:0007204~positive regulation of cytosolic calcium ion concentration	9	2.89389	0.00189693	PTGER4, PDGFRA, TBXA2R, DLG4, GPER1, TRPV1, JAK3, PKD1, PRKG1	282	155	19453	4.00542	0.97194	0.165462	0.164231	2.72195
GOTERM_BP_DIRECT	GO:0050778~positive regulation of immune response	5	1.60772	0.0019342	HLA-DPB1, HLA-DRA, HLA-DOA, HLA-DRB1, HLA-DPA1	282	37	19453	9.32193	0.973844	0.165462	0.164231	2.7135
GOTERM_BP_DIRECT	GO:0001570~vasculogenesis	6	1.92926	0.00215379	GJC1, EGFL7, ZMIZ1, MYO18B, ENG, TGFBR2	282	63	19453	6.56974	0.982713	0.176236	0.174925	2.6668
GOTERM_BP_DIRECT	GO:0071222~cellular response to lipopolysaccharide	10	3.21543	0.00240809	ABCA1, HDAC5, ZFP36, TBXA2R, SHPK, DAB2IP, PDCD4, RARA, TNFAIP3, LITAF	282	198	19453	3.48395	0.9893	0.186726	0.185337	2.61833
GOTERM_BP_DIRECT	GO:0016477~cell migration	12	3.85852	0.00248041	FMNL3, PDGFRB, APC2, PRAG1, MYO18A, TNFAIP3, PBXIP1, PLCG1, CDC42BPB, CORO1B, CTHRC1, ENG	282	278	19453	2.97765	0.990665	0.186726	0.185337	2.60548
GOTERM_BP_DIRECT	GO:0042270~protection from natural killer cell mediated cytotoxicity	3	0.96463	0.00300153	HLA-B, HLA-A, HLA-E	282	6	19453	34.4911	0.996508	0.217265	0.215648	2.52266
GOTERM_BP_DIRECT	GO:0060218~hematopoietic stem cell differentiation	4	1.28617	0.00327094	ZFP36, CDK6, CHD2, SH2B3	282	21	19453	13.1395	0.9979	0.227997	0.226301	2.48533
GOTERM_BP_DIRECT	GO:0043410~positive regulation of MAPK cascade	9	2.89389	0.0035894	PDGFRB, ROCK1, TRIM5, GPER1, PELI2, DAB2IP, PDGFA, PTPRJ, HLA-DRB1	282	172	19453	3.60954	0.998849	0.241259	0.239464	2.44498
GOTERM_BP_DIRECT	GO:0046597~negative regulation of viral entry into host cell	4	1.28617	0.00482144	LRRC15, CIITA, GSN, TRIM5	282	24	19453	11.497	0.999888	0.312895	0.310567	2.31682
GOTERM_BP_DIRECT	GO:0051897~positive regulation of protein kinase B signaling	9	2.89389	0.00556699	PDGFRB, PDGFRA, GPER1, PDGFA, SPRY2, PTPRJ, FERMT2, ENG, HBEGF	282	185	19453	3.35589	0.999973	0.34591	0.343337	2.25438
GOTERM_BP_DIRECT	GO:0045892~negative regulation of transcription, DNA-templated	18	5.78778	0.00569777	ATF7IP, ZNF253, HDAC5, CIITA, POU2F1, SFMBT2, DAB2IP, PBXIP1, CHD3, PARP14, CBFA2T3, TRIM6, ZEB1, IRF1, CREB3L1, MDM2, PDCD4, RARA	282	591	19453	2.10098	0.999979	0.34591	0.343337	2.2443
GOTERM_BP_DIRECT	GO:0006955~immune response	16	5.14469	0.00752886	PTGER4, MAP4K2, HLA-H, CIITA, EDA, IL10RB, HLA-B, HLA-C, HLA-A, HLA-E, SPN, HLA-DPB1, ENPP2, HLA-DRA, HLA-DRB1, HLA-DPA1	282	510	19453	2.16415	0.999999	0.432564	0.429347	2.12327
GOTERM_BP_DIRECT	GO:0035556~intracellular signal transduction	15	4.82315	0.00758482	UNC13B, MAP4K2, PRKCH, ROCK1, PNPLA8, CDC42BPB, ADCY6, CIT, SOCS2, PREX1, MDK, PRKD3, PLCG1, SH2B3, JAK3	282	462	19453	2.23968	0.999999	0.432564	0.429347	2.12005
GOTERM_BP_DIRECT	GO:0048146~positive regulation of fibroblast proliferation	5	1.60772	0.00868899	PDGFRB, PDGFRA, CDK6, ZMIZ1, PDGFA	282	56	19453	6.15913	1	0.480961	0.477383	2.06103
GOTERM_BP_DIRECT	GO:0010508~positive regulation of autophagy	6	1.92926	0.00940293	TRIM6, ROCK1, TRIM5, TP53INP1, TRIM38, OPTN	282	89	19453	4.65049	1	0.505609	0.501848	2.02674
GOTERM_BP_DIRECT	GO:0030866~cortical actin cytoskeleton organization	4	1.28617	0.00994231	FMNL3, ROCK1, EPB41L1, RAB13	282	31	19453	8.90094	1	0.511903	0.508095	2.00251
GOTERM_BP_DIRECT	GO:0043123~positive regulation of I-kappaB kinase/NF-kappaB signaling	9	2.89389	0.010064	BST2, TRIM6, EDA, SLC44A2, TRIM5, PELI2, TRIM38, LITAF, HLA-DRB1	282	205	19453	3.02849	1	0.511903	0.508095	1.99723
GOTERM_BP_DIRECT	GO:0048008~platelet-derived growth factor receptor signaling pathway	4	1.28617	0.0108556	PDGFRB, PDGFRA, PDGFA, PTPRJ	282	32	19453	8.62278	1	0.52385	0.519953	1.96435
GOTERM_BP_DIRECT	GO:0001569~branching involved in blood vessel morphogenesis	4	1.28617	0.0108556	PLXND1, ENG, NFATC4, TGFBR2	282	32	19453	8.62278	1	0.52385	0.519953	1.96435
GOTERM_BP_DIRECT	GO:0045087~innate immune response	18	5.78778	0.0111591	MAP4K2, TNK2, DAB2IP, HLA-B, HLA-C, HLA-A, PARP14, HLA-E, BST2, TRIM6, NAGK, TRIM5, GPER1, OAS3, NPY, TRIM38, JAK3, OPTN	282	634	19453	1.95849	1	0.525036	0.52113	1.95237
GOTERM_BP_DIRECT	GO:0007584~response to nutrient	5	1.60772	0.012342	ABCA1, APAF1, TBXA2R, A2M, TGFBR2	282	62	19453	5.56309	1	0.555256	0.551125	1.90861
GOTERM_BP_DIRECT	GO:0016045~detection of bacterium	3	0.96463	0.0124724	HLA-B, HLA-A, HLA-DRB1	282	12	19453	17.2456	1	0.555256	0.551125	1.90405
GOTERM_BP_DIRECT	GO:0006468~protein phosphorylation	14	4.50161	0.0126865	MAP4K2, PRKCH, PRAG1, ROCK1, TNK2, EIF2AK3, CDC42BPB, CDC25B, TGFBR2, CDK6, PRKD3, RARA, JAK3, PRKG1	282	444	19453	2.17512	1	0.555256	0.551125	1.89666
GOTERM_BP_DIRECT	GO:0001701~in utero embryonic development	9	2.89389	0.0136998	PDGFRA, SH3PXD2A, NXN, ZMIZ1, MYO18B, APBA1, PLCG1, PKD1, TGFBR2	282	217	19453	2.86102	1	0.567325	0.563104	1.86329
GOTERM_BP_DIRECT	GO:0042127~regulation of cell proliferation	8	2.57235	0.0138006	PDGFRB, JUND, BCL6B, MZB1, SPRY2, ENG, TGFBR2, TCFL5	282	175	19453	3.15348	1	0.567325	0.563104	1.8601
GOTERM_BP_DIRECT	GO:0042060~wound healing	6	1.92926	0.0138666	PDGFRB, PDGFRA, PDGFA, CORO1B, ENG, TGFBR2	282	98	19453	4.2234	1	0.567325	0.563104	1.85803
GOTERM_BP_DIRECT	GO:0071526~semaphorin-plexin signaling pathway	4	1.28617	0.0149814	SEMA6C, PLXND1, SEMA4B, PLXNB2	282	36	19453	7.6647	1	0.589021	0.584639	1.82445
GOTERM_BP_DIRECT	GO:0032956~regulation of actin cytoskeleton organization	6	1.92926	0.0150229	PDGFRB, BST2, PDGFRA, ROCK1, PDGFA, ESAM	282	100	19453	4.13894	1	0.589021	0.584639	1.82325
GOTERM_BP_DIRECT	GO:0007179~transforming growth factor beta receptor signaling pathway	6	1.92926	0.0168755	ZMIZ1, SKIL, FERMT2, GLG1, ENG, TGFBR2	282	103	19453	4.01838	1	0.648155	0.643334	1.77274
GOTERM_BP_DIRECT	GO:0007049~cell cycle	12	3.85852	0.0178275	CDKN2D, CDKN2C, RALB, UHRF1, GPER1, CNTRL, DAB2IP, MDM2, CABLES1, MKI67, CDC25B, CDKN3	282	366	19453	2.26171	1	0.671028	0.666036	1.74891
GOTERM_BP_DIRECT	GO:0051865~protein autoubiquitination	5	1.60772	0.0194501	RNF213, UHRF1, MDM2, TRIM37, KLHL24	282	71	19453	4.85791	1	0.717745	0.712406	1.71108
GOTERM_BP_DIRECT	GO:0050919~negative chemotaxis	4	1.28617	0.019877	SEMA6C, SEMA4B, PDGFA, LGR6	282	40	19453	6.89823	1	0.719396	0.714045	1.70165
GOTERM_BP_DIRECT	GO:0045944~positive regulation of transcription from RNA polymerase II promoter	28	9.00322	0.0203944	HDAC5, CIITA, UHRF1, ZNF43, LITAF, PKD1, MED12, ZMIZ1, ZNF606, GPER1, CREB3L1, ZNF268, IER2, POU2F1, JUND, NFYA, DAB2IP, ETV5, NFATC4, PLSCR1, ZEB1, POU2AF1, IRF1, ZNF836, RARA, ITGA6, ZNF850, ENG	282	1232	19453	1.56778	1	0.724193	0.718806	1.69049
GOTERM_BP_DIRECT	GO:0007160~cell-matrix adhesion	6	1.92926	0.0210219	EDA, ITGA6, SORBS1, CD34, PKD1, FERMT2	282	109	19453	3.79719	1	0.732654	0.727203	1.67733
GOTERM_BP_DIRECT	GO:2000145~regulation of cell motility	3	0.96463	0.0218335	CDK6, PRAG1, ROCK1	282	16	19453	12.9342	1	0.747103	0.741545	1.66088
GOTERM_BP_DIRECT	GO:0045595~regulation of cell differentiation	4	1.28617	0.0226166	APC2, BCL6B, SPRY2, TCFL5	282	42	19453	6.56974	1	0.76008	0.754426	1.64557
GOTERM_BP_DIRECT	GO:0035909~aorta morphogenesis	3	0.96463	0.0245119	PDGFRB, ADAMTS9, TGFBR2	282	17	19453	12.1733	1	0.783916	0.778085	1.61062
GOTERM_BP_DIRECT	GO:0007010~cytoskeleton organization	7	2.2508	0.0245827	FMNL3, MDK, PALM, TNFAIP3, CDC42BPB, HLA-DRB1, ARHGAP4	282	154	19453	3.13556	1	0.783916	0.778085	1.60937
GOTERM_BP_DIRECT	GO:0030334~regulation of cell migration	6	1.92926	0.0249451	DOCK10, PLXND1, ROCK1, TMSB4Y, ENPP2, PLXNB2	282	114	19453	3.63065	1	0.783916	0.778085	1.60301
GOTERM_BP_DIRECT	GO:0043065~positive regulation of apoptotic process	11	3.53698	0.024992	UNC13B, PDGFRB, APAF1, GPER1, TP53INP1, DAB2IP, ITGA6, BMF, TRPV1, ZNF268, DUSP6	282	336	19453	2.25835	1	0.783916	0.778085	1.6022
GOTERM_BP_DIRECT	GO:0045071~negative regulation of viral genome replication	4	1.28617	0.0270914	BST2, TRIM6, PLSCR1, OAS3	282	45	19453	6.13176	1	0.803627	0.797649	1.56717
GOTERM_BP_DIRECT	GO:0043407~negative regulation of MAP kinase activity	4	1.28617	0.0286802	DAB2IP, SPRY2, PTPRJ, SH2B3	282	46	19453	5.99846	1	0.803627	0.797649	1.54242
GOTERM_BP_DIRECT	GO:0035790~platelet-derived growth factor receptor-alpha signaling pathway	2	0.643087	0.0286822	PDGFRA, PDGFA	282	2	19453	68.9823	1	0.803627	0.797649	1.54239
GOTERM_BP_DIRECT	GO:0002491~antigen processing and presentation of endogenous peptide antigen via MHC class II	2	0.643087	0.0286822	HLA-DRA, HLA-DRB1	282	2	19453	68.9823	1	0.803627	0.797649	1.54239
GOTERM_BP_DIRECT	GO:0010935~regulation of macrophage cytokine production	2	0.643087	0.0286822	LITAF, UBE2J1	282	2	19453	68.9823	1	0.803627	0.797649	1.54239
GOTERM_BP_DIRECT	GO:2001187~positive regulation of CD8-positive, alpha-beta T cell activation	2	0.643087	0.0286822	HLA-A, HLA-E	282	2	19453	68.9823	1	0.803627	0.797649	1.54239
GOTERM_BP_DIRECT	GO:0000209~protein polyubiquitination	8	2.57235	0.0297203	UBE2H, TRIM6, TRIM5, TMEM129, PELI2, MDM2, TRIM38, UBE2J1	282	205	19453	2.69199	1	0.803627	0.797649	1.52695
GOTERM_BP_DIRECT	GO:0060997~dendritic spine morphogenesis	3	0.96463	0.0302443	DOCK10, DLG4, SHANK3	282	19	19453	10.8919	1	0.803627	0.797649	1.51936
GOTERM_BP_DIRECT	GO:0042326~negative regulation of phosphorylation	3	0.96463	0.0302443	CDKN2D, CDKN2C, ROCK1	282	19	19453	10.8919	1	0.803627	0.797649	1.51936
GOTERM_BP_DIRECT	GO:0048870~cell motility	4	1.28617	0.0303175	ENPP2, CD34, IER2, ENG	282	47	19453	5.87083	1	0.803627	0.797649	1.51831
GOTERM_BP_DIRECT	GO:0048015~phosphatidylinositol-mediated signaling	4	1.28617	0.0303175	PDGFRB, PDGFRA, PITPNM2, PLCG1	282	47	19453	5.87083	1	0.803627	0.797649	1.51831
GOTERM_BP_DIRECT	GO:0001525~angiogenesis	9	2.89389	0.0323425	FMNL3, PDGFRB, PANK2, EGFL7, RNF213, PLXND1, DAB2IP, EIF2AK3, PDGFA	282	255	19453	2.43467	1	0.845397	0.839108	1.49023
GOTERM_BP_DIRECT	GO:0032526~response to retinoic acid	4	1.28617	0.0355181	PDGFRB, CDKN2D, RARA, PDGFA	282	50	19453	5.51858	1	0.901638	0.894931	1.44955
GOTERM_BP_DIRECT	GO:0060236~regulation of mitotic spindle organization	3	0.96463	0.0364498	GPSM2, TACC3, PKD1	282	21	19453	9.85461	1	0.901638	0.894931	1.4383
GOTERM_BP_DIRECT	GO:0007165~signal transduction	28	9.00322	0.0389011	RALB, ROCK1, TENM4, IRS1, ARHGAP4, SPN, MDK, PCNT, SH2B3, CD34, PRKG1, PDGFRB, PRKCH, IL10RB, TNK2, CDC42BPB, RGMB, GNG11, ARHGAP23, CDK6, DLG4, AKAP9, RARA, GRAP, OPTN, HLA-DRB1, F2RL3, HBEGF	282	1307	19453	1.47781	1	0.901638	0.894931	1.41004
GOTERM_BP_DIRECT	GO:0010628~positive regulation of gene expression	14	4.50161	0.0394509	EDA, GSN, ROCK1, EIF2AK3, PLSCR1, CDK6, GPER1, TP53INP1, MDM2, RARA, SPRY2, SLC26A9, CD34, ENG	282	519	19453	1.86079	1	0.901638	0.894931	1.40394
GOTERM_BP_DIRECT	GO:0046596~regulation of viral entry into host cell	3	0.96463	0.0397201	TRIM6, TRIM5, TRIM38	282	22	19453	9.40667	1	0.901638	0.894931	1.40099
GOTERM_BP_DIRECT	GO:0043434~response to peptide hormone	4	1.28617	0.0411473	BTG2, JUND, IRS1, TRPV1	282	53	19453	5.20621	1	0.901638	0.894931	1.38566
GOTERM_BP_DIRECT	GO:0016925~protein sumoylation	4	1.28617	0.0411473	ZMIZ1, SUMO3, MDM2, TRIM38	282	53	19453	5.20621	1	0.901638	0.894931	1.38566
GOTERM_BP_DIRECT	GO:0002469~myeloid dendritic cell antigen processing and presentation	2	0.643087	0.0427144	HLA-DRA, HLA-DRB1	282	3	19453	45.9882	1	0.901638	0.894931	1.36943
GOTERM_BP_DIRECT	GO:0002790~peptide secretion	2	0.643087	0.0427144	ABCA1, TRPV1	282	3	19453	45.9882	1	0.901638	0.894931	1.36943
GOTERM_BP_DIRECT	GO:1902463~protein localization to cell leading edge	2	0.643087	0.0427144	RAB13, CORO1B	282	3	19453	45.9882	1	0.901638	0.894931	1.36943
GOTERM_BP_DIRECT	GO:0035793~positive regulation of metanephric mesenchymal cell migration by platelet-derived growth factor receptor-beta signaling pathway	2	0.643087	0.0427144	PDGFRB, PDGFA	282	3	19453	45.9882	1	0.901638	0.894931	1.36943
GOTERM_BP_DIRECT	GO:0038091~positive regulation of cell proliferation by VEGF-activated platelet derived growth factor receptor signaling pathway	2	0.643087	0.0427144	PDGFRB, PDGFRA	282	3	19453	45.9882	1	0.901638	0.894931	1.36943
GOTERM_BP_DIRECT	GO:0072277~metanephric glomerular capillary formation	2	0.643087	0.0427144	PDGFRB, PDGFRA	282	3	19453	45.9882	1	0.901638	0.894931	1.36943
GOTERM_BP_DIRECT	GO:0007189~adenylate cyclase-activating G-protein coupled receptor signaling pathway	6	1.92926	0.0428105	ABCA1, PTGER4, TBXA2R, GPER1, ADGRL1, ADCY6	282	132	19453	3.13556	1	0.901638	0.894931	1.36845
GOTERM_BP_DIRECT	GO:0010468~regulation of gene expression	9	2.89389	0.0429267	TCF19, TRIM6, CDK6, TRIM5, MDM2, EIF2AK3, APBA1, TRIM38, TGFBR2	282	270	19453	2.29941	1	0.901638	0.894931	1.36727
GOTERM_BP_DIRECT	GO:0042059~negative regulation of epidermal growth factor receptor signaling pathway	3	0.96463	0.0430968	DAB2IP, PTPRJ, HBEGF	282	23	19453	8.99769	1	0.901638	0.894931	1.36555
GOTERM_BP_DIRECT	GO:0000079~regulation of cyclin-dependent protein serine/threonine kinase activity	4	1.28617	0.0431177	CDKN2D, CDKN2C, CCNG2, CDKN3	282	54	19453	5.1098	1	0.901638	0.894931	1.36534
GOTERM_BP_DIRECT	GO:0007162~negative regulation of cell adhesion	4	1.28617	0.0431177	SPN, PLXND1, MDK, PLXNB2	282	54	19453	5.1098	1	0.901638	0.894931	1.36534
GOTERM_BP_DIRECT	GO:0001934~positive regulation of protein phosphorylation	8	2.57235	0.0463216	SPN, RALB, LIMCH1, GPER1, PELI2, ZNF268, HLA-DRB1, ENG	282	226	19453	2.44185	1	0.957992	0.950865	1.33422
GOTERM_BP_DIRECT	GO:0043124~negative regulation of I-kappaB kinase/NF-kappaB signaling	4	1.28617	0.0471975	CARD8, DAB2IP, TNFAIP3, OPTN	282	56	19453	4.9273	1	0.958763	0.951631	1.32608
GOTERM_BP_DIRECT	GO:0032088~negative regulation of NF-kappaB transcription factor activity	5	1.60772	0.0473778	CARD8, DAB2IP, TNFAIP3, TRIM37, ZNF675	282	94	19453	3.66927	1	0.958763	0.951631	1.32443
GOTERM_BP_DIRECT	GO:0070374~positive regulation of ERK1 and ERK2 cascade	8	2.57235	0.0498639	PDGFRB, PDGFRA, NPY, GPER1, PDGFA, SPRY2, HLA-DRB1, FERMT2	282	230	19453	2.39938	1	0.973113	0.965874	1.30221
GOTERM_BP_DIRECT	GO:2000249~regulation of actin cytoskeleton reorganization	3	0.96463	0.0501551	PDGFRA, MDK, ESAM	282	25	19453	8.27787	1	0.973113	0.965874	1.29968
GOTERM_BP_DIRECT	GO:0048844~artery morphogenesis	3	0.96463	0.0501551	ZMIZ1, ENG, TGFBR2	282	25	19453	8.27787	1	0.973113	0.965874	1.29968
GOTERM_BP_DIRECT	GO:0021542~dentate gyrus development	3	0.96463	0.0501551	BTG2, CDK6, MDK	282	25	19453	8.27787	1	0.973113	0.965874	1.29968
GOTERM_BP_DIRECT	GO:0007052~mitotic spindle organization	4	1.28617	0.0514602	SUN2, GPSM2, TACC3, PCNT	282	58	19453	4.7574	1	0.976302	0.96904	1.28853
GOTERM_BP_DIRECT	GO:0030036~actin cytoskeleton organization	8	2.57235	0.0519388	FMNL3, ARHGEF10, ROCK1, PDGFA, CDC42BPB, UTRN, CORO1B, PRKG1	282	232	19453	2.3787	1	0.976302	0.96904	1.28451
GOTERM_BP_DIRECT	GO:0006954~inflammatory response	12	3.85852	0.0529426	PTGER4, HDAC5, CIITA, TBXA2R, IL10RB, GPER1, CARD8, DAB2IP, TNFAIP3, GAS5, CHST2, NFATC4	282	436	19453	1.89859	1	0.976302	0.96904	1.27619
GOTERM_BP_DIRECT	GO:0009612~response to mechanical stimulus	4	1.28617	0.0536592	PTGER4, BTG2, JUND, TGFBR2	282	59	19453	4.67676	1	0.976302	0.96904	1.27036
GOTERM_BP_DIRECT	GO:0051894~positive regulation of focal adhesion assembly	3	0.96463	0.0538294	ROCK1, PTPRJ, FERMT2	282	26	19453	7.95949	1	0.976302	0.96904	1.26898
GOTERM_BP_DIRECT	GO:2000353~positive regulation of endothelial cell apoptotic process	3	0.96463	0.0538294	GPER1, PDCD4, PLCG1	282	26	19453	7.95949	1	0.976302	0.96904	1.26898
GOTERM_BP_DIRECT	GO:0030155~regulation of cell adhesion	4	1.28617	0.0559027	ROCK1, PTPRJ, PKD1, ENG	282	60	19453	4.59882	1	0.976302	0.96904	1.25257
GOTERM_BP_DIRECT	GO:2000516~positive regulation of CD4-positive, alpha-beta T cell activation	2	0.643087	0.0565446	HLA-DRA, HLA-DRB1	282	4	19453	34.4911	1	0.976302	0.96904	1.24761
GOTERM_BP_DIRECT	GO:0045622~regulation of T-helper cell differentiation	2	0.643087	0.0565446	HLA-DRA, HLA-DRB1	282	4	19453	34.4911	1	0.976302	0.96904	1.24761
GOTERM_BP_DIRECT	GO:0036037~CD8-positive, alpha-beta T cell activation	2	0.643087	0.0565446	HLA-A, HLA-E	282	4	19453	34.4911	1	0.976302	0.96904	1.24761
GOTERM_BP_DIRECT	GO:2000566~positive regulation of CD8-positive, alpha-beta T cell proliferation	2	0.643087	0.0565446	HLA-A, HLA-E	282	4	19453	34.4911	1	0.976302	0.96904	1.24761
GOTERM_BP_DIRECT	GO:0070278~extracellular matrix constituent secretion	2	0.643087	0.0565446	CREB3L1, ENG	282	4	19453	34.4911	1	0.976302	0.96904	1.24761
GOTERM_BP_DIRECT	GO:0045742~positive regulation of epidermal growth factor receptor signaling pathway	3	0.96463	0.0575958	RALB, GPER1, SPRY2	282	27	19453	7.6647	1	0.985413	0.978082	1.23961
GOTERM_BP_DIRECT	GO:0030154~cell differentiation	17	5.46624	0.0608834	EDA, PRKCH, APAF1, NXN, TNK2, SEMA4B, PBXIP1, ETV5, DUSP6, TGFBR2, ZEB1, MDK, GPER1, RARA, JAK3, ZNF268, TCFL5	282	723	19453	1.62199	1	1	0.993089	1.2155
GOTERM_BP_DIRECT	GO:0050900~leukocyte migration	3	0.96463	0.0614509	ROCK1, ITGA6, CD34	282	28	19453	7.39096	1	1	0.993089	1.21147
GOTERM_BP_DIRECT	GO:0032703~negative regulation of interleukin-2 production	3	0.96463	0.0614509	ZFP36, TNFAIP3, CD34	282	28	19453	7.39096	1	1	0.993089	1.21147
GOTERM_BP_DIRECT	GO:0007568~aging	6	1.92926	0.0623716	PDGFRB, CIITA, JUND, APAF1, NPY, TGFBR2	282	147	19453	2.8156	1	1	0.993089	1.20501
GOTERM_BP_DIRECT	GO:0006915~apoptotic process	15	4.82315	0.0663521	KANK2, RALB, ROCK1, APAF1, CARD8, TNFAIP3, TGFBR2, PLSCR1, IRF1, TP53INP1, MDM2, MYO18A, MZB1, PDCD4, BMF	282	619	19453	1.67162	1	1	0.993089	1.17815
GOTERM_BP_DIRECT	GO:0008360~regulation of cell shape	6	1.92926	0.0683147	FMNL3, PRAG1, PLXND1, PALM, PLXNB2, FERMT2	282	151	19453	2.74102	1	1	0.993089	1.16549
GOTERM_BP_DIRECT	GO:0032967~positive regulation of collagen biosynthetic process	3	0.96463	0.0694139	PDGFRB, CREB3L1, ENG	282	30	19453	6.89823	1	1	0.993089	1.15855
GOTERM_BP_DIRECT	GO:0048102~autophagic cell death	2	0.643087	0.0701757	CDKN2D, TP53INP1	282	5	19453	27.5929	1	1	0.993089	1.15381
GOTERM_BP_DIRECT	GO:1905007~positive regulation of epithelial to mesenchymal transition involved in endocardial cushion formation	2	0.643087	0.0701757	ENG, TGFBR2	282	5	19453	27.5929	1	1	0.993089	1.15381
GOTERM_BP_DIRECT	GO:0032831~positive regulation of CD4-positive, CD25-positive, alpha-beta regulatory T cell differentiation	2	0.643087	0.0701757	HLA-DRA, HLA-DRB1	282	5	19453	27.5929	1	1	0.993089	1.15381
GOTERM_BP_DIRECT	GO:0097113~AMPA glutamate receptor clustering	2	0.643087	0.0701757	DLG4, SHANK3	282	5	19453	27.5929	1	1	0.993089	1.15381
GOTERM_BP_DIRECT	GO:2000373~positive regulation of DNA topoisomerase (ATP-hydrolyzing) activity	2	0.643087	0.0701757	PLSCR1, UHRF1	282	5	19453	27.5929	1	1	0.993089	1.15381
GOTERM_BP_DIRECT	GO:0032760~positive regulation of tumor necrosis factor production	5	1.60772	0.0714752	SPN, OAS3, PTPRJ, NFATC4, HLA-E	282	108	19453	3.19362	1	1	0.993089	1.14584
GOTERM_BP_DIRECT	GO:0051281~positive regulation of release of sequestered calcium ion into cytosol	3	0.96463	0.0735154	GPER1, PLCG1, F2RL3	282	31	19453	6.6757	1	1	0.993089	1.13362
GOTERM_BP_DIRECT	GO:0051898~negative regulation of protein kinase B signaling	4	1.28617	0.0753986	GPER1, DAB2IP, PTPRJ, SH2B3	282	68	19453	4.05778	1	1	0.993089	1.12264
GOTERM_BP_DIRECT	GO:0042102~positive regulation of T cell proliferation	4	1.28617	0.0753986	SPN, HLA-DPB1, JAK3, HLA-DPA1	282	68	19453	4.05778	1	1	0.993089	1.12264
GOTERM_BP_DIRECT	GO:0046677~response to antibiotic	3	0.96463	0.0776928	CIITA, MDM2, SKIL	282	32	19453	6.46709	1	1	0.993089	1.10962
GOTERM_BP_DIRECT	GO:0050772~positive regulation of axonogenesis	3	0.96463	0.0776928	PLXND1, PLXNB2, SKIL	282	32	19453	6.46709	1	1	0.993089	1.10962
GOTERM_BP_DIRECT	GO:0043552~positive regulation of phosphatidylinositol 3-kinase activity	3	0.96463	0.0776928	PDGFRB, PDGFRA, IRS1	282	32	19453	6.46709	1	1	0.993089	1.10962
GOTERM_BP_DIRECT	GO:0030097~hemopoiesis	4	1.28617	0.0780216	WBP1L, PBXIP1, SH2B3, CD34	282	69	19453	3.99897	1	1	0.993089	1.10779
GOTERM_BP_DIRECT	GO:0050729~positive regulation of inflammatory response	5	1.60772	0.0833957	PTGER4, MDK, PDCD4, NEAT1, GPSM3	282	114	19453	3.02554	1	1	0.993089	1.07886
GOTERM_BP_DIRECT	GO:0051661~maintenance of centrosome location	2	0.643087	0.0836105	GPSM2, AKAP9	282	6	19453	22.9941	1	1	0.993089	1.07774
GOTERM_BP_DIRECT	GO:0071312~cellular response to alkaloid	2	0.643087	0.0836105	MDM2, TRPV1	282	6	19453	22.9941	1	1	0.993089	1.07774
GOTERM_BP_DIRECT	GO:2000821~regulation of grooming behavior	2	0.643087	0.0836105	DLG4, SHANK3	282	6	19453	22.9941	1	1	0.993089	1.07774
GOTERM_BP_DIRECT	GO:0018107~peptidyl-threonine phosphorylation	4	1.28617	0.0861255	ROCK1, CDC42BPB, TGFBR2, CIT	282	72	19453	3.83235	1	1	0.993089	1.06487
GOTERM_BP_DIRECT	GO:0043524~negative regulation of neuron apoptotic process	6	1.92926	0.0879617	BTG2, PLXND1, ROCK1, MDK, WFS1, NFATC4	282	163	19453	2.53922	1	1	0.993089	1.05571
GOTERM_BP_DIRECT	GO:0051092~positive regulation of NF-kappaB transcription factor activity	6	1.92926	0.0895761	TRIM6, EDA, PRKCH, TRIM5, TRIM37, TRIM38	282	164	19453	2.52374	1	1	0.993089	1.04781
GOTERM_BP_DIRECT	GO:0032092~positive regulation of protein binding	4	1.28617	0.0917184	RALB, PLXND1, PKD1, CTHRC1	282	74	19453	3.72877	1	1	0.993089	1.03754
GOTERM_BP_DIRECT	GO:0001822~kidney development	5	1.60772	0.0940253	PLXND1, APAF1, WFS1, CNTRL, PKD1	282	119	19453	2.89841	1	1	0.993089	1.02676
GOTERM_BP_DIRECT	GO:2001235~positive regulation of apoptotic signaling pathway	3	0.96463	0.0951009	APAF1, DAB2IP, NFATC4	282	36	19453	5.74852	1	1	0.993089	1.02182
GOTERM_BP_DIRECT	GO:0035025~positive regulation of Rho protein signal transduction	3	0.96463	0.0951009	PDGFRB, PRAG1, F2RL3	282	36	19453	5.74852	1	1	0.993089	1.02182
GOTERM_BP_DIRECT	GO:0070059~intrinsic apoptotic signaling pathway in response to endoplasmic reticulum stress	3	0.96463	0.0951009	APAF1, DAB2IP, ATP2A3	282	36	19453	5.74852	1	1	0.993089	1.02182
GOTERM_BP_DIRECT	GO:2000394~positive regulation of lamellipodium morphogenesis	2	0.643087	0.0968519	ENPP2, CORO1B	282	7	19453	19.7092	1	1	0.993089	1.01389
GOTERM_BP_DIRECT	GO:0014047~glutamate secretion	2	0.643087	0.0968519	APBA1, TRPV1	282	7	19453	19.7092	1	1	0.993089	1.01389
GOTERM_BP_DIRECT	GO:0008064~regulation of actin polymerization or depolymerization	2	0.643087	0.0968519	TMSB4Y, CIT	282	7	19453	19.7092	1	1	0.993089	1.01389
GOTERM_BP_DIRECT	GO:0090521~glomerular visceral epithelial cell migration	2	0.643087	0.0968519	KANK2, ROCK1	282	7	19453	19.7092	1	1	0.993089	1.01389
GOTERM_BP_DIRECT	GO:1904761~negative regulation of myofibroblast differentiation	2	0.643087	0.0968519	TP53INP1, PDCD4	282	7	19453	19.7092	1	1	0.993089	1.01389
GOTERM_BP_DIRECT	GO:0060326~cell chemotaxis	4	1.28617	0.097458	PDGFRB, PDGFRA, ENG, HBEGF	282	76	19453	3.63065	1	1	0.993089	1.01118
GOTERM_BP_DIRECT	GO:0009611~response to wounding	4	1.28617	0.097458	ZFP36, MDK, PDGFA, F2RL3	282	76	19453	3.63065	1	1	0.993089	1.01118
GOTERM_BP_DIRECT	GO:0008284~positive regulation of cell proliferation	13	4.18006	0.0984664	PDGFRB, PDGFRA, IRS1, PDGFA, CDC25B, TGFBR2, GPER1, NPY, MDM2, MZB1, RARA, ZNF268, HBEGF	282	545	19453	1.64545	1	1	0.993089	1.00671
GOTERM_BP_DIRECT	GO:0043122~regulation of I-kappaB kinase/NF-kappaB signaling	3	0.96463	0.0996134	CARD8, DAB2IP, OPTN	282	37	19453	5.59316	1	1	0.993089	1.00168
GOTERM_BP_DIRECT	GO:0007389~pattern specification process	3	0.96463	0.0996134	APC2, ZEB1, CRAMP1	282	37	19453	5.59316	1	1	0.993089	1.00168

## Sheet: SUMOi-DN (91)
Category	Term	Count	%	PValue	Genes	List Total	Pop Hits	Pop Total	Fold Enrichment	Bonferroni	Benjamini	FDR	p-value log10 transformed
GOTERM_BP_DIRECT	GO:0006364~rRNA processing	7	7.77778	2.30013e-05	WDR36, LAS1L, WDR3, MPHOSPH10, DDX10, RRP1B, LYAR	82	137	19453	12.1213	0.018662	0.0188381	0.0188381	4.63825
GOTERM_BP_DIRECT	GO:0030890~positive regulation of B cell proliferation	4	4.44444	0.000927941	BCL6, BCL2, CD38, SLC39A10	82	46	19453	20.6288	0.532491	0.300311	0.300311	3.03248
GOTERM_BP_DIRECT	GO:0002903~negative regulation of B cell apoptotic process	3	3.33333	0.00110004	BCL6, BCL2, SLC39A10	82	12	19453	59.3079	0.594011	0.300311	0.300311	2.95859
GOTERM_BP_DIRECT	GO:0045926~negative regulation of growth	3	3.33333	0.0025091	PNPT1, MT1G, MT1H	82	18	19453	39.5386	0.872232	0.410991	0.410991	2.60048
GOTERM_BP_DIRECT	GO:0070131~positive regulation of mitochondrial translation	3	3.33333	0.0025091	TRUB2, TRMT10C, FASTKD2	82	18	19453	39.5386	0.872232	0.410991	0.410991	2.60048
GOTERM_BP_DIRECT	GO:0000964~mitochondrial RNA 5'-end processing	2	2.22222	0.00831064	TRMT10C, PNPT1	82	2	19453	237.232	0.998924	1	1	2.08037
GOTERM_BP_DIRECT	GO:0006882~cellular zinc ion homeostasis	3	3.33333	0.00984305	SLC39A10, MT1G, MT1H	82	36	19453	19.7693	0.999697	1	1	2.00687
GOTERM_BP_DIRECT	GO:0042100~B cell proliferation	3	3.33333	0.0157432	BCL6, BCL2, CD38	82	46	19453	15.4716	0.999998	1	1	1.80291
GOTERM_BP_DIRECT	GO:0071456~cellular response to hypoxia	4	4.44444	0.0184579	MYC, BCL2, AK4, SLC29A1	82	134	19453	7.08154	1	1	1	1.73382
GOTERM_BP_DIRECT	GO:0009968~negative regulation of signal transduction	3	3.33333	0.0191363	RGS19, UBASH3B, RGS16	82	51	19453	13.9548	1	1	1	1.71814
GOTERM_BP_DIRECT	GO:0009410~response to xenobiotic stimulus	5	5.55556	0.0284956	FZD3, HSP90AA1, MYC, BCL2, CD38	82	277	19453	4.28216	1	1	1	1.54522
GOTERM_BP_DIRECT	GO:0000082~G1/S transition of mitotic cell cycle	3	3.33333	0.0335627	MYC, BCL2, ID4	82	69	19453	10.3144	1	1	1	1.47414
GOTERM_BP_DIRECT	GO:1990481~mRNA pseudouridine synthesis	2	2.22222	0.0368643	TRUB2, PUS7	82	9	19453	52.7182	1	1	1	1.43339
GOTERM_BP_DIRECT	GO:0042274~ribosomal small subunit biogenesis	3	3.33333	0.0381321	WDR36, WDR3, MPHOSPH10	82	74	19453	9.6175	1	1	1	1.41871
GOTERM_BP_DIRECT	GO:0042117~monocyte activation	2	2.22222	0.0408765	HYAL2, MT1G	82	10	19453	47.4463	1	1	1	1.38853
GOTERM_BP_DIRECT	GO:0010918~positive regulation of mitochondrial membrane potential	2	2.22222	0.0488515	TCL1A, MYC	82	12	19453	39.5386	1	1	1	1.31112
GOTERM_BP_DIRECT	GO:0007565~female pregnancy	3	3.33333	0.0499878	SLC2A1, BCL2, CD38	82	86	19453	8.27552	1	1	1	1.30114
GOTERM_BP_DIRECT	GO:0071248~cellular response to metal ion	2	2.22222	0.0528144	MT1G, MT1H	82	13	19453	36.4972	1	1	1	1.27725
GOTERM_BP_DIRECT	GO:0045040~protein import into mitochondrial outer membrane	2	2.22222	0.056761	HSP90AA1, TOMM40	82	14	19453	33.8902	1	1	1	1.24595
GOTERM_BP_DIRECT	GO:0033138~positive regulation of peptidyl-serine phosphorylation	3	3.33333	0.0574378	TCL1A, HSP90AA1, BCL2	82	93	19453	7.65264	1	1	1	1.2408
GOTERM_BP_DIRECT	GO:0000470~maturation of LSU-rRNA	2	2.22222	0.0606914	LAS1L, RPF2	82	15	19453	31.6309	1	1	1	1.21687
GOTERM_BP_DIRECT	GO:0010273~detoxification of copper ion	2	2.22222	0.0646056	MT1G, MT1H	82	16	19453	29.654	1	1	1	1.18973
GOTERM_BP_DIRECT	GO:0045779~negative regulation of bone resorption	2	2.22222	0.0685037	UBASH3B, CD38	82	17	19453	27.9096	1	1	1	1.16429
GOTERM_BP_DIRECT	GO:0008631~intrinsic apoptotic signaling pathway in response to oxidative stress	2	2.22222	0.0723857	BCL2, PDK1	82	18	19453	26.3591	1	1	1	1.14035
GOTERM_BP_DIRECT	GO:0030490~maturation of SSU-rRNA	2	2.22222	0.0762518	WDR3, MPHOSPH10	82	19	19453	24.9718	1	1	1	1.11775
GOTERM_BP_DIRECT	GO:0006397~mRNA processing	4	4.44444	0.07713	TRUB2, PNPT1, RRP1B, PUS7	82	238	19453	3.98709	1	1	1	1.11278
GOTERM_BP_DIRECT	GO:0060339~negative regulation of type I interferon-mediated signaling pathway	2	2.22222	0.0877547	TTLL12, SAMHD1	82	22	19453	21.5665	1	1	1	1.05673
GOTERM_BP_DIRECT	GO:0048821~erythrocyte development	2	2.22222	0.0877547	BCL6, LYAR	82	22	19453	21.5665	1	1	1	1.05673
GOTERM_BP_DIRECT	GO:0014911~positive regulation of smooth muscle cell migration	2	2.22222	0.0915575	MYC, BCL2	82	23	19453	20.6288	1	1	1	1.03831
GOTERM_BP_DIRECT	GO:0071294~cellular response to zinc ion	2	2.22222	0.0953446	MT1G, MT1H	82	24	19453	19.7693	1	1	1	1.0207
GOTERM_BP_DIRECT	GO:0019752~carboxylic acid metabolic process	2	2.22222	0.0953446	LDHA, PDXDC1	82	24	19453	19.7693	1	1	1	1.0207
GOTERM_BP_DIRECT	GO:0030308~negative regulation of cell growth	3	3.33333	0.096974	BCL6, HYAL2, BCL2	82	126	19453	5.64837	1	1	1	1.01334

## Sheet: Dex-UP_SUMOi-UP (63)
Category	Term	Count	%	PValue	Genes	List Total	Pop Hits	Pop Total	Fold Enrichment	Bonferroni	Benjamini	FDR	p-value log10 transformed
GOTERM_BP_DIRECT	GO:0043271~negative regulation of ion transport	2	3.22581	0.00819619	CNR1, BEST3	47	3	16792	238.184	0.979611	1	1	2.08639
GOTERM_BP_DIRECT	GO:0060259~regulation of feeding behavior	2	3.22581	0.0217107	CNR1, EIF2AK4	47	8	16792	89.3191	0.999969	1	1	1.66333
GOTERM_BP_DIRECT	GO:1900273~positive regulation of long-term synaptic potentiation	2	3.22581	0.0297328	EIF2AK4, SHANK3	47	11	16792	64.9594	0.999999	1	1	1.52676
GOTERM_BP_DIRECT	GO:0006468~protein phosphorylation	5	8.06452	0.0357299	CAMK2D, PRKCH, RARA, EIF2AK4, TRIB1	47	456	16792	3.91751	1	1	1	1.44697
GOTERM_BP_DIRECT	GO:0030154~cell differentiation	5	8.06452	0.0372139	PRKCH, NXN, TNK2, PBXIP1, TCFL5	47	462	16792	3.86663	1	1	1	1.42929
GOTERM_BP_DIRECT	GO:0045947~negative regulation of translational initiation	2	3.22581	0.0403288	RARA, EIF2AK4	47	15	16792	47.6369	1	1	1	1.39438
GOTERM_BP_DIRECT	GO:0018105~peptidyl-serine phosphorylation	3	4.83871	0.0459945	CAMK2D, PRKCH, TNKS	47	125	16792	8.57464	1	1	1	1.33729
GOTERM_BP_DIRECT	GO:0046777~protein autophosphorylation	3	4.83871	0.0805675	PDGFRA, CAMK2D, EIF2AK4	47	172	16792	6.23157	1	1	1	1.09384
GOTERM_BP_DIRECT	GO:0016055~Wnt signaling pathway	3	4.83871	0.0928905	TNKS, NXN, TAX1BP3	47	187	16792	5.73171	1	1	1	1.03203
GOTERM_BP_DIRECT	GO:0018107~peptidyl-threonine phosphorylation	2	3.22581	0.0990948	CAMK2D, TNKS	47	38	16792	18.804	1	1	1	1.00395

## Sheet: Dex-DN_SUMOi-UP (57)
Category	Term	Count	%	PValue	Genes	List Total	Pop Hits	Pop Total	Fold Enrichment	Bonferroni	Benjamini	FDR	p-value log10 transformed
GOTERM_BP_DIRECT	GO:0007156~homophilic cell adhesion via plasma membrane adhesion molecules	22	38.5965	2.78455e-29	PCDHGA8, PCDHGA7, PCDHGB7, PCDHGA6, PCDHGB6, PCDHGA5, PCDHGB5, PCDHGA4, PCDHGC5, PCDHGB4, PCDHGA3, PCDHGC4, PCDHGB3, PCDHGA2, PCDHGB2, PCDHGC3, PCDHGA1, PCDHGA9, PCDHGA10, PCDHGA11, PCDHGA12, PCDHGB1	55	158	16792	42.5114	1.29203e-26	1.29203e-26	1.29203e-26	28.5552
GOTERM_BP_DIRECT	GO:0010628~positive regulation of gene expression	6	10.5263	0.00150864	MEF2C, LEF1, MDM2, STAP1, SPRY2, IL7R	55	262	16792	6.99181	0.503681	0.350004	0.350004	2.82142
GOTERM_BP_DIRECT	GO:0042100~B cell proliferation	3	5.26316	0.00473291	MEF2C, LEF1, IL7R	55	32	16792	28.6227	0.889339	0.595914	0.595914	2.32487
GOTERM_BP_DIRECT	GO:0006366~transcription from RNA polymerase II promoter	7	12.2807	0.00589049	MEF2C, POU2AF1, LEF1, PBX3, SOX4, ETV5, ELK3	55	513	16792	4.16601	0.935512	0.595914	0.595914	2.22985
GOTERM_BP_DIRECT	GO:0038111~interleukin-7-mediated signaling pathway	2	3.50877	0.00642148	IL7R, IL2RG	55	2	16792	305.309	0.949671	0.595914	0.595914	2.19236
GOTERM_BP_DIRECT	GO:0071864~positive regulation of cell proliferation in bone marrow	2	3.50877	0.0159779	MEF2C, LEF1	55	5	16792	122.124	0.999432	1	1	1.79648
GOTERM_BP_DIRECT	GO:0003211~cardiac ventricle formation	2	3.50877	0.0159779	MEF2C, SOX4	55	5	16792	122.124	0.999432	1	1	1.79648
GOTERM_BP_DIRECT	GO:0033197~response to vitamin E	2	3.50877	0.0348209	MEF2C, HMGCS1	55	11	16792	55.5107	1	1	1	1.45816
GOTERM_BP_DIRECT	GO:0021542~dentate gyrus development	2	3.50877	0.0533096	MEF2C, LEF1	55	17	16792	35.9187	1	1	1	1.27319
GOTERM_BP_DIRECT	GO:0045893~positive regulation of transcription, DNA-templated	5	8.77193	0.0833753	MEF2C, KDM3A, LEF1, SOX4, ELK3	55	515	16792	2.96417	1	1	1	1.07896
GOTERM_BP_DIRECT	GO:0016339~calcium-dependent cell-cell adhesion via plasma membrane cell adhesion molecules	2	3.50877	0.086307	PCDHGB4, PCDHGC3	55	28	16792	21.8078	1	1	1	1.06395
GOTERM_BP_DIRECT	GO:0030217~T cell differentiation	2	3.50877	0.0921841	IL7R, SOX4	55	30	16792	20.3539	1	1	1	1.03534
GOTERM_BP_DIRECT	GO:0045944~positive regulation of transcription from RNA polymerase II promoter	7	12.2807	0.0937504	MEF2C, KDM3A, LEF1, PBX3, SOX4, ETV5, ELK3	55	981	16792	2.17856	1	1	1	1.02803
GOTERM_BP_DIRECT	GO:0001974~blood vessel remodeling	2	3.50877	0.098024	MEF2C, MDM2	55	32	16792	19.0818	1	1	1	1.00867
GOTERM_BP_DIRECT	GO:0051607~defense response to virus	3	5.26316	0.0986538	HERC5, OAS3, GBP1	55	165	16792	5.55107	1	1	1	1.00589

## Sheet: Dex-UP_SUMOi-DN (71)
Category	Term	Count	%	PValue	Genes	List Total	Pop Hits	Pop Total	Fold Enrichment	Bonferroni	Benjamini	FDR	p-value log10 transformed
GOTERM_BP_DIRECT	GO:0043547~positive regulation of GTPase activity	9	13.2353	0.000534876	CYTH3, BCR, RASA3, IQSEC1, TBCD, RAPGEF1, ARHGEF18, DENND3, SBF1	57	565	16792	4.69269	0.227725	0.258345	0.258345	3.27175
GOTERM_BP_DIRECT	GO:0030036~actin cytoskeleton organization	4	5.88235	0.00932217	BCR, IQSEC1, ARHGEF18, CORO2B	57	130	16792	9.06451	0.989151	1	1	2.03048
GOTERM_BP_DIRECT	GO:0031098~stress-activated protein kinase signaling cascade	2	2.94118	0.0132743	CCDC88C, AKR1B1	57	4	16792	147.298	0.998426	1	1	1.87699
GOTERM_BP_DIRECT	GO:0007165~signal transduction	10	14.7059	0.01397	CD53, BCR, RASA3, RASSF4, TNFSF4, SH3BP2, NRXN3, RAPGEF1, PTPRM, NR3C1	57	1161	16792	2.53744	0.998881	1	1	1.8548
GOTERM_BP_DIRECT	GO:0070301~cellular response to hydrogen peroxide	3	4.41176	0.0155042	TRPM2, AKR1B1, RHOB	57	57	16792	15.5051	0.999472	1	1	1.80955
GOTERM_BP_DIRECT	GO:0043433~negative regulation of sequence-specific DNA binding transcription factor activity	3	4.41176	0.0170855	ID2, TNFSF4, SMAD7	57	60	16792	14.7298	0.999757	1	1	1.76737
GOTERM_BP_DIRECT	GO:0034333~adherens junction assembly	2	2.94118	0.029624	TBCD, SMAD7	57	9	16792	65.4659	1	1	1	1.52836
GOTERM_BP_DIRECT	GO:2000178~negative regulation of neural precursor cell proliferation	2	2.94118	0.0360891	ID2, RAPGEF1	57	11	16792	53.563	1	1	1	1.44262
GOTERM_BP_DIRECT	GO:0030336~negative regulation of cell migration	3	4.41176	0.0400327	DPEP1, RHOB, SMAD7	57	95	16792	9.30305	1	1	1	1.39759
GOTERM_BP_DIRECT	GO:0032012~regulation of ARF protein signal transduction	2	2.94118	0.0520674	CYTH3, IQSEC1	57	16	16792	36.8246	1	1	1	1.28343
GOTERM_BP_DIRECT	GO:2000045~regulation of G1/S transition of mitotic cell cycle	2	2.94118	0.0520674	ID2, TCF3	57	16	16792	36.8246	1	1	1	1.28343
GOTERM_BP_DIRECT	GO:0071222~cellular response to lipopolysaccharide	3	4.41176	0.0546357	GFI1, TNFSF4, TNFRSF1B	57	113	16792	7.82115	1	1	1	1.26252
GOTERM_BP_DIRECT	GO:0051056~regulation of small GTPase mediated signal transduction	3	4.41176	0.0736402	BCR, ARHGEF18, RHOB	57	134	16792	6.59544	1	1	1	1.13288
GOTERM_BP_DIRECT	GO:0046580~negative regulation of Ras protein signal transduction	2	2.94118	0.0801753	RASA3, RAPGEF1	57	25	16792	23.5677	1	1	1	1.09596
GOTERM_BP_DIRECT	GO:0042104~positive regulation of activated T cell proliferation	2	2.94118	0.0863095	TNFSF4, CD24	57	27	16792	21.822	1	1	1	1.06394
GOTERM_BP_DIRECT	GO:0043392~negative regulation of DNA binding	2	2.94118	0.0893615	NFKBIA, ID2	57	28	16792	21.0426	1	1	1	1.04885
GOTERM_BP_DIRECT	GO:0048008~platelet-derived growth factor receptor signaling pathway	2	2.94118	0.0924035	BCR, RAPGEF1	57	29	16792	20.317	1	1	1	1.03431

## Sheet: Dex-DN_SUMOi-DN (82)
Category	Term	Count	%	PValue	Genes	List Total	Pop Hits	Pop Total	Fold Enrichment	Bonferroni	Benjamini	FDR	p-value log10 transformed
GOTERM_BP_DIRECT	GO:0000082~G1/S transition of mitotic cell cycle	6	7.40741	7.59218e-05	EIF4EBP1, RCC1, MCM4, MCM5, PKMYT1, MCM2	73	102	16792	13.531	0.0286604	0.029078	0.029078	4.11963
GOTERM_BP_DIRECT	GO:0007005~mitochondrion organization	4	4.93827	0.00440607	CLUH, LONP1, PHB, POLRMT	73	77	16792	11.9495	0.815711	0.450767	0.450767	2.35595
GOTERM_BP_DIRECT	GO:0006260~DNA replication	5	6.17284	0.00441659	RECQL4, POLD1, MCM4, MCM5, MCM2	73	155	16792	7.42024	0.816456	0.450767	0.450767	2.35491
GOTERM_BP_DIRECT	GO:0007088~regulation of mitotic nuclear division	3	3.7037	0.00470775	RCC1, PIN1, PKMYT1	73	24	16792	28.7534	0.835908	0.450767	0.450767	2.32719
GOTERM_BP_DIRECT	GO:0006270~DNA replication initiation	3	3.7037	0.00827545	MCM4, MCM5, MCM2	73	32	16792	21.5651	0.958526	0.633899	0.633899	2.08221
GOTERM_BP_DIRECT	GO:0006369~termination of RNA polymerase II transcription	3	3.7037	0.0308082	DDX39A, ALYREF, SNRPB	73	64	16792	10.7825	0.999994	1	1	1.51133
GOTERM_BP_DIRECT	GO:0006390~transcription from mitochondrial promoter	2	2.46914	0.0420707	POLRMT, MRPL12	73	10	16792	46.0055	1	1	1	1.37602
GOTERM_BP_DIRECT	GO:0006268~DNA unwinding involved in DNA replication	2	2.46914	0.0420707	MCM4, MCM2	73	10	16792	46.0055	1	1	1	1.37602
GOTERM_BP_DIRECT	GO:0070125~mitochondrial translational elongation	3	3.7037	0.0515267	MRPL4, GADD45GIP1, MRPL12	73	85	16792	8.11861	1	1	1	1.28797
GOTERM_BP_DIRECT	GO:0070126~mitochondrial translational termination	3	3.7037	0.0526107	MRPL4, GADD45GIP1, MRPL12	73	86	16792	8.02421	1	1	1	1.27893
GOTERM_BP_DIRECT	GO:0015804~neutral amino acid transport	2	2.46914	0.054348	SLC7A5, SLC3A2	73	13	16792	35.3888	1	1	1	1.26482
GOTERM_BP_DIRECT	GO:0006364~rRNA processing	4	4.93827	0.0642173	BOP1, WDR18, MRTO4, BYSL	73	214	16792	4.29958	1	1	1	1.19235
GOTERM_BP_DIRECT	GO:0071276~cellular response to cadmium ion	2	2.46914	0.0704768	MT1G, MT1H	73	17	16792	27.062	1	1	1	1.15195
GOTERM_BP_DIRECT	GO:0045926~negative regulation of growth	2	2.46914	0.0784391	MT1G, MT1H	73	19	16792	24.2134	1	1	1	1.10547
GOTERM_BP_DIRECT	GO:0071294~cellular response to zinc ion	2	2.46914	0.0784391	MT1G, MT1H	73	19	16792	24.2134	1	1	1	1.10547
GOTERM_BP_DIRECT	GO:0050900~leukocyte migration	3	3.7037	0.0964246	SLC7A5, SLC3A2, MIF	73	122	16792	5.65641	1	1	1	1.01581
GOTERM_BP_DIRECT	GO:0051726~regulation of cell cycle	3	3.7037	0.0990935	BOP1, ID3, PKMYT1	73	124	16792	5.56518	1	1	1	1.00395

## Sheet: Dex-UP_SUMOi-UN (291)
Category	Term	Count	%	PValue	Genes	List Total	Pop Hits	Pop Total	Fold Enrichment	Bonferroni	Benjamini	FDR	p-value log10 transformed
GOTERM_BP_DIRECT	GO:0002504~antigen processing and presentation of peptide or polysaccharide antigen via MHC class II	11	3.88693	8.29393e-15	HLA-DMA, HLA-DRB5, HLA-DMB, HLA-DPB1, HLA-DRA, HLA-DOA, HLA-DQA2, HLA-DRB1, HLA-DQA1, HLA-DPA1, HLA-DQB1	252	17	16792	43.1167	1.28897e-11	1.2839e-11	1.27892e-11	14.0812
GOTERM_BP_DIRECT	GO:0019882~antigen processing and presentation	12	4.24028	4.47877e-10	CD74, HLA-DRB5, HLA-DMB, HLA-DPB1, HLA-DRA, HLA-DQA2, PSMB8, HLA-DRB1, HLA-DQA1, ULBP3, HLA-DPA1, HLA-DQB1	252	55	16792	14.5385	6.93313e-07	3.46656e-07	3.45313e-07	9.34884
GOTERM_BP_DIRECT	GO:0019886~antigen processing and presentation of exogenous peptide antigen via MHC class II	13	4.59364	1.20496e-08	CD74, HLA-DRB5, AP1B1, HLA-DMA, HLA-DMB, HLA-DPB1, HLA-DRA, HLA-DOA, HLA-DQA2, HLA-DQA1, HLA-DRB1, HLA-DPA1, HLA-DQB1	252	92	16792	9.4158	1.86526e-05	6.2176e-06	6.1935e-06	7.91903
GOTERM_BP_DIRECT	GO:0060333~interferon-gamma-mediated signaling pathway	10	3.53357	1.07218e-06	CIITA, HLA-DRB5, IRF4, HLA-DPB1, HLA-DRA, HLA-DQA2, HLA-DRB1, HLA-DQA1, HLA-DPA1, HLA-DQB1	252	71	16792	9.3852	0.00165836	0.000414933	0.000413325	5.96973
GOTERM_BP_DIRECT	GO:0050852~T cell receptor signaling pathway	13	4.59364	2.31447e-06	HLA-DRB5, GATA3, PSMB8, HLA-DPB1, HLA-DRA, CSK, PRKD2, HLA-DQA2, TNFRSF21, HLA-DQA1, HLA-DRB1, HLA-DPA1, HLA-DQB1	252	148	16792	5.85307	0.00357639	0.00071656	0.000713783	5.63555
GOTERM_BP_DIRECT	GO:0031295~T cell costimulation	9	3.18021	2.11975e-05	HLA-DRB5, HLA-DPB1, HLA-DRA, CSK, HLA-DQA2, HLA-DRB1, HLA-DQA1, HLA-DPA1, HLA-DQB1	252	78	16792	7.68864	0.0322815	0.00546896	0.00544776	4.67372
GOTERM_BP_DIRECT	GO:0002503~peptide antigen assembly with MHC class II protein complex	4	1.41343	3.22783e-05	HLA-DMA, HLA-DMB, HLA-DRA, HLA-DRB1	252	5	16792	53.3079	0.0487397	0.00713811	0.00711044	4.49109
GOTERM_BP_DIRECT	GO:0006955~immune response	18	6.36042	0.000208531	CD74, CD96, CIITA, HLA-DRB5, HLA-DMA, HLA-DMB, ADGRE5, PXDN, HLA-DPB1, HLA-DRA, HLA-DOA, HLA-DQA2, TNFRSF21, HLA-DQA1, HLA-DRB1, RAG1, HLA-DPA1, HLA-DQB1	252	421	16792	2.849	0.27591	0.0362129	0.0360726	3.68083
GOTERM_BP_DIRECT	GO:0000122~negative regulation of transcription from RNA polymerase II promoter	25	8.83392	0.00021054	BTG2, CIITA, GATA3, AEBP1, YBX3, ETS2, BACH2, HDAC7, WWC3, CIC, ZBTB18, AKIRIN2, ZHX3, JUND, TLE1, WFS1, VDR, PTCH1, DAB2IP, NCOR2, PER1, TXNIP, EZR, FGFR1, MXD4	252	720	16792	2.31371	0.278159	0.0362129	0.0360726	3.67666
GOTERM_BP_DIRECT	GO:2000664~positive regulation of interleukin-5 secretion	3	1.06007	0.00130906	GATA3, PRKCZ, IL17RA	252	4	16792	49.9762	0.86837	0.202643	0.201858	2.88304
GOTERM_BP_DIRECT	GO:0001701~in utero embryonic development	10	3.53357	0.0020415	TMEM100, BCL2L11, PTCH1, GATA3, YBX3, MAPK8IP3, TAPT1, KLF2, FGFR1, AMOT	252	187	16792	3.56336	0.957721	0.278673	0.277593	2.69005
GOTERM_BP_DIRECT	GO:0002381~immunoglobulin production involved in immunoglobulin mediated immune response	3	1.06007	0.00216025	HLA-DRB5, HLA-DRB1, HLA-DQB1	252	5	16792	39.981	0.964835	0.278673	0.277593	2.6655
GOTERM_BP_DIRECT	GO:0035556~intracellular signal transduction	15	5.30035	0.00308324	BLK, GSK3B, DGKD, TRAF3IP2, ASB13, NSMCE1, PRKCZ, SOCS2, PREX1, AKAP13, PRKD2, ARHGEF7, RAPGEF5, GPR155, STK32B	252	403	16792	2.48021	0.991606	0.354764	0.353389	2.51099
GOTERM_BP_DIRECT	GO:2000667~positive regulation of interleukin-13 secretion	3	1.06007	0.00320846	GATA3, PRKCZ, IL17RA	252	6	16792	33.3175	0.993089	0.354764	0.353389	2.4937
GOTERM_BP_DIRECT	GO:0046777~protein autophosphorylation	9	3.18021	0.00439249	DDR1, GSK3B, FLT1, STK24, INSR, CSK, ATP13A2, PRKD2, FGFR1	252	172	16792	3.48671	0.998902	0.382498	0.381015	2.35729
GOTERM_BP_DIRECT	GO:0016477~cell migration	9	3.18021	0.00439249	ADGRE2, GSK3B, ADGRG1, FLT1, BTG1, CSK, EMP2, PRKCZ, FGFR1	252	172	16792	3.48671	0.998902	0.382498	0.381015	2.35729
GOTERM_BP_DIRECT	GO:0002455~humoral immune response mediated by circulating immunoglobulin	3	1.06007	0.00444765	HLA-DRB5, HLA-DRB1, HLA-DQB1	252	7	16792	28.5578	0.998993	0.382498	0.381015	2.35187
GOTERM_BP_DIRECT	GO:0001783~B cell apoptotic process	3	1.06007	0.00444765	BCL2L11, TRAF3IP2, TNFRSF21	252	7	16792	28.5578	0.998993	0.382498	0.381015	2.35187
GOTERM_BP_DIRECT	GO:0071356~cellular response to tumor necrosis factor	7	2.4735	0.00617757	GPER1, DAB2IP, GATA3, YBX3, ZFP36L2, TNFRSF21, KLF2	252	110	16792	4.2404	0.999932	0.503309	0.501359	2.20918
GOTERM_BP_DIRECT	GO:0008285~negative regulation of cell proliferation	14	4.947	0.00678612	DDR1, SMAD1, BTG2, KLF13, BTG1, VDR, DAB2IP, GATA3, ADGRG1, GPER1, TP53INP1, TIMP2, CSK, MXD4	252	396	16792	2.35578	0.999974	0.525246	0.52321	2.16838
GOTERM_BP_DIRECT	GO:0043410~positive regulation of MAPK cascade	6	2.12014	0.00730748	FLT1, GPER1, INSR, DAB2IP, TIMP2, FGFR1	252	81	16792	4.93592	0.999988	0.526004	0.523966	2.13623
GOTERM_BP_DIRECT	GO:0043583~ear development	3	1.06007	0.00747551	DDR1, BCL2L11, GATA3	252	9	16792	22.2116	0.999991	0.526004	0.523966	2.12636
GOTERM_BP_DIRECT	GO:0032689~negative regulation of interferon-gamma production	4	1.41343	0.00820378	CD96, HLA-DRB5, GATA3, HLA-DRB1	252	28	16792	9.51927	0.999997	0.55215	0.55001	2.08599
GOTERM_BP_DIRECT	GO:0046627~negative regulation of insulin receptor signaling pathway	4	1.41343	0.00905083	SOCS2, PTPRE, SOCS1, PRKCZ	252	29	16792	9.19102	0.999999	0.583779	0.581516	2.04331
GOTERM_BP_DIRECT	GO:0009612~response to mechanical stimulus	5	1.76678	0.0116667	RCAN1, BTG2, JUND, PTCH1, TXNIP	252	59	16792	5.64703	1	0.705139	0.702406	1.93305
GOTERM_BP_DIRECT	GO:0007259~JAK-STAT cascade	4	1.41343	0.0118898	SOCS2, SOCS1, STAT2, IFNAR1	252	32	16792	8.32937	1	0.705139	0.702406	1.92483
GOTERM_BP_DIRECT	GO:0009887~organ morphogenesis	6	2.12014	0.0122989	LFNG, GSK3B, TLE1, PTCH1, GATA3, FLI1	252	92	16792	4.34576	1	0.705139	0.702406	1.91013
GOTERM_BP_DIRECT	GO:0032092~positive regulation of protein binding	5	1.76678	0.0130726	LFNG, GSK3B, RALB, PLXND1, ARHGEF7	252	61	16792	5.46188	1	0.722729	0.719928	1.88364
GOTERM_BP_DIRECT	GO:0007165~signal transduction	28	9.89399	0.0148752	RALB, DGKD, PDE3B, ITPR2, GATA3, LSP1, LILRA2, IQGAP2, PRKCZ, RHPN1, HIVEP3, HLA-DOA, MAP3K6, CD74, SMAD1, CD72, TLE1, MYO10, VDR, SORL1, SMOC2, RCAN1, STK24, TRIM13, CD69, ARHGEF7, TNFRSF21, F2RL3	252	1161	16792	1.60704	1	0.793424	0.790349	1.82754
GOTERM_BP_DIRECT	GO:0060337~type I interferon signaling pathway	5	1.76678	0.0153764	ISG20, IRF4, STAT2, PSMB8, IFNAR1	252	64	16792	5.20585	1	0.793424	0.790349	1.81314
GOTERM_BP_DIRECT	GO:0007040~lysosome organization	4	1.41343	0.0163859	SCARB2, GNPTAB, HPS4, LYST	252	36	16792	7.40388	1	0.818236	0.815064	1.78553
GOTERM_BP_DIRECT	GO:0006952~defense response	5	1.76678	0.017921	CD74, TAP1, GATA3, PTPRCAP, LILRA2	252	67	16792	4.97276	1	0.86693	0.863569	1.74664
GOTERM_BP_DIRECT	GO:0007257~activation of JUN kinase activity	4	1.41343	0.0189439	DAB2IP, GAB1, MAP3K6, MAPK8IP3	252	38	16792	7.0142	1	0.872952	0.869568	1.72253
GOTERM_BP_DIRECT	GO:0001525~angiogenesis	9	3.18021	0.0191734	TMEM100, ADGRG1, FLT1, PLXND1, PDE3B, DAB2IP, PRKD2, WASF2, FGFR1	252	223	16792	2.6893	1	0.872952	0.869568	1.7173
GOTERM_BP_DIRECT	GO:0051604~protein maturation	3	1.06007	0.0205559	TSPAN14, SORL1, LMF1	252	15	16792	13.327	1	0.883906	0.88048	1.68706
GOTERM_BP_DIRECT	GO:0045582~positive regulation of T cell differentiation	3	1.06007	0.0205559	CD74, GATA3, RAG1	252	15	16792	13.327	1	0.883906	0.88048	1.68706
GOTERM_BP_DIRECT	GO:0038083~peptidyl-tyrosine autophosphorylation	4	1.41343	0.0217104	BLK, DDR1, INSR, CSK	252	40	16792	6.66349	1	0.908315	0.904795	1.66333
GOTERM_BP_DIRECT	GO:0002250~adaptive immune response	7	2.4735	0.0239081	TAP1, CSK, PRKD2, LILRA2, TNFRSF21, LAIR1, RAG1	252	148	16792	3.15165	1	0.973941	0.970166	1.62145
GOTERM_BP_DIRECT	GO:0002506~polysaccharide assembly with MHC class II protein complex	2	0.706714	0.0296726	HLA-DRA, HLA-DRB1	252	2	16792	66.6349	1	1	0.996768	1.52764
GOTERM_BP_DIRECT	GO:1990138~neuron projection extension	3	1.06007	0.0321952	DDR1, NRN1, PRKCZ	252	19	16792	10.5213	1	1	0.996768	1.49221
GOTERM_BP_DIRECT	GO:0031334~positive regulation of protein complex assembly	3	1.06007	0.0422424	GSK3B, CDC42EP2, MPP7	252	22	16792	9.08658	1	1	0.996768	1.37425
GOTERM_BP_DIRECT	GO:0001954~positive regulation of cell-matrix adhesion	3	1.06007	0.0422424	GSK3B, EMP2, PRKCZ	252	22	16792	9.08658	1	1	0.996768	1.37425
GOTERM_BP_DIRECT	GO:2001179~regulation of interleukin-10 secretion	2	0.706714	0.0441784	HLA-DRB5, HLA-DRB1	252	3	16792	44.4233	1	1	0.996768	1.35479
GOTERM_BP_DIRECT	GO:0043547~positive regulation of GTPase activity	15	5.30035	0.0451281	RAP1GAP2, GSK3B, DOCK9, DAB2IP, HPS4, AGAP1, PREX1, AKAP13, PSD4, CDC42EP2, SMAP2, ARHGEF7, RAPGEF5, SPTBN1, FGFR1	252	565	16792	1.76907	1	1	0.996768	1.34555
GOTERM_BP_DIRECT	GO:0035924~cellular response to vascular endothelial growth factor stimulus	3	1.06007	0.0458193	FLT1, DAB2IP, PRKD2	252	23	16792	8.69151	1	1	0.996768	1.33895
GOTERM_BP_DIRECT	GO:0032355~response to estradiol	5	1.76678	0.0475359	SOCS2, NCOR2, OGG1, PTCH1, TXNIP	252	91	16792	3.66126	1	1	0.996768	1.32298
GOTERM_BP_DIRECT	GO:0098609~cell-cell adhesion	9	3.18021	0.0513261	STK24, CALD1, DOCK9, MICALL1, DAB2IP, WASF2, SPTBN1, MPP7, PLEC	252	271	16792	2.21297	1	1	0.996768	1.28966
GOTERM_BP_DIRECT	GO:0008584~male gonad development	5	1.76678	0.0524294	BCL2L11, INSR, GATA3, PATZ1, YBX3	252	94	16792	3.54441	1	1	0.996768	1.28043
GOTERM_BP_DIRECT	GO:0006614~SRP-dependent cotranslational protein targeting to membrane	5	1.76678	0.0524294	RPS25, RPL31, RPL22, RPL37A, RPS23	252	94	16792	3.54441	1	1	0.996768	1.28043
GOTERM_BP_DIRECT	GO:0007169~transmembrane receptor protein tyrosine kinase signaling pathway	5	1.76678	0.0558386	BLK, DDR1, FLT1, INSR, CSK	252	96	16792	3.47057	1	1	0.996768	1.25307
GOTERM_BP_DIRECT	GO:0070373~negative regulation of ERK1 and ERK2 cascade	4	1.41343	0.0558637	GPER1, DAB2IP, CSK, EZR	252	58	16792	4.59551	1	1	0.996768	1.25287
GOTERM_BP_DIRECT	GO:0030041~actin filament polymerization	3	1.06007	0.0571766	PREX1, GSN, COBL	252	26	16792	7.68864	1	1	0.996768	1.24278
GOTERM_BP_DIRECT	GO:0035025~positive regulation of Rho protein signal transduction	3	1.06007	0.0571766	AKAP13, ADGRG1, F2RL3	252	26	16792	7.68864	1	1	0.996768	1.24278
GOTERM_BP_DIRECT	GO:0006954~inflammatory response	11	3.88693	0.0580034	ADGRE2, SMAD1, CIITA, ADGRE5, GPER1, DAB2IP, CXCR4, PRKCZ, TNFRSF21, CHST2, MGLL	252	379	16792	1.934	1	1	0.996768	1.23655
GOTERM_BP_DIRECT	GO:0043553~negative regulation of phosphatidylinositol 3-kinase activity	2	0.706714	0.0584682	PIK3IP1, DAB2IP	252	4	16792	33.3175	1	1	0.996768	1.23308
GOTERM_BP_DIRECT	GO:0002906~negative regulation of mature B cell apoptotic process	2	0.706714	0.0584682	CD74, ADA	252	4	16792	33.3175	1	1	0.996768	1.23308
GOTERM_BP_DIRECT	GO:0032673~regulation of interleukin-4 production	2	0.706714	0.0584682	HLA-DRB5, HLA-DRB1	252	4	16792	33.3175	1	1	0.996768	1.23308
GOTERM_BP_DIRECT	GO:0045669~positive regulation of osteoblast differentiation	4	1.41343	0.0606459	SMAD1, ZHX3, JUND, IL6ST	252	60	16792	4.44233	1	1	0.996768	1.2172
GOTERM_BP_DIRECT	GO:0042102~positive regulation of T cell proliferation	4	1.41343	0.0606459	HLA-DMB, HLA-DPB1, IL6ST, HLA-DPA1	252	60	16792	4.44233	1	1	0.996768	1.2172
GOTERM_BP_DIRECT	GO:0009967~positive regulation of signal transduction	4	1.41343	0.0631066	SOCS2, GATA3, GRAP, MPP7	252	61	16792	4.3695	1	1	0.996768	1.19993
GOTERM_BP_DIRECT	GO:0042593~glucose homeostasis	5	1.76678	0.0648711	WFS1, INSR, HECTD4, PTCH1, SIDT2	252	101	16792	3.29876	1	1	0.996768	1.18795
GOTERM_BP_DIRECT	GO:0090200~positive regulation of release of cytochrome c from mitochondria	3	1.06007	0.0652317	BCL2L11, GPER1, BMF	252	28	16792	7.13946	1	1	0.996768	1.18554
GOTERM_BP_DIRECT	GO:1902966~positive regulation of protein localization to early endosome	2	0.706714	0.0725452	EZR, SORL1	252	5	16792	26.654	1	1	0.996768	1.13939
GOTERM_BP_DIRECT	GO:0071801~regulation of podosome assembly	2	0.706714	0.0725452	BLK, GSN	252	5	16792	26.654	1	1	0.996768	1.13939
GOTERM_BP_DIRECT	GO:0071621~granulocyte chemotaxis	2	0.706714	0.0725452	ADGRE2, IL17RA	252	5	16792	26.654	1	1	0.996768	1.13939
GOTERM_BP_DIRECT	GO:0030217~T cell differentiation	3	1.06007	0.0736394	LFNG, PREX1, PATZ1	252	30	16792	6.66349	1	1	0.996768	1.13289
GOTERM_BP_DIRECT	GO:1900026~positive regulation of substrate adhesion-dependent cell spreading	3	1.06007	0.0823719	PREX1, ARHGEF7, UNC13D	252	32	16792	6.24702	1	1	0.996768	1.08422
GOTERM_BP_DIRECT	GO:0052548~regulation of endopeptidase activity	2	0.706714	0.0864125	ATP13A2, PSMB8	252	6	16792	22.2116	1	1	0.996768	1.06342
GOTERM_BP_DIRECT	GO:2000271~positive regulation of fibroblast apoptotic process	2	0.706714	0.0864125	BCL2L11, BTG1	252	6	16792	22.2116	1	1	0.996768	1.06342
GOTERM_BP_DIRECT	GO:2000553~positive regulation of T-helper 2 cell cytokine production	2	0.706714	0.0864125	GATA3, PRKCZ	252	6	16792	22.2116	1	1	0.996768	1.06342
GOTERM_BP_DIRECT	GO:0019083~viral transcription	5	1.76678	0.0872337	RPS25, RPL31, RPL22, RPL37A, RPS23	252	112	16792	2.97477	1	1	0.996768	1.05932
GOTERM_BP_DIRECT	GO:0048286~lung alveolus development	3	1.06007	0.0914026	CIC, MAPK8IP3, ADA	252	34	16792	5.87955	1	1	0.996768	1.03904
GOTERM_BP_DIRECT	GO:0006974~cellular response to DNA damage stimulus	7	2.4735	0.0924721	BTG2, OGG1, BOD1L1, SETD7, SUSD6, FAAP20, ZBTB40	252	208	16792	2.24252	1	1	0.996768	1.03399
GOTERM_BP_DIRECT	GO:0030334~regulation of cell migration	4	1.41343	0.0990423	PLXND1, GAB1, CXCR4, AMOT	252	74	16792	3.60189	1	1	0.996768	1.00418
GOTERM_BP_DIRECT	GO:0032496~response to lipopolysaccharide	6	2.12014	0.0999433	ATP4B, CD96, AKIRIN2, JUND, TNFRSF21, IFNAR1	252	164	16792	2.43786	1	1	0.996768	1.00025

[truncated: 1 more sheets: Dex-DN_SUMOi-UN (208)]
