# Supplementary material for: SUMOylation inhibition potentiates the glucocorticoid receptor to program growth arrest of acute lymphoblastic leukemia cells
Source: Oncogene. 2025 Feb 14;44(18):1259–71. doi: 10.1038/s41388-025-03305-3 (PMC12048349; doi:10.1038/s41388-025-03305-3)
Supplement: Supplementary file 5 — Supplementary Table ST4 [file 41388_2025_3305_MOESM5_ESM.xlsx]

## Sheet: INFO
Supplementary Table ST4: Genomic coordinates for GR ChIP-seq peaks in different clusters (C1-C3).

## Sheet: C1 peaks
chr	start	end
chr17	76527904	76528140
chr16	11224292	11224541
chr10	72248888	72249126
chr2	43131447	43131693
chr6	35728009	35728244
chr15	31365800	31366044
chr6	35731917	35732151
chr19	1255771	1256005
chr7	46603879	46604113
chr5	95646732	95646977
chr1	18041183	18041433
chr11	114160056	114160295
chr15	40048589	40048827
chr15	85331271	85331518
chr14	104394121	104394355
chr6	42045773	42046007
chr10	44964194	44964434
chr17	3904548	3904782
chr8	11545782	11546018
chr14	75341057	75341291
chr17	40339369	40339613
chr6	35601967	35602201
chr3	34592343	34592598
chr19	16258449	16258688
chr1	167617479	167617801
chrX	107674093	107674338
chr19	2223990	2224236
chr10	1120821	1121055
chr2	136136178	136136534
chr7	100192541	100192779
chr9	84271538	84271773
chr2	25937132	25937366
chr16	737722	737960
chr10	132418209	132418475
chr1	36359416	36359654
chr3	151171394	151171641
chr4	5186867	5187110
chrX	107741830	107742087
chr5	54911314	54911552
chr22	38000026	38000268
chr17	8154357	8154591
chr20	59124473	59124714
chr10	72255140	72255392
chr19	4878673	4878951
chr19	4878172	4878406
chr22	50713787	50714084
chr11	114179388	114179622
chr20	24148534	24148781
chr12	92030718	92030952
chr2	214103751	214103985
chr7	25620221	25620455
chr15	68578039	68578284
chr4	3763155	3763395
chr2	1705480	1705714
chr6	158814007	158814247
chr1	11569683	11569917
chr14	22556338	22556691
chr5	150780255	150780489
chr10	5840550	5840785
chr17	82297436	82297681
chr5	157912696	157912930
chr5	143812496	143812730
chr21	34617932	34618187
chr8	129168132	129168366
chr3	195126498	195126732
chr10	72334982	72335233
chr19	54586577	54586811
chr16	88077355	88077589
chr8	98402585	98402819
chr11	122671558	122671842
chr12	124609080	124609333
chr21	38773780	38774035
chr9	136282461	136282705
chr18	13438245	13438479
chr1	31550286	31550526
chr20	62624037	62624271
chr14	104387094	104387369
chr20	63149648	63149912
chr3	143669280	143669514
chr14	106846282	106846516
chr1	2429720	2429967
chr18	49059483	49059717
chrX	53071668	53071902
chr5	172772422	172772674
chr17	57551468	57551712
chr7	50342734	50342983
chr8	121724205	121724457
chr19	16893605	16893868
chr4	163558899	163559133
chr7	101948686	101948925
chr22	22244526	22244802
chr22	22935696	22935933
chr13	110676897	110677131
chr10	132397781	132398015
chr15	30921830	30922074
chr20	60078765	60078999
chr7	159014766	159015003
chr6	35722558	35722801
chr1	203320910	203321170
chr7	22445441	22445675
chr1	2255401	2255649
chr16	88069462	88069800
chr19	7337784	7338018
chr2	101989754	101990055
chr9	70419995	70420231
chr5	191296	191536
chr6	67889081	67889528
chr14	101360326	101360560
chr18	60247229	60247463
chr22	20035455	20035713
chr4	5870713	5871022
chr14	22339400	22339647
chr16	10891747	10892054
chr1	30754759	30755026
chr16	85480818	85481052
chr20	23717576	23717810
chr11	122717548	122717782
chr7	156903587	156903827
chr2	26609970	26610247
chr8	139729575	139729834
chr2	109511271	109511520
chr10	130884380	130884644
chr7	30970622	30970866
chr4	754609	754843
chr11	24859776	24860027
chr7	1510805	1511116
chr11	65293903	65294158
chr14	101361030	101361264
chr15	30930488	30930739
chr9	121285879	121286113
chr12	116635605	116635873
chr1	153770825	153771070
chr3	177724034	177724287
chr16	11308924	11309194
chr22	49664648	49664884
chr22	50712707	50712981
chr6	186306	186578
chr1	107545270	107545504
chr19	16359229	16359472
chr7	142602845	142603104
chr13	113446247	113446481
chr6	13299438	13299676
chr20	17650429	17650669
chr4	55126278	55126543
chr2	127633147	127633381
chr5	134466416	134466664
chr10	132420987	132421244
chr11	44257398	44257638
chr16	88978652	88978974
chr2	7059321	7059560
chr22	49971560	49971794
chr9	81655958	81656235
chr7	1980233	1980481
chr2	69693499	69693733
chr8	26434492	26434726
chr2	46866925	46867194
chr2	8235162	8235396
chr10	72297247	72297481
chr17	40075138	40075394
chr10	13272351	13272597
chr2	85437597	85437831
chr1	229694424	229694720
chr2	43212424	43212660
chr9	31335881	31336115
chr1	27430899	27431133
chr15	50444738	50444977
chr1	4048144	4048396
chr14	100714298	100714547
chr17	80846379	80846624
chr1	178931870	178932104
chr17	82449600	82449834
chr1	153771797	153772042
chr8	36447807	36448041
chr19	40411582	40411816
chr19	45118556	45118824
chr9	91151204	91151438
chr16	10812978	10813212
chr12	96163470	96163712
chrX	46601325	46601559
chr4	148982247	148982486
chr17	17403853	17404087
chr9	128920531	128920767
chr19	16366423	16366657
chr22	31286363	31286597
chr6	6711144	6711378
chr12	132056389	132056627
chr10	1576578	1576867
chr17	4588428	4588676
chrX	11540617	11540851
chr7	134453070	134453304
chr2	54634599	54635007
chr17	81427305	81427539
chr19	18763982	18764255
chr5	160262750	160263022
chr19	2728471	2728731
chr2	233313008	233313245
chr6	37004098	37004332
chr19	16876892	16877141
chr20	48738560	48738794
chr14	104563276	104563673
chr10	1412602	1412836
chr9	38130792	38131032
chr2	214097309	214097550
chr3	12954819	12955053
chr1	214193349	214193593
chr6	111567050	111567284
chr4	6278792	6279108
chr5	126509000	126509234
chr16	89613482	89613716
chr6	26233702	26233936
chr2	240796925	240797162
chr2	54634071	54634336
chr4	146368451	146368685
chr14	104391628	104391862
chr1	40385701	40385935
chr14	95697890	95698124
chr7	75688423	75688657
chr19	2085357	2085620
chr6	149482333	149482586
chr19	8195299	8195542
chr22	33568110	33568346
chr12	10559273	10559533
chr20	60058505	60058761
chr4	145501422	145501656
chr17	55730888	55731122
chr19	35211853	35212115
chr12	92035052	92035286
chr14	35403935	35404169
chr8	103152226	103152462
chr1	2439353	2439587
chr20	62201596	62201969
chr20	64072521	64072757
chr4	139557265	139557499
chr8	19694148	19694382
chr16	77761193	77761427
chr5	961857	962091
chr10	1454532	1454766
chr21	46202854	46203088
chr22	26287903	26288194
chr7	104936624	104936858
chr9	136262873	136263148
chr16	16163636	16163870
chr20	38875162	38875404
chr1	203282793	203283027
chr10	89504773	89505007
chr16	87724915	87725372
chr11	128671104	128671338
chr19	28873047	28873281
chr11	121417186	121417560
chr9	35619367	35619659
chr5	157900688	157900941
chr12	70774107	70774361
chr11	118011036	118011291
chr22	41936273	41936517
chr7	354834	355139
chr9	135788705	135788941
chr9	119736801	119737035
chr17	76196774	76197008
chr10	131203526	131203760
chr12	2627613	2627847
chr17	82864253	82864487
chr12	93303013	93303247
chr3	187031109	187031343
chr4	6260573	6260807
chr1	19773201	19773573
chr18	48003958	48004223
chr6	157224291	157224525
chr13	99610192	99610426
chr2	4674008	4674364
chr1	221888335	221888569
chr11	65292505	65292739
chr12	47837215	47837449
chr11	119318650	119318970
chr2	111057839	111058097
chr11	2093049	2093283
chr20	37758363	37758597
chr19	16365806	16366040
chr19	1264784	1265019
chr15	88635484	88635718
chr17	44850816	44851050
chr2	213233017	213233251
chr5	133932862	133933096
chr3	191105432	191105666
chr11	114192885	114193132
chr5	676112	676346
chr8	141179020	141179254
chr5	6607714	6607969
chr20	11708288	11708529
chr4	2317925	2318219
chr1	18077846	18078080
chr15	46710675	46710909
chr9	92616152	92616399
chr9	749745	749979
chr2	199310024	199310263
chr6	42010408	42010642
chr8	9463808	9464042
chr4	53702675	53703063
chr10	95237594	95237828
chr1	32501943	32502177
chr2	237617007	237617241
chr3	52502476	52502710
chr3	13088109	13088343
chr4	1365564	1365803
chr10	541821	542108
chr3	149004702	149005017
chr7	104945199	104945555
chr7	44097390	44097624
chr10	451023	451257
chr1	22495031	22495265
chr4	53367858	53368092
chr20	23874794	23875132
chr8	101137165	101137399
chr13	30371683	30371917
chr22	46149333	46149590
chr17	21374641	21374875
chr9	136748791	136749025
chr1	26535170	26535409
chr1	221891819	221892053
chr21	42073239	42073473
chr15	67954853	67955087
chr2	145411681	145411915
chr16	58413275	58413509
chr20	37750035	37750313
chr1	172746343	172746577
chr5	82346819	82347053
chr12	101839025	101839259
chr18	73073753	73073987
chr5	181044838	181045072
chr19	1069265	1069547
chr6	162151094	162151328
chr17	31538161	31538395
chr17	31535760	31535994
chr1	91673650	91673884
chr22	49723977	49724413
chr2	232212318	232212597
chr4	4944083	4944355
chr22	35578905	35579194
chr6	42022509	42022743
chr12	13377112	13377346
chr22	50490981	50491215
chr6	169028373	169028607
chr8	85964391	85964625
chr22	49518358	49518592
chr12	92445405	92445639
chr5	54969150	54969384
chr12	118549157	118549391
chr22	24697616	24697881
chr20	43711226	43711469
chr11	122696735	122697020
chr1	109112651	109112966
chr10	5645444	5645678
chr13	28489940	28490227
chr9	129586632	129586896
chr4	10033959	10034193
chr4	6938361	6938595
chr8	38805489	38805723
chr20	35611639	35611873
chr4	16233622	16233856
chr12	93784550	93784784
chr11	61698859	61699093
chr6	137927843	137928077
chr7	47254363	47254655
chr12	31896837	31897071
chr11	76793630	76793864
chr9	127711325	127711559
chr10	70508930	70509219
chr16	67547841	67548075
chrY	6977854	6978088
chr2	64404122	64404356
chr20	23722026	23722260
chr5	132807348	132807582
chr17	82871213	82871447
chr7	56188284	56188518
chr11	1881789	1882087
chr18	457170	457404
chr18	35467744	35467978
chr4	40183998	40184232
chr1	30753738	30753972
chr9	91100919	91101153
chr18	13300067	13300301
chr11	119855129	119855363
chr10	128063075	128063309
chr10	96720827	96721061
chr20	60060962	60061196
chr20	32796583	32796817
chr11	119367728	119367962
chr3	197495109	197495343
chr20	33337705	33337939
chr10	18455859	18456093
chr3	183765504	183765738
chr12	93593891	93594125
chr15	100116786	100117020
chr8	10904286	10904536
chr21	44353325	44353559
chr4	153345576	153345810
chr9	134321074	134321308
chr10	131202021	131202255
chr20	64102815	64103113
chr21	33442151	33442530
chr7	151404235	151404531
chr1	26620894	26621128
chr8	132979101	132979335
chr9	129432819	129433053
chr2	231672535	231672769
chr8	1772990	1773224
chr9	37197189	37197423
chr20	48721412	48721646
chr6	5777066	5777300
chr6	36720265	36720508
chr11	72411707	72412142
chr10	366202	366449
chr7	2438274	2438508
chr1	33153211	33153445
chr10	95249644	95249878
chr13	30354928	30355162
chr6	166654403	166654637
chr18	59836009	59836243
chr21	42233129	42233363
chr1	199041518	199041752
chr18	9796960	9797194
chr10	86672281	86672515
chr19	41887485	41887719
chr11	67409215	67409449
chr6	6678911	6679145
chr7	77415665	77415899
chr10	80541374	80541608
chr17	64988516	64988750
chr5	68543296	68543530
chr17	77441649	77441883
chr17	82490200	82490434
chr1	91731548	91731782
chr4	1327266	1327500
chr2	239369282	239369516
chr12	10708998	10709232
chr5	10606944	10607178
chr11	45209868	45210102
chr13	26997471	26997705
chr14	68268266	68268500
chr3	34008331	34008565
chr3	162525875	162526109
chr18	56210568	56210802
chr7	129773299	129773533
chr3	175477839	175478073
chr8	38957623	38957857
chr12	117061448	117061682
chr5	38022656	38022890
chr5	158848818	158849052
chr6	6407456	6407690
chr9	95462679	95462913
chr5	16846240	16846474
chr6	106702427	106702661
chr7	22444636	22444870
chr8	94986215	94986449
chr17	17491769	17492003
chr3	12924633	12924867
chrX	112794689	112794923
chr8	124242720	124242954
chr8	96861413	96861647
chr22	40041046	40041280
chr1	2455502	2455736
chr20	43751144	43751378
chr22	37307154	37307388
chr14	104049159	104049393
chr19	54591807	54592041
chr14	98171835	98172069
chr8	58310047	58310281
chr11	126163228	126163462
chrX	16719466	16719700
chr19	5805850	5806089
chrX	1481689	1481923
chr2	128504255	128504489
chr16	89354973	89355207
chr4	2256974	2257208
chr12	46218129	46218363
chr22	26285811	26286045
chr19	54282755	54282989
chr15	84761744	84761978
chr20	6624191	6624425
chr9	109418013	109418247
chr20	20466517	20466751
chr4	112120144	112120378
chr1	92459908	92460142
chr2	1727430	1727664
chr12	113052336	113052570
chr6	87923005	87923239
chr2	98911742	98911976
chr21	28605183	28605417
chr20	24212964	24213198
chr8	129592083	129592317
chr22	26632603	26632837
chr9	15834877	15835111
chr8	3556804	3557038
chr9	31336900	31337134
chr4	76602023	76602257
chr19	54551335	54551569
chr11	114167020	114167254
chr16	69888220	69888454
chr7	64686700	64686934
chr16	558038	558272
chr17	63927902	63928136
chr14	96283656	96283890
chr4	74431154	74431388
chr13	27454666	27454900
chr19	28874784	28875018
chr16	1120338	1120572
chr16	69943414	69943648
chr17	9702934	9703168
chr8	10927385	10927619
chr10	123948134	123948368
chr3	128998566	128998800
chr1	182389606	182389840
chr6	107731897	107732131
chr11	68528785	68529019
chrX	123753968	123754202
chrX	11416724	11417005
chr13	50766030	50766264
chr22	46587092	46587326
chr7	980323	980557
chr3	14250055	14250289
chr3	99012065	99012299
chr16	51539109	51539343
chr15	25939020	25939254
chr15	46855545	46855779
chr1	94092403	94092637
chr7	134799457	134799691
chr2	68789638	68789872
chr10	97609090	97609324
chr7	155093661	155093895
chr4	86443525	86443759
chr7	102416020	102416254
chr3	155111139	155111373
chr13	33353251	33353485
chr10	7475190	7475424
chr18	77124482	77124716
chr7	25895224	25895458
chr15	94607291	94607525
chr18	7775400	7775634
chr2	231613791	231614025
chr8	127210647	127210881
chr1	26287497	26287731
chr12	94562154	94562388
chr12	131773982	131774216
chr1	48793889	48794123
chr7	2032033	2032267
chrY	8535833	8536067
chr15	51332339	51332573
chr12	29158495	29158729
chr21	23969274	23969508
chr6	13448293	13448527
chr7	81742076	81742310
chr8	8346453	8346687
chr6	6587148	6587382
chr8	139762639	139762873
chr19	14835219	14835453
chr8	106501666	106501900
chr7	149950247	149950481
chr1	2028292	2028526
chr22	30291108	30291342
chr6	169018241	169018475
chr2	111057173	111057407
chr2	230651694	230651928
chr1	178485558	178485792
chr4	2806922	2807156
chr1	108190762	108190996
chr5	54942414	54942648
chr12	124466288	124466522
chr15	66390747	66390981
chr3	14232705	14232939
chr10	11685183	11685417
chr9	123339200	123339434
chr5	132420993	132421227
chr1	42259347	42259581
chr3	52019749	52019983
chr10	1424752	1424986
chr2	26691823	26692057
chr13	111461821	111462055
chr12	124588918	124589152
chr4	80500677	80500911
chr12	9764977	9765211
chrX	1546949	1547183
chr5	80105689	80105923
chr12	124884879	124885113
chr5	160271450	160271684
chr6	106097755	106097989
chr2	112832155	112832389
chr6	104638793	104639027
chr5	201040	201274
chr8	11858806	11859040
chr10	2885876	2886110
chr18	48928807	48929041
chr12	98401523	98401757
chr10	96726905	96727139
chr10	110060089	110060323
chr9	71795476	71795710
chr22	22358426	22358660
chr18	1464383	1464617
chr11	1010116	1010350
chr11	75345133	75345367
chr12	122081933	122082167
chr2	134261932	134262166
chr7	104944332	104944566
chr4	53659370	53659604
chr17	76697343	76697577
chr12	52015666	52015900
chr1	23913347	23913581
chr4	152461959	152462193
chr9	22517161	22517395
chr17	14428292	14428526
chr1	203032865	203033099
chr10	274762	274996
chr20	59342371	59342605
chr7	6436369	6436603
chr2	147490763	147490997
chr1	93033093	93033327
chr5	54902755	54902989
chr11	36619482	36619716
chr6	11390113	11390347
chr8	28348302	28348536
chr1	66279713	66279947
chrX	152879030	152879264
chr22	36328704	36328938
chr4	15327551	15327785
chr11	73469574	73469808
chr19	42286355	42286589
chr6	29708461	29708695
chr8	127300884	127301118
chr4	179629760	179629994
chr10	11994141	11994375
chr9	110189172	110189406
chr12	116695384	116695618
chr12	99600717	99600951
chr14	68280041	68280275
chr6	11428970	11429204
chr11	130655804	130656038
chr10	52466532	52466766
chr11	2367688	2367922
chr19	4774229	4774463
chr5	143602134	143602368
chr3	13517333	13517567
chr6	148521257	148521491
chr1	18481258	18481492
chr16	54366961	54367195
chr22	47918667	47918901
chr21	15514302	15514536
chr16	69910224	69910458
chr3	37753548	37753782
chr7	72152231	72152465
chr5	61704315	61704549
chr20	53830315	53830549
chr19	45810200	45810434
chr2	110748600	110748834
chr20	24205739	24205973
chr19	5330332	5330566
chr16	31117952	31118186
chr3	145557569	145557803
chr7	379449	379683
chr10	101969571	101969805
chr6	156013274	156013508
chr19	54345954	54346188
chr20	9156884	9157118
chr2	42949236	42949470
chr6	136656093	136656327
chr10	5830852	5831086
chr7	11540376	11540610
chr7	5219460	5219694
chr2	74777510	74777744
chr17	80940840	80941074
chr11	24747272	24747506
chr10	97805567	97805801
chr1	30732503	30732737
chr21	38488422	38488656
chr22	49931116	49931350
chr2	59680947	59681181
chr22	28802258	28802492
chr6	43813225	43813459
chr7	24705598	24705832
chr14	102020624	102020858
chr22	36377081	36377315
chr16	10594738	10594972
chrX	66012080	66012314
chr10	86413118	86413352
chr12	47868576	47868810
chr10	124341189	124341423
chr8	3247535	3247769
chr11	117814908	117815142
chr3	126493799	126494033
chr1	169045156	169045390
chr3	130988192	130988426
chr22	29364156	29364390
chr13	62209547	62209781
chr17	21676805	21677039
chr17	17784026	17784260
chr15	70319605	70319839
chr17	31567964	31568198
chr5	151196771	151197005
chr2	30323723	30323957
chr6	166751338	166751572
chr10	11163313	11163547
chr10	31042680	31042914
chr2	134181323	134181557
chr7	154146406	154146640
chr1	225977645	225977879
chr6	83634768	83635002
chr18	7741601	7741835
chr3	46695576	46695810
chr16	88195397	88195631
chr1	242007722	242007956
chr1	149924697	149924931
chr8	59285004	59285238
chr20	15047196	15047430
chrX	13473719	13473953
chr3	53981465	53981699
chr8	103229696	103229930
chr22	38062943	38063177
chr6	401195	401429
chr1	207935269	207935503
chr4	112361407	112361641
chr7	90595175	90595409
chr2	59413782	59414016
chr15	44273543	44273777
chr10	80517575	80517809
chr7	134767427	134767661
chr6	135141803	135142037
chr16	68410155	68410389
chr16	53071787	53072021
chr1	4045060	4045294
chr7	94556238	94556472
chr8	124655331	124655565
chr21	14763175	14763409
chr20	48600684	48600918
chr5	124645566	124645800
chr17	51650394	51650628
chr3	13296698	13296932
chr4	16384382	16384616
chr9	35911196	35911430
chr2	240837750	240837984
chr4	101127120	101127354
chr15	86046615	86046849
chr2	229087906	229088140
chr2	159209983	159210217
chr14	59107987	59108221
chr12	3752825	3753059
chr19	54378328	54378562
chr21	38869187	38869421
chr13	98539832	98540066
chr4	13784194	13784428
chr12	31809062	31809296
chr19	33820370	33820604
chr1	1960164	1960398
chr13	43057657	43057891
chr20	17856266	17856500
chr21	25298582	25298816
chr20	57932210	57932444
chr15	93090015	93090249
chr3	167735524	167735758
chr4	132266320	132266554
chr2	235654260	235654494
chr8	133001535	133001769
chr1	210252786	210253020
chr10	52217004	52217238
chr10	125780099	125780333
chr1	24191084	24191318
chr8	10965751	10965985
chr15	40873835	40874069
chr19	5757846	5758080
chr19	54625358	54625592
chr9	133114596	133114830
chr20	48002540	48002774
chr15	20284425	20284659
chr10	1532007	1532241
chr12	7557400	7557634
chr8	8289350	8289584
chr13	103667708	103667942
chr19	18280284	18280518
chr7	151725237	151725471
chr10	72119550	72119784
chr9	129863272	129863506
chr20	50532364	50532598
chr16	49301285	49301519
chr3	146544551	146544785
chr2	134275525	134275759
chr16	85596129	85596363
chr20	32337876	32338110
chr11	5596517	5596751
chrX	19863900	19864134
chr12	64759358	64759592
chr8	141401562	141401796
chr6	93163251	93163485
chr2	47724284	47724518
chr17	77084727	77084961
chr20	5797928	5798162
chr14	72545868	72546102
chr22	40129090	40129324
chr8	979688	979922
chr7	36784949	36785183
chr16	29679347	29679581
chr7	90738323	90738557
chr4	3769050	3769284
chr14	52175973	52176207
chr13	28637753	28637987
chr18	12939252	12939486
chr14	72546509	72546743
chr3	52983464	52983698
chr6	141403948	141404182
chrX	13194836	13195070
chr14	77517984	77518218
chr7	17058652	17058886
chr10	132438191	132438425
chr3	185731915	185732149
chr3	26018995	26019229
chr7	123757615	123757849
chr10	396886	397120
chr14	103607030	103607264
chr17	48872215	48872449
chr19	2301880	2302114
chr2	158783963	158784197
chr5	60534130	60534364
chr20	36604928	36605162
chr19	58305052	58305286
chr5	1167738	1167972
chr2	136072712	136072946
chr5	149596682	149596916
chr16	16062121	16062355
chr9	36765703	36765937
chr19	2318408	2318642
chr10	82551978	82552212
chr17	47240224	47240458
chr2	237475487	237475721
chr3	31803039	31803273
chr6	142819933	142820167
chr20	3839491	3839725
chr7	69494187	69494421
chr13	63237101	63237335
chr6	119742167	119742401
chr1	1137379	1137613
chr8	85290355	85290589
chr5	180632753	180632987
chr10	28394076	28394310
chr12	130134163	130134397
chr14	77495494	77495728
chr3	50082446	50082680
chr5	88040745	88040979
chrX	1215154	1215388
chr4	24510049	24510283
chr20	58209891	58210125
chr3	155989159	155989393
chr14	34660849	34661083
chr2	6254500	6254734
chr1	80902544	80902778
chr16	28211398	28211632
chr7	80187713	80187947
chr14	38600729	38600963
chrX	42996802	42997036
chr2	206800651	206800885
chr2	133063744	133063978
chr5	175812260	175812494
chr10	42407479	42407713
chr4	45449396	45449630
chr2	58661594	58661828
chr1	245179754	245179988
chr14	103639844	103640078
chr22	46319015	46319249
chr4	163062879	163063113
chr18	79477290	79477524
chr16	69182721	69182955
chr10	108933242	108933476
chr11	65847119	65847353
chr4	58767549	58767783
chr15	52954016	52954250
chr1	237650995	237651229
chrUn_GL000219v1	108582	108816
chr12	52711771	52712005
chr7	47446233	47446467
chr2	47300758	47300992
chr2	144723846	144724080
chr18	7963550	7963784
chr11	13393706	13393940
chr16	21518040	21518274
chr22	22865848	22866082
chr11	132392212	132392446
chr2	76884648	76884882
chr5	109258102	109258336
chr16	47763573	47763807

## Sheet: C2 peaks
chr	start	end
chr1	157284138	157284366
chr19	1647101	1647329
chr4	186547284	186547512
chr9	136655925	136656153
chr19	18023844	18024072
chr7	157873378	157873606
chr17	864026	864254
chr22	22931889	22932117
chr16	16148253	16148481
chr20	63151744	63151972
chr2	136206723	136206951
chr12	122004300	122004528
chr4	2812113	2812341
chr22	23580286	23580514
chr10	132422459	132422687
chr10	130885356	130885584
chr16	88984230	88984458
chr16	88968138	88968366
chr1	157419990	157420218
chr5	286213	286441
chr5	172837835	172838063
chr14	105818020	105818248
chr19	54388112	54388340
chr2	136244140	136244368
chr19	3155059	3155287
chr4	153112130	153112358
chr9	127796974	127797202
chr16	871391	871619
chr19	13164434	13164662
chr9	136222932	136223160
chr1	3796454	3796682
chr19	1648511	1648739
chr5	5155764	5155992
chr4	2835218	2835446
chr20	57398367	57398595
chr1	2255934	2256162
chr1	167628077	167628305
chr20	38810075	38810303
chr3	194824468	194824696
chr5	172845222	172845450
chr15	68631560	68631788
chr22	30081013	30081241
chr17	77425111	77425339
chr2	60100109	60100337
chr9	127862315	127862543
chr5	178118503	178118731
chr13	41060106	41060334
chr22	46490532	46490760
chr10	124601491	124601719
chr18	49023533	49023761
chr7	2641432	2641660
chr2	136132348	136132576
chr9	33202563	33202791
chr19	46300940	46301168
chr1	30750872	30751100
chr12	123132168	123132396
chr22	50191506	50191734
chr6	6711832	6712060
chr9	136225848	136226076
chr7	74217694	74217922
chr2	1709899	1710127
chr1	31423496	31423724
chr13	110481844	110482072
chr22	46506712	46506940
chr6	87925779	87926007
chr16	87701676	87701904
chr6	169868593	169868821
chr9	94861063	94861291
chr12	122867162	122867390
chr4	559654	559882
chr2	240578424	240578652
chr5	172850289	172850517
chr22	32852891	32853119
chr8	90001717	90001945
chr16	75109027	75109255
chr19	16894139	16894367
chr11	45026265	45026493
chr2	8545048	8545276
chr17	76547130	76547358
chr9	95494384	95494612
chr9	129888488	129888716
chr5	963947	964175
chr19	16369111	16369339
chr22	25086558	25086786
chr12	124758339	124758567
chr19	3178662	3178890
chr19	13104340	13104568
chr19	13156026	13156254
chr1	156492639	156492867
chr16	1469711	1469939
chr12	122004865	122005093
chr19	3608803	3609031
chr19	3133382	3133610
chr10	44963456	44963684
chr6	30682584	30682812
chr2	43169297	43169525
chr2	6780787	6781015
chr17	69581465	69581693
chr20	61745913	61746141
chr20	48723526	48723754
chr20	63948258	63948486
chr19	16888736	16888964
chr7	2066542	2066770
chr7	150451141	150451369
chr22	23583821	23584049
chr5	67248772	67249000
chr5	284960	285188
chr7	158976978	158977206
chr10	131743309	131743537
chr2	233349224	233349452
chr8	81147365	81147593
chr17	76696710	76696938
chr17	82970138	82970366
chr16	11297617	11297845
chr10	1489253	1489481
chrX	1468447	1468675
chr19	3131229	3131457
chr11	2109491	2109719
chr3	127089574	127089802
chr10	131758709	131758937
chr10	130821195	130821423
chr1	9015728	9015956
chr4	53748350	53748578
chr14	38256148	38256376
chr22	50469565	50469793
chr2	7007965	7008193
chr17	65173564	65173792
chr1	2301080	2301308
chr1	203861435	203861663
chr12	51368939	51369167
chr11	67649233	67649461
chr17	57726360	57726588
chr17	76353820	76354048
chr5	178116653	178116881
chr3	195124450	195124678
chr22	37996135	37996363
chr22	30435709	30435937
chr6	158767064	158767292
chr17	1592841	1593069
chr17	58333233	58333461
chr9	104868731	104868959
chr13	111184740	111184968
chr19	18020416	18020644
chr3	13274472	13274700
chr14	95667408	95667636
chr2	128473172	128473400
chr17	39661058	39661286
chr9	132730165	132730393
chr5	176529858	176530086
chr15	22960598	22960826
chr11	65132225	65132453
chr18	13612287	13612515
chr3	194306354	194306582
chr21	38985707	38985935
chr16	88628055	88628283
chr20	62606586	62606814
chrX	10111356	10111584
chr11	128342936	128343164
chr10	129552176	129552404
chr6	156131299	156131527
chr16	873253	873481
chr16	27232113	27232341
chr12	6210426	6210654
chr8	139761716	139761944
chr19	50434627	50434855
chr11	65419092	65419320
chr10	44996220	44996448
chr17	82965001	82965229
chr5	160261096	160261324
chr1	2100562	2100790
chr20	63876611	63876839
chr20	57425704	57425932
chr8	19740046	19740274
chr7	2109894	2110122
chr10	80539732	80539960
chr2	86036471	86036699
chr2	178404464	178404692
chr5	178117956	178118184
chr1	109154468	109154696
chr4	26807293	26807521
chr19	2332449	2332677
chr7	360022	360250
chr13	111177119	111177347
chr1	2440894	2441122
chr16	88977045	88977273
chr16	88992769	88992997
chr12	113173416	113173644
chr20	38805018	38805246
chrX	22686320	22686548
chr19	10724839	10725067
chr11	45029437	45029665
chr3	121545921	121546149
chr14	104201162	104201390
chr22	49933241	49933469
chr10	129532972	129533200
chr10	1465410	1465638
chr6	34045111	34045339
chr2	86037177	86037405
chr17	64975216	64975444
chr9	136646365	136646593
chr5	68239626	68239854
chr12	82358388	82358616
chr20	56637714	56637942
chrX	2707494	2707722
chr13	113657264	113657492
chr7	2734969	2735197
chr3	13015179	13015407
chr14	106850978	106851206
chr10	6088812	6089040
chr17	40327561	40327789
chr17	10120830	10121058
chr5	176529283	176529511
chr12	132558995	132559223
chr12	50084968	50085196
chr12	122068013	122068241
chr7	100015445	100015673
chr18	2914210	2914438
chr14	96267448	96267676
chr2	86038821	86039049
chr2	46983240	46983468
chr5	1619576	1619804
chr5	133992517	133992745
chr1	246566297	246566525
chr12	108609536	108609764
chr8	125278334	125278562
chr4	6258751	6258979
chr13	114109788	114110016
chr19	10566159	10566387
chr19	2819710	2819938
chr7	150445028	150445256
chr3	52770917	52771145
chr22	24434611	24434839
chr6	41756421	41756649
chr17	82298169	82298397
chr21	44989575	44989803
chr21	38404321	38404549
chr9	38127541	38127769
chr5	139388571	139388799
chr16	87702544	87702772
chr12	117889200	117889428
chr8	19084918	19085146
chr8	141206589	141206817
chr4	5992748	5992976
chr19	7349920	7350148
chr11	1013360	1013588
chr11	65472098	65472326
chr3	195940482	195940710
chr14	68283465	68283693
chr22	30021969	30022197
chr13	40445679	40445907
chr9	135528255	135528483
chr5	158511524	158511752
chr16	87723341	87723569
chr16	17343112	17343340
chr8	139736515	139736743
chr4	8469324	8469552
chr7	150408886	150409114
chr3	13072261	13072489
chr22	18110396	18110624
chr22	48589279	48589507
chr10	132571986	132572214
chr10	1463062	1463290
chr10	1561584	1561812
chr6	257784	258012
chr17	45226244	45226472
chr17	77441234	77441462
chr13	48095105	48095333
chr21	33296243	33296471
chr12	52081503	52081731
chr20	24698207	24698435
chr8	143798290	143798518
chr19	42129297	42129525
chr19	3600497	3600725
chr15	40054754	40054982
chr15	101167650	101167878
chr7	159028159	159028387
chr7	99500225	99500453
chr7	57416653	57416881
chr3	141797348	141797576
chr3	195716939	195717167
chr22	24427847	24428075
chr10	14751036	14751264
chr10	1115757	1115985
chr10	79137868	79138096
chr10	71836224	71836452
chr6	169864779	169865007
chr6	393985	394213
chr2	241813863	241814091
chr1	3581398	3581626
chr16	11620720	11620948
chr16	69339568	69339796
chr20	63010373	63010601
chr4	6892297	6892525
chr19	41876978	41877206
chr19	55251762	55251990
chr6	158869962	158870190
chr2	46277623	46277851
chr17	82351296	82351524
chr13	28658995	28659223
chr21	41823395	41823623
chr21	38440242	38440470
chr9	95094932	95095160
chr5	81749669	81749897
chr5	139670346	139670574
chr5	150449939	150450167
chr1	225999372	225999600
chr1	232701490	232701718
chr1	202245098	202245326
chr16	21554846	21555074
chr12	108773803	108774031
chr8	143939671	143939899
chr15	82540421	82540649
chr15	75349995	75350223
chr11	114172580	114172808
chr7	24283526	24283754
chr7	92640049	92640277
chr7	47227837	47228065
chr3	196000618	196000846
chr22	22369326	22369554
chr22	31085426	31085654
chr17	77445456	77445684
chr13	111174655	111174883
chr9	114371951	114372179
chr9	123338041	123338269
chr1	230118433	230118661
chr1	234772819	234773047
chr20	48722842	48723070
chr8	36450041	36450269
chr8	11558865	11559093
chr8	143516527	143516755
chr4	6940129	6940357
chr4	123477960	123478188
chr19	2888638	2888866
chr19	16139791	16140019
chr19	1856407	1856635
chr11	61332972	61333200
chr11	1009861	1010089
chr11	124725495	124725723
chr10	11684750	11684978
chr7	1844013	1844241
chr7	75621197	75621425
chr7	108178437	108178665
chr3	127221740	127221968
chr22	22248963	22249191
chr6	90375553	90375781
chr6	67880997	67881225
chr6	168837950	168838178
chr2	10382716	10382944
chr2	239240693	239240921
chr17	63925690	63925918
chr9	136701491	136701719
chr16	11309927	11310155
chr16	88599308	88599536
chr12	108633728	108633956
chr20	37990703	37990931
chrX	10121931	10122159
chr8	98416833	98417061
chr3	49805486	49805714
chr18	79856622	79856850
chr22	23208046	23208274
chr10	110356619	110356847
chr6	15551805	15552033
chr6	35720003	35720231
chr6	36719665	36719893
chr17	42019914	42020142
chr9	93138150	93138378
chr1	156504917	156505145
chr1	203287333	203287561
chr16	88921652	88921880
chr16	50282026	50282254
chr16	89113826	89114054
chr20	57392992	57393220
chr20	64007038	64007266
chr20	25495219	25495447
chr8	229473	229701
chr4	108172473	108172701
chr19	3519784	3520012
chr19	3172507	3172735
chr15	78761624	78761852
chr11	114111068	114111296
chr7	4838318	4838546
chr7	47833361	47833589
chr7	522646	522874
chr16	89115243	89115471
chr3	129592836	129593064
chr3	195939630	195939858
chr18	54269390	54269618
chr22	50620675	50620903
chr10	1150630	1150858
chr22	22394766	22394994
chr10	79103231	79103459
chr10	132407470	132407698
chr10	48806373	48806601
chr10	97100916	97101144
chr6	149128529	149128757
chr2	46979671	46979899
chr2	8303577	8303805
chr17	43402160	43402388
chr17	57442934	57443162
chr9	123679611	123679839
chr5	73158366	73158594
chr19	2644585	2644813
chr1	235954811	235955039
chr1	156089730	156089958
chr2	241871080	241871308
chr16	65763744	65763972
chr16	27169639	27169867
chr12	116687973	116688201
chr4	1715547	1715775
chr4	103415786	103416014
chr4	1201960	1202188
chr19	10553908	10554136
chr15	88638685	88638913
chr11	47359632	47359860
chr11	44568707	44568935
chr7	593525	593753
chr7	99035791	99036019
chr16	10877758	10877986
chr16	88651403	88651631
chr3	194368498	194368726
chr14	101509463	101509691
chr22	30022399	30022627
chr22	50044806	50045034
chr6	111607982	111608210
chr2	171433956	171434184
chr17	78879784	78880012
chr17	81483192	81483420
chr13	51135073	51135301
chr1	1677722	1677950
chr16	10868573	10868801
chr16	54373911	54374139
chr12	47740578	47740806
chr20	57316739	57316967
chr20	63794757	63794985
chr8	1955148	1955376
chr19	2695422	2695650
chr19	45419509	45419737
chr15	68635254	68635482
chr11	45210191	45210419
chr7	1920350	1920578
chr16	11619569	11619797
chr16	2468867	2469095
chr3	66394044	66394272
chr18	79933734	79933962
chr14	95464640	95464868
chr22	49371992	49372220
chr22	49351894	49352122
chr6	166488160	166488388
chr6	149060309	149060537
chr6	6701937	6702165
chr6	169018976	169019204
chr6	35048691	35048919
chr2	239239754	239239982
chr2	3657451	3657679
chr17	77323744	77323972
chr13	110480752	110480980
chr13	72851035	72851263
chr9	6412545	6412773
chr9	136714545	136714773
chr9	130914203	130914431
chr9	126146631	126146859
chr5	177431911	177432139
chr19	13150223	13150451
chr16	70439230	70439458
chr12	104720550	104720778
chr12	116559794	116560022
chr20	50872632	50872860
chr15	98954552	98954780
chr11	119855375	119855603
chr10	124627049	124627277
chr7	3150169	3150397
chr16	87816429	87816657
chr16	30355132	30355360
chr16	23596218	23596446
chr16	70346760	70346988
chr1	40625794	40626022
chr5	172792857	172793085
chr1	32334327	32334555
chr10	131702675	131702903
chr10	79085074	79085302
chr10	113226385	113226613
chr10	359147	359375
chr10	619872	620100
chr6	105884507	105884735
chr6	160741101	160741329
chr2	60351887	60352115
chr2	60366203	60366431
chr2	237085715	237085943
chr2	237603645	237603873
chr17	82394465	82394693
chr17	49438940	49439168
chr17	81107975	81108203
chr21	42557079	42557307
chr21	42119065	42119293
chr11	64851312	64851540
chr9	133586009	133586237
chr9	70420681	70420909
chr9	33222158	33222386
chr5	139747209	139747437
chr1	116544852	116545080
chr19	18671400	18671628
chr2	8538951	8539179
chr2	106160972	106161200
chr2	122001554	122001782
chr20	62217121	62217349
chr20	63787497	63787725
chrX	46649501	46649729
chr15	31338407	31338635
chr11	67436469	67436697
chr11	123741609	123741837
chr3	143529000	143529228
chr1	207890298	207890526
chr1	3783917	3784145
chr1	23525850	23526078
chr1	25998167	25998395
chr7	3092662	3092890
chr14	89384097	89384325
chr14	73743682	73743910
chr14	95664518	95664746
chr22	31288197	31288425
chr22	17980709	17980937
chr22	38246342	38246570
chr10	43039580	43039808
chr10	100025746	100025974
chr10	72320793	72321021
chr17	76820146	76820374
chr17	58007139	58007367
chr9	135712771	135712999
chr9	93064421	93064649
chr17	45380559	45380787
chr17	62693759	62693987
chr19	2309763	2309991
chr19	35043399	35043627
chr19	54551989	54552217
chr2	112275383	112275611
chr12	6635490	6635718
chr20	62302646	62302874
chr20	63457737	63457965
chrX	1391796	1392024
chr4	1378600	1378828
chr15	40098847	40099075
chr15	69979893	69980121
chr11	114143593	114143821
chr11	61698290	61698518
chr16	67227096	67227324
chr16	89375085	89375313
chr10	125062886	125063114
chr3	195647915	195648143
chr1	66402289	66402517
chr1	36094010	36094238
chr1	221877308	221877536
chr9	114348895	114349123
chr14	75334188	75334416
chr14	105070604	105070832
chr22	19607431	19607659
chr22	46288332	46288560
chr10	130715650	130715878
chr7	148724601	148724829
chr6	296871	297099
chr6	83633275	83633503
chr6	36912571	36912799
chr17	79937603	79937831
chr21	44355426	44355654
chr11	134415457	134415685
chr9	95091782	95092010
chr5	80668830	80669058
chr5	176536607	176536835
chr5	139740504	139740732
chr5	133825744	133825972
chr17	57518734	57518962
chr19	44753414	44753642
chr2	55617564	55617792
chr2	136207275	136207503
chr19	4692492	4692720
chr12	132469558	132469786
chr20	62835417	62835645
chr4	145531327	145531555
chr4	8396004	8396232
chr19	3180331	3180559
chr19	10323313	10323541
chr15	91312074	91312302
chr11	131643216	131643444
chr3	195999260	195999488
chr3	194397102	194397330
chr3	13235185	13235413
chr1	3901089	3901317
chr10	102812527	102812755
chr7	150428679	150428907
chr14	61080583	61080811
chr22	20024217	20024445
chr22	38761170	38761398
chr10	120794449	120794677
chr22	45235229	45235457
chr6	166849804	166850032
chr17	14297636	14297864
chr5	139764295	139764523
chr17	4143880	4144108
chr17	44123994	44124222
chr17	81467674	81467902
chr19	2032429	2032657
chr19	35074862	35075090
chr2	241888769	241888997
chr2	241902801	241903029
chr2	208265902	208266130
chr2	237474705	237474933
chr6	33693384	33693612
chr20	24871052	24871280
chr8	102807538	102807766
chr8	141329580	141329808
chr4	2963356	2963584
chr4	40483349	40483577
chr15	31353210	31353438
chr11	128613680	128613908
chr11	68077735	68077963
chr11	60842063	60842291
chr10	101061278	101061506
chr10	45421275	45421503
chr7	159038948	159039176
chr7	75689591	75689819
chr16	1712750	1712978
chr16	50066262	50066490
chr16	57043354	57043582
chr3	9890518	9890746
chr3	183428132	183428360
chr1	1179353	1179581
chr9	36808311	36808539
chr22	29328677	29328905
chr22	17219310	17219538
chr22	46587794	46588022
chr9	92770357	92770585
chr9	88777958	88778186
chr9	137173456	137173684
chr9	124216663	124216891
chr9	91043056	91043284
chr5	1494880	1495108
chr5	9062890	9063118
chr5	68215747	68215975
chr17	804716	804944
chr17	64145782	64146010
chr17	77130037	77130265
chr19	3428673	3428901
chr19	16327586	16327814
chr19	39412445	39412673
chr19	48308810	48309038
chr19	58380595	58380823
chr6	106739510	106739738
chr6	169831525	169831753
chr12	56118154	56118382
chr19	18104362	18104590
chr20	21564313	21564541
chr4	53366070	53366298
chr4	2418748	2418976
chr4	173264795	173265023
chr15	25803205	25803433
chr15	40064222	40064450
chr15	88546602	88546830
chr15	68616521	68616749
chr11	134406965	134407193
chr10	7474470	7474698
chr10	7507896	7508124
chr7	101390948	101391176
chr7	2137991	2138219
chr16	88799973	88800201
chr16	88732341	88732569
chr16	11233013	11233241
chr3	52811028	52811256
chr3	119236914	119237142
chr3	196189642	196189870
chr1	9402961	9403189
chr1	93180556	93180784
chr3	113245820	113246048
chr16	88783343	88783571
chr5	95822137	95822365
chr7	50266809	50267037
chr7	10974257	10974485
chr7	158828404	158828632
chr7	155375421	155375649
chr18	13614839	13615067
chr1	20213014	20213242
chr9	133375976	133376204
chr16	89422947	89423175
chr14	20305874	20306102
chr14	100332871	100333099
chr1	228990018	228990246
chr20	44909745	44909973
chr6	13526886	13527114
chr6	146771074	146771302
chr6	44176858	44177086
chr17	40322499	40322727
chr17	76894913	76895141
chr13	77329130	77329358
chr21	32772009	32772237
chr11	11280067	11280295
chr17	47067454	47067682
chr17	58692657	58692885
chr19	18169831	18170059
chr19	1274819	1275047
chr2	128503426	128503654
chr2	1220216	1220444
chr2	200889387	200889615
chr2	221517800	221518028
chr2	235445410	235445638
chr2	23772786	23773014
chr17	29084851	29085079
chr6	168041907	168042135
chr19	28632773	28633001
chr8	38643500	38643728
chr8	143400071	143400299
chr2	120326868	120327096
chr2	136382395	136382623
chr12	132522730	132522958
chr12	111435129	111435357
chr20	48006120	48006348
chrX	1501347	1501575
chrX	397610	397838
chr8	3134216	3134444
chr8	5741848	5742076
chr4	145481696	145481924
chr4	102615351	102615579
chr15	58749455	58749683
chr11	68813820	68814048
chr10	96236104	96236332
chr10	132208529	132208757
chr7	150755562	150755790
chr7	490907	491135
chr7	50213424	50213652
chr7	157302487	157302715
chr16	70740581	70740809
chr3	146469532	146469760
chr12	95073599	95073827
chr1	37990125	37990353
chr1	36457773	36458001
chr1	11563626	11563854
chr1	45543909	45544137
chr1	2388013	2388241
chr1	40373649	40373877
chr3	71444054	71444282
chr3	179323332	179323560
chr3	72258693	72258921
chr10	132586373	132586601
chr5	36744794	36745022
chr5	141507877	141508105
chr18	49492257	49492485
chr1	12168699	12168927
chr9	114385533	114385761
chr9	38227086	38227314
chr14	92106653	92106881
chr14	21092590	21092818
chr10	588390	588618
chr20	57317768	57317996
chr20	61100732	61100960
chr22	49937413	49937641
chr22	26610299	26610527
chr22	45948065	45948293
chr22	49380519	49380747
chr17	35578461	35578689
chr21	39020866	39021094
chr11	47394769	47394997
chr11	122655511	122655739
chr9	129202815	129203043
chr9	99221858	99222086
chr5	139636315	139636543
chr5	1832430	1832658
chr17	2025936	2026164
chr17	3890121	3890349
chr17	50478622	50478850
chr19	728004	728232
chr19	41997781	41998009
chr2	43162967	43163195
chr4	1599727	1599955
chr17	21677325	21677553
chr17	7324265	7324493
chr19	19866120	19866348
chr19	33819933	33820161
chr6	41706242	41706470
chr2	181411082	181411310
chr2	161308610	161308838
chr12	116559164	116559392
chr19	17215254	17215482
chr20	46255408	46255636
chr2	231181832	231182060
chr17	82412658	82412886
chr21	42061919	42062147
chr8	144428518	144428746
chr4	2413078	2413306
chr15	64865481	64865709
chr15	42608164	42608392
chr15	40894875	40895103
chr11	76782934	76783162
chr10	114938428	114938656
chr10	99234022	99234250
chr10	73167784	73168012
chr12	68808913	68809141
chr7	1940577	1940805
chr16	73066539	73066767
chr16	81837312	81837540
chr16	56951646	56951874
chr16	69941983	69942211
chr16	366176	366404
chr16	15094251	15094479
chr10	96673849	96674077
chr10	116723340	116723568
chr3	38115018	38115246
chr3	13196117	13196345
chr3	121995185	121995413
chr1	42952601	42952829
chr1	203172761	203172989
chr16	8639679	8639907
chr3	13347538	13347766
chr7	44082904	44083132
chr18	50967860	50968088
chr18	79466688	79466916
chr18	10518707	10518935
chr1	32250076	32250304
chr18	9135124	9135352
chr1	153967186	153967414
chr9	134268511	134268739
chr9	70494293	70494521
chr9	135711496	135711724
chr14	24232537	24232765
chr22	44195692	44195920
chr12	122834650	122834878
chr20	59385530	59385758
chr1	11550723	11550951
chr20	57452401	57452629
chr22	44189151	44189379
chr6	33322959	33323187
chr13	110456059	110456287
chr11	62881079	62881307
chr11	112025429	112025657
chr11	64230108	64230336
chr9	76393760	76393988
chr9	121637865	121638093
chr15	82047450	82047678
chr17	30551097	30551325
chr17	77128062	77128290
chr19	2740103	2740331
chr19	36214060	36214288
chr19	47497123	47497351
chr19	54179841	54180069
chr19	54285611	54285839
chr19	18304944	18305172
chr2	1117943	1118171
chr2	154389822	154390050
chr2	128600707	128600935
chr2	240586222	240586450
chr2	227325123	227325351
chr17	41665559	41665787
chr17	81223300	81223528
chr17	83155469	83155697
chr4	6640539	6640767
chr17	64965907	64966135
chr6	32844719	32844947
chr6	24911191	24911419
chr19	3633154	3633382
chr19	19460370	19460598
chr8	80171097	80171325
chr17	39628632	39628860
chr17	43779268	43779496
chr4	32197008	32197236
chr12	117063300	117063528
chr19	48329483	48329711
chr19	54159478	54159706
chr19	7177738	7177966
chr20	20233033	20233261
chrX	1330718	1330946
chrX	2608219	2608447
chr2	696616	696844
chr19	47244043	47244271
chr8	55310952	55311180
chr4	6696332	6696560
chr15	99555996	99556224
chr15	67109663	67109891
chr11	57325069	57325297
chr10	87862238	87862466
chr12	92363732	92363960
chr16	2182289	2182517
chr16	30400650	30400878
chr3	47415004	47415232
chr12	104742628	104742856
chr1	30730367	30730595
chr1	41673950	41674178
chr3	195824169	195824397
chr3	58306065	58306293
chr3	197637565	197637793
chr16	49834614	49834842
chr16	89345245	89345473
chr3	196639546	196639774
chr16	57045855	57046083
chr3	183513387	183513615
chr10	85928387	85928615
chr5	133051433	133051661
chr5	138331584	138331812
chr5	10353309	10353537
chr5	8501342	8501570
chr5	173324077	173324305
chr7	64687318	64687546
chr7	2158122	2158350
chr7	5478667	5478895
chr7	158005644	158005872
chr1	25247179	25247407
chr1	63703666	63703894
chr1	204104492	204104720
chr9	37800606	37800834
chr9	136687753	136687981
chr9	36499509	36499737
chr9	89878828	89879056
chr9	129140092	129140320
chr22	36860823	36861051
chr1	28886934	28887162
chr1	36149575	36149803
chr1	203487662	203487890
chr1	201555651	201555879
chr16	87351890	87352118
chr20	38725461	38725689
chr20	50929436	50929664
chr13	25301447	25301675
chr13	50081897	50082125
chr21	41961766	41961994
chr11	65382230	65382458
chr11	69718054	69718282
chr11	119584253	119584481
chr11	121464687	121464915
chr15	22959000	22959228
chr15	74873226	74873454
chr5	119314885	119315113
chr17	1580743	1580971
chr17	3687880	3688108
chr19	5092213	5092441
chr19	46392538	46392766
chr15	99507761	99507989
chr15	70499941	70500169
chr2	96208958	96209186
chr2	128435691	128435919
chr4	105474034	105474262
chr17	80925453	80925681
chr4	82373786	82374014
chr17	1484937	1485165
chr17	39676343	39676571
chr4	8440614	8440842
chr17	82502310	82502538
chr11	67505957	67506185
chr11	76207661	76207889
chr19	13906065	13906293
chr19	18649782	18650010
chr6	28141706	28141934
chr6	109294087	109294315
chr6	151451840	151452068
chr8	11769833	11770061
chr2	128396556	128396784
chr2	42754273	42754501
chr2	74178795	74179023
chr4	55125314	55125542
chr17	82350465	82350693
chr12	52088547	52088775
chr12	113050870	113051098
chr6	37222589	37222817
chr6	107675565	107675793
chr20	61101503	61101731
chrX	1598523	1598751
chr2	239250913	239251141
chrX	274955	275183
chr6	145815021	145815249
chr19	45478399	45478627
chr19	15223498	15223726
chr19	15350012	15350240
chr8	102791013	102791241
chr4	1049584	1049812
chr15	101416613	101416841
chr10	48634412	48634640
chr10	96089637	96089865
chr10	132703240	132703468
chr12	93982934	93983162
chr12	126950340	126950568
chr12	4133898	4134126
chr14	74402946	74403174
chr16	85498724	85498952
chr16	87556926	87557154
chr16	2190724	2190952
chr16	70299030	70299258
chr10	49254616	49254844
chr12	57215994	57216222
chr14	96100718	96100946
chr1	27520789	27521017
chr3	129439766	129439994
chr3	183511872	183512100
chr3	76383799	76384027
chr3	195154455	195154683
chr3	66582782	66583010
chr3	123757297	123757525
chr5	1930572	1930800
chr5	7209038	7209266
chr5	139711359	139711587
chr5	88883994	88884222
chr5	95178516	95178744
chr7	157760251	157760479
chr7	45328389	45328617
chr18	35497560	35497788
chr1	151190022	151190250
chr1	2526182	2526410
chr1	16631315	16631543
chr1	35883048	35883276
chr1	42958933	42959161
chr1	167650313	167650541
chr1	202348515	202348743
chr9	33177731	33177959
chr9	136232116	136232344
chr9	130927468	130927696
chr9	134404057	134404285
chr9	135282028	135282256
chr16	2979716	2979944
chr14	102362872	102363100
chr7	139434598	139434826
chr7	151735970	151736198
chr7	372911	373139
chr7	2487713	2487941
chr7	46557450	46557678
chr1	248873463	248873691
chr7	23474642	23474870
chr1	156160812	156161040
chr9	113675775	113676003
chr3	196867484	196867712
chr3	13214569	13214797
chr5	43018333	43018561
chr1	53682018	53682246
chr20	24662391	24662619
chr20	35771702	35771930
chr22	37607101	37607329
chr22	31490090	31490318
chr13	46181837	46182065
chr11	72752646	72752874
chr11	9613229	9613457
chr15	101618211	101618439
chr17	82599881	82600109
chr11	66611612	66611840
chr11	114439311	114439539
chr11	124762567	124762795
chr19	18700556	18700784
chr15	90932479	90932707
chr2	55269275	55269503
chr2	74529731	74529959
chr2	96538919	96539147
chr17	17108688	17108916
chr17	49996709	49996937
chr4	3640726	3640954
chr4	103019636	103019864
chr4	152779243	152779471
chr4	2298355	2298583
chr4	4290119	4290347
chr17	46922921	46923149
chr17	50027651	50027879
chr19	38315400	38315628
chr6	109381727	109381955
chr6	7051797	7052025
chr6	26538169	26538397
chr19	13833693	13833921
chr8	121784608	121784836
chr2	168455873	168456101
chr2	239267492	239267720
chr2	10122912	10123140
chr2	117814586	117814814
chr17	31596713	31596941
chr17	39238449	39238677
chr4	41214465	41214693
chr12	47705943	47706171
chr19	45406061	45406289
chr19	51704336	51704564
chr19	1279962	1280190
chr19	11587691	11587919
chr19	36493170	36493398
chr19	49103918	49104146
chr8	143596140	143596368
chrX	150693798	150694026
chrX	46643258	46643486
chrX	73944160	73944388
chr2	73737122	73737350
chr19	10581031	10581259
chr19	13774863	13775091
chr19	1602235	1602463
chr15	98776950	98777178
chr10	118850511	118850739
chr10	44978988	44979216
chr12	95474005	95474233
chr12	101743793	101744021
chr12	27014384	27014612
chr12	56115920	56116148
chr12	110894583	110894811
chr12	122856476	122856704
chr12	56315959	56316187
chr12	49567784	49568012
chr14	96363125	96363353
chr14	101833092	101833320
chr14	65198483	65198711
chr16	3134364	3134592
chr16	3578832	3579060
chr10	129652665	129652893
chr18	79751338	79751566
chr3	13189773	13190001
chr3	127304339	127304567
chr12	118135918	118136146
chr12	49158467	49158695
chr14	46534735	46534963
chr1	160262394	160262622
chr1	17010707	17010935
chr16	27431034	27431262
chr16	87364270	87364498
chr3	180989423	180989651
chr16	66751746	66751974
chr16	67833653	67833881
chr3	126679271	126679499
chr16	81470461	81470689
chr16	89573947	89574175
chr3	195442559	195442787
chr3	52436804	52437032
chr10	11357817	11358045
chr5	134524515	134524743
chr5	140647154	140647382
chr5	133250563	133250791
chr5	95822548	95822776
chr7	100429640	100429868
chr7	101411198	101411426
chr1	213051196	213051424
chr18	13563448	13563676
chr1	5814372	5814600
chr9	33265026	33265254
chr3	10015723	10015951
chr3	47802999	47803227
chr9	128703761	128703989
chr3	133661844	133662072
chr14	101442531	101442759
chr14	89773127	89773355
chr5	57173910	57174138
chr5	173055874	173056102
chr5	6649188	6649416
chr5	55037361	55037589
chr5	132526511	132526739
chr7	2146723	2146951
chr1	153946120	153946348
chr1	3525733	3525961
chr9	136119914	136120142
chr9	136628296	136628524
chr9	137673526	137673754
chr9	2844148	2844376
chr9	88926409	88926637
chr7	55534526	55534754
chr9	134288844	134289072
chr20	49219188	49219416
chr22	21735410	21735638
chr22	44329505	44329733
chr22	49532067	49532295
chr20	59159690	59159918
chr22	50149146	50149374
chr20	43514322	43514550
chr20	63280925	63281153
chr13	41920171	41920399
chr13	112687194	112687422
chr21	36320569	36320797
chr21	43193852	43194080
chr21	44865705	44865933
chr21	42242748	42242976
chr11	86302037	86302265
chr11	67353821	67354049
chr11	119694492	119694720
chr13	30422273	30422501
chr9	124291883	124292111
chr15	44711286	44711514
chr17	49700344	49700572
chr11	57657405	57657633
chr11	59144871	59145099
chr11	71929017	71929245
chr19	952594	952822
chr19	1667668	1667896
chr15	82530810	82531038
chr15	90954779	90955007
chr15	40336771	40336999
chr2	1375874	1376102
chr17	17561495	17561723
chr4	75940666	75940894
chr4	54942112	54942340
chr17	6496310	6496538
chr11	47553398	47553626
chr19	10269426	10269654
chr19	3392442	3392670
chr19	15379833	15380061
chr2	27628851	27629079
chr2	128281844	128282072
chr2	545396	545624
chr17	17053694	17053922
chr4	42900742	42900970
chr17	41662747	41662975
chr17	73191981	73192209
chr17	1487203	1487431
chr6	8435449	8435677
chr19	5139340	5139568
chr6	31660527	31660755
chr6	44238051	44238279
chr19	32819756	32819984
chr8	66428923	66429151
chr2	241860051	241860279
chr2	112186245	112186473
chr17	28357610	28357838
chr6	149717473	149717701
chr19	11374777	11375005
chr19	15397793	15398021
chr2	15592015	15592243
chr19	4066292	4066520
chr19	17606211	17606439
chr8	65951622	65951850
chr15	63504429	63504657
chr15	85582749	85582977
chr15	57322177	57322405
chr10	119268902	119269130
chr12	125249998	125250226
chr12	130576378	130576606
chr12	131910322	131910550
chr12	111686040	111686268
chr12	1554283	1554511
chr16	66477921	66478149
chr16	3024154	3024382
chr10	67763789	67764017
chr10	71240369	71240597
chr10	110672097	110672325
chr10	96741038	96741266
chr10	110414681	110414909
chr12	90253879	90254107
chr12	110344647	110344875
chr16	23678700	23678928
chr16	19767462	19767690
chr3	19147362	19147590
chr3	48609537	48609765
chr3	101848969	101849197
chr16	11629405	11629633
chr16	12150592	12150820
chr3	108125607	108125835
chr3	115784057	115784285
chr5	132490737	132490965
chr12	57693686	57693914
chr7	152464053	152464281
chr7	155764581	155764809
chr18	10297234	10297462
chr18	49053442	49053670
chr18	35972488	35972716
chr9	32573124	32573352
chr9	92655130	92655358
chr3	46927468	46927696
chr9	128456940	128457168
chr9	128881818	128882046
chr3	56682334	56682562
chr3	33798468	33798696
chr10	63629722	63629950
chr5	99610577	99610805
chr5	178461155	178461383
chr5	98774730	98774958
chr5	177491116	177491344
chr7	74226781	74227009
chr7	74272649	74272877
chr7	92836437	92836665
chr1	244971037	244971265
chr1	2312849	2313077
chr1	6560344	6560572
chr1	15848084	15848312
chr1	45490893	45491121
chr1	62437036	62437264
chr1	108079812	108080040
chr1	161069811	161070039
chr1	167714617	167714845
chr1	223748644	223748872
chr1	229856268	229856496
chr1	246724390	246724618
chr9	130712994	130713222
chr9	133126141	133126369
chr3	196643280	196643508
chr20	63980942	63981170
chr7	157668640	157668868
chr20	62900126	62900354
chr20	595637	595865
chr1	13748700	13748928
chr20	63930935	63931163
chr9	127720045	127720273
chr22	37076308	37076536
chr22	48084767	48084995
chr22	50672481	50672709
chr1	167601448	167601676
chr1	202615563	202615791
chr20	60784409	60784637
chr1	206030724	206030952
chr20	1831674	1831902
chr1	230119945	230120173
chr1	2585694	2585922
chr22	46123469	46123697
chr20	36951690	36951918
chr1	22162495	22162723
chr22	44093431	44093659
chr13	111658228	111658456
chr13	36999170	36999398
chr13	111217722	111217950
chr21	31659609	31659837
chr11	62573426	62573654
chr11	118565935	118566163
chr11	57514293	57514521
chr11	134365068	134365296
chr11	2467562	2467790
chr13	39038452	39038680
chr13	112686488	112686716
chr15	66386657	66386885
chr15	90528988	90529216
chr15	100861846	100862074
chr15	30719456	30719684
chr11	12475055	12475283
chr11	61890600	61890828
chr11	62805426	62805654
chr15	70447899	70448127
chr15	77617499	77617727
chr4	1112254	1112482
chr4	87422444	87422672
chr17	1456185	1456413
chr17	7329016	7329244
chr4	2604782	2605010
chr11	83286318	83286546
chr11	64090473	64090701
chr6	106325268	106325496
chr2	96858186	96858414
chr17	63946178	63946406
chr4	8147702	8147930
chr11	64269929	64270157
chr11	67382630	67382858
chr19	51132498	51132726
chr6	11093742	11093970
chr6	31581315	31581543
chr6	169396657	169396885
chr6	29964921	29965149
chrX	307244	307472
chrX	154734600	154734828
chr2	105745388	105745616
chr2	130343265	130343493
chr17	38444325	38444553
chr4	185203956	185204184
chr17	78187258	78187486
chr19	9674758	9674986
chr6	153002643	153002871
chr19	18520994	18521222
chr19	21141918	21142146
chr19	37999482	37999710
chr19	40529128	40529356
chr6	34791826	34792054
chr19	49333916	49334144
chr2	237669582	237669810
chr6	43172572	43172800
chr6	168796137	168796365
chr21	33976514	33976742
chr2	23939515	23939743
chr17	80870498	80870726
chr19	16283631	16283859
chr19	50728359	50728587
chr8	125942000	125942228
chr10	15254667	15254895
chr12	62260086	62260314
chr14	105437386	105437614
chr14	104405663	104405891
chr14	34873718	34873946
chr14	35122551	35122779
chr18	63422299	63422527
chr12	98518272	98518500
chr12	9713356	9713584
chr14	39432310	39432538
chr14	54509580	54509808
chr1	44068546	44068774
chr16	2268731	2268959
chr5	150764568	150764796
chr5	102755769	102755997
chr12	388827	389055
chr12	89507138	89507366
chr7	1912652	1912880
chr18	8780239	8780467
chr18	12377174	12377402
chr18	12991238	12991466
chr18	79679178	79679406
chr1	9413446	9413674
chr1	225777709	225777937
chr1	230186143	230186371
chr9	97696904	97697132
chr9	134456281	134456509
chr16	67806573	67806801
chr3	5007552	5007780
chr3	8324886	8325114
chr3	45548195	45548423
chr3	141834918	141835146
chr3	149129683	149129911
chr16	28492035	28492263
chr16	57734994	57735222
chr10	79114561	79114789
chr10	92689308	92689536
chr10	116766901	116767129
chr5	133870555	133870783
chr5	160164981	160165209
chr5	1299734	1299962
chr12	132227915	132228143
chr7	107890974	107891202
chr7	141014950	141015178
chr1	14675095	14675323
chr1	31065848	31066076
chr1	52905074	52905302
chr1	116418510	116418738
chr1	176207509	176207737
chr1	248906230	248906458
chr9	74642489	74642717
chr16	84600376	84600604
chr9	93566682	93566910
chr3	132417590	132417818
chr3	45388474	45388702
chr3	71084701	71084929
chr5	16856602	16856830
chr5	172114963	172115191
chr1	26921904	26922132
chr1	181022156	181022384
chr1	1144084	1144312
chr9	35665055	35665283
chr3	123330484	123330712
chr9	121645133	121645361
chr3	168095601	168095829
chr7	104983821	104984049
chr20	59473246	59473474
chr20	62367890	62368118
chr1	52364470	52364698
chr1	87328833	87329061
chr1	109654657	109654885
chr9	132186165	132186393
chr22	23141637	23141865
chr22	37627627	37627855
chr20	32585838	32586066
chr20	50636561	50636789
chr22	45163968	45164196
chr22	46564028	46564256
chr22	25355563	25355791
chr22	26512430	26512658
chr22	27541693	27541921
chr22	35627777	35628005
chr22	36289893	36290121
chr22	17799544	17799772
chr1	19799895	19800123
chr1	25730832	25731060
chr1	44807280	44807508
chr1	66924667	66924895
chr22	25106096	25106324
chr22	35350992	35351220
chr1	110106120	110106348
chr1	167209097	167209325
chr1	202589700	202589928
chr13	111387494	111387722
chr13	40664296	40664524
chr13	23848905	23849133
chr13	80339888	80340116
chr21	33230485	33230713
chr11	34438488	34438716
chr11	78139425	78139653
chr11	10604491	10604719
chr13	26049638	26049866
chr13	97433229	97433457
chr13	113220298	113220526
chr15	31197427	31197655
chr15	65517683	65517911
chr15	29089948	29090176
chr15	75694739	75694967
chr17	714766	714994
chr11	64284415	64284643
chr17	82127076	82127304
chr11	75768821	75769049
chr11	108121210	108121438
chr11	6390089	6390317
chr11	14643624	14643852
chr11	45741694	45741922
chr17	40437205	40437433
chr17	78278267	78278495
chr4	140154068	140154296
chr4	8191012	8191240
chr17	74779584	74779812
chr4	88283612	88283840
chr4	8228507	8228735
chr11	60775541	60775769
chr19	18203051	18203279
chr6	41332301	41332529
chr2	20599860	20600088
chr8	8324992	8325220
chr8	10690804	10691032
chr2	62475230	62475458
chr2	230712798	230713026
chr4	128288181	128288409
chr4	139015256	139015484
chr17	42387848	42388076
chr17	50931027	50931255
chr17	74599347	74599575
chr17	75118394	75118622
chr17	2087235	2087463
chr19	57633277	57633505
chr6	170280786	170281014
chr6	911588	911816
chr19	6297277	6297505
chr6	163195690	163195918
chr19	40090849	40091077
chr6	53061669	53061897
chr8	143344778	143345006
chr8	946865	947093
chr8	102411716	102411944
chr2	11697254	11697482
chr2	20214478	20214706
chr2	20537977	20538205
chr2	55120633	55120861
chr2	72937187	72937415
chr17	46979064	46979292
chr17	81598601	81598829
chr19	3061049	3061277
chr6	149567021	149567249
chr6	2989166	2989394
chr19	19145945	19146173
chr19	33187126	33187354
chr19	48654460	48654688
chr19	49876269	49876497
chr2	100895641	100895869
chr2	135997374	135997602
chr2	216590830	216591058
chr2	238945784	238946012
chr17	19301918	19302146
chr6	41786513	41786741
chr6	87155629	87155857
chr6	149648580	149648808
chr6	150818880	150819108
chr2	9207273	9207501
chr2	10141427	10141655
chr2	110806634	110806862
chr2	120804640	120804868
chr2	127701374	127701602
chr19	19386033	19386261
chr19	45515430	45515658
chr19	54178943	54179171
chr19	56081143	56081371
chr15	84716194	84716422
chr14	63875824	63876052
chr14	77555296	77555524
chr10	7408551	7408779
chr10	70513968	70514196
chr10	80444737	80444965
chr10	7512542	7512770
chr10	132453330	132453558
chr12	108349483	108349711
chr12	7113558	7113786
chr12	88035404	88035632
chr14	94886004	94886232
chr14	104815926	104816154
chr14	23094908	23095136
chr14	44962546	44962774
chr14	68729816	68730044
chr16	69324744	69324972
chr3	129440318	129440546
chr3	184235105	184235333
chr16	1705997	1706225
chr3	44477628	44477856
chr3	49673785	49674013
chr16	31094802	31095030
chr10	129472610	129472838
chr5	6519555	6519783
chr5	443632	443860
chr12	31959046	31959274
chr12	57456512	57456740
chr12	103929799	103930027
chr7	69740044	69740272
chr7	101126908	101127136
chr1	36397630	36397858
chr1	201791518	201791746
chr3	196995879	196996107
chr9	114452761	114452989
chr3	45995797	45996025
chr3	46416869	46417097
chr16	86033210	86033438
chr3	187679689	187679917
chr16	4351060	4351288
chr3	196120481	196120709
chr10	126476363	126476591
chr5	54959900	54960128
chr5	1767507	1767735
chr12	128951567	128951795
chr7	106858930	106859158
chr7	148884743	148884971
chr7	409638	409866
chr1	10940227	10940455
chr9	7799706	7799934
chr9	132597577	132597805
chr9	2014701	2014929
chr3	130893601	130893829
chr9	95875861	95876089
chr9	104991641	104991869
chr3	14388306	14388534
chr16	17416514	17416742
chr16	22327152	22327380
chr3	47627755	47627983
chr5	140357406	140357634
chr5	150493664	150493892
chr5	175652909	175653137
chr5	177133340	177133568
chr1	23943078	23943306
chr1	47588131	47588359
chr1	67685610	67685838
chr1	207752500	207752728
chr9	125126157	125126385
chr9	4985151	4985379
chr3	126208721	126208949
chr16	75062455	75062683
chr7	108526259	108526487
chr7	159118346	159118574
chr20	25696786	25697014
chr1	11719731	11719959
chr20	50048451	50048679
chr1	25146652	25146880
chr20	3272179	3272407
chr1	27322319	27322547
chr1	83005717	83005945
chr1	100266451	100266679
chr20	57089643	57089871
chr20	62774978	62775206
chr20	31604293	31604521
chr1	153658567	153658795
chr1	155193892	155194120
chr1	175193278	175193506
chr20	62295513	62295741
chr1	209784541	209784769
chr20	63917815	63918043
chr20	2508508	2508736
chr1	15965413	15965641
chr22	41946369	41946597
chr22	25067686	25067914
chr22	44735890	44736118
chr22	17158456	17158684
chr20	16730009	16730237
chr20	20052042	20052270
chr20	34709168	34709396
chr1	26177082	26177310
chr20	64120424	64120652
chr1	47813948	47814176
chr22	38020864	38021092
chr1	96809477	96809705
chr1	114346557	114346785
chr1	154816533	154816761
chr1	203267527	203267755
chr13	28248304	28248532
chr13	49531476	49531704
chr13	72221571	72221799
chr13	30690509	30690737
chr13	40342654	40342882
chr13	59356788	59357016
chr13	113562326	113562554
chr15	77990615	77990843
chr15	59657342	59657570
chr15	60478979	60479207
chr15	62792558	62792786
chr11	65468943	65469171
chr15	77821570	77821798
chr15	89442714	89442942
chr15	90249727	90249955
chr17	50626211	50626439
chr17	50867551	50867779
chr11	59669035	59669263
chr11	63871833	63872061
chr8	100559708	100559936
chr8	33485062	33485290
chr4	25537028	25537256
chr4	48779593	48779821
chr17	45317373	45317601
chr4	8176904	8177132
chr11	128561134	128561362
chr19	14089602	14089830
chr6	43427417	43427645
chr6	100228859	100229087
chr6	36196689	36196917
chr8	59284557	59284785
chr8	124565677	124565905
chrX	153926859	153927087
chrX	46759210	46759438
chr2	224770085	224770313
chr2	238777610	238777838
chr2	6773177	6773405
chr17	32518899	32519127
chr6	73521159	73521387
chr6	85594073	85594301
chr19	2663983	2664211
chr6	29927325	29927553
chr6	32838739	32838967
chr8	130437982	130438210
chr2	86623568	86623796
chr2	207920809	207921037
chr2	3464674	3464902
chr17	35344237	35344465
chr17	46194076	46194304
chr19	55279593	55279821
chr19	7223360	7223588
chr6	170554236	170554464
chr19	11767268	11767496
chr2	25582135	25582363
chr2	106181192	106181420
chr2	127533680	127533908
chr17	79132411	79132639
chr17	82938507	82938735
chr19	17555233	17555461
chr19	42220258	42220486
chr19	47785550	47785778
chr19	54461243	54461471
chr19	57613991	57614219
chr2	235594899	235595127
chr12	452803	453031
chr12	8026967	8027195
chr12	8032550	8032778
chr12	50764102	50764330
chr14	65101684	65101912
chr14	105398734	105398962
chr10	96586525	96586753
chr18	47738084	47738312
chr12	121399799	121400027
chr14	92121450	92121678
chr14	105414948	105415176
chr14	54903039	54903267
chr14	80978515	80978743
chr14	91114811	91115039
chr16	23509151	23509379
chr3	195900567	195900795
chr10	71773292	71773520
chr5	1793207	1793435
chr5	134904368	134904596
chr12	11861250	11861478
chr18	21740795	21741023
chr3	49786946	49787174
chr16	89549482	89549710
chr3	138329184	138329412
chr3	5019466	5019694
chr3	11655658	11655886
chr3	13592819	13593047
chr16	67935953	67936181
chr10	124711644	124711872
chr10	129540815	129541043
chr5	80255906	80256134
chr5	179678663	179678891
chr1	6263654	6263882
chr9	129036583	129036811
chr9	37374919	37375147
chr3	106999358	106999586
chr9	91421555	91421783
chr9	95239959	95240187
chr3	129399094	129399322
chr16	636398	636626
chr3	195097537	195097765
chr3	195852106	195852334
chr16	2927039	2927267
chr3	10376508	10376736
chr16	14310844	14311072
chr3	27483405	27483633
chr16	20900739	20900967
chr16	47460659	47460887
chr5	91380018	91380246
chr5	112976405	112976633
chr5	140107044	140107272
chr5	140401767	140401995
chr7	76047868	76048096
chr7	100479322	100479550
chr7	22637494	22637722
chr1	27490023	27490251
chr1	33334194	33334422
chr1	109494075	109494303
chr9	126123516	126123744
chr9	110156434	110156662
chr16	69187036	69187264
chr16	87305879	87306107
chr3	184691293	184691521
chr3	186653973	186654201
chr7	155534732	155534960
chr1	11980185	11980413
chr20	59332199	59332427
chr1	23483960	23484188
chr20	635491	635719
chr1	41123014	41123242
chr1	41696479	41696707
chr9	125374708	125374936
chr22	36853743	36853971
chr20	44966395	44966623
chr20	58980954	58981182
chr20	2759800	2760028
chr1	9688968	9689196
chr22	30424120	30424348
chr1	21911131	21911359
chr20	62707712	62707940
chr1	43171950	43172178
chr22	24813635	24813863
chr22	25780617	25780845
chr22	37198934	37199162
chr22	39446856	39447084
chr22	50437491	50437719
chr1	150267995	150268223
chr1	155085090	155085318
chr1	170074361	170074589
chr1	179877776	179878004
chr21	43290515	43290743
chr21	33542274	33542502
chr1	243281650	243281878
chr13	112202838	112203066
chr13	94549215	94549443
chr13	111423034	111423262
chr15	34583555	34583783
chr11	78420776	78421004
chr11	63767785	63768013
chr15	23652443	23652671
chr15	66153907	66154135
chr15	90145403	90145631
chr17	68457782	68458010
chr4	1641352	1641580
chr11	2946734	2946962
chr11	44927290	44927518
chr8	17922983	17923211
chr8	20304014	20304242
chr2	97995629	97995857
chr4	25792380	25792608
chr4	128811389	128811617
chr11	64916970	64917198
chr17	8080088	8080316
chr11	95089719	95089947
chr6	137867142	137867370
chr6	30730903	30731131
chr6	34773431	34773659
chr8	48008243	48008471
chr8	80977322	80977550
chrX	259844	260072
chr2	9423781	9424009
chr17	44385158	44385386
chr6	151452439	151452667
chr19	15629234	15629462
chr19	50364612	50364840
chr8	141001250	141001478
chr8	145051829	145052057
chr2	122155176	122155404
chr2	189219924	189220152
chr2	200905778	200906006
chr2	647723	647951
chr17	41727796	41728024
chr6	43478149	43478377
chr19	888647	888875
chr19	12333385	12333613
chr2	28594585	28594813
chr2	110866750	110866978
chr17	50426268	50426496
chr17	56750401	56750629
chr17	74958004	74958232
chr17	77311706	77311934
chr19	32675403	32675631
chr19	47058524	47058752
chr2	235305697	235305925
chr14	53153420	53153648
chr10	73251815	73252043
chr10	103193427	103193655
chr18	13267652	13267880
chr18	79529065	79529293
chr12	57430600	57430828
chr14	60091894	60092122
chr14	104933365	104933593
chr3	112092002	112092230
chr10	31031510	31031738
chr10	326025	326253
chr10	35778371	35778599
chr12	1743483	1743711
chr12	67647953	67648181
chr12	68223151	68223379
chr16	11263556	11263784
chr10	131260903	131261131
chr10	133358411	133358639
chr5	158677067	158677295
chr5	298532	298760
chr5	35518140	35518368
chr12	107320241	107320469
chr5	180071126	180071354
chr7	34062382	34062610
chr16	1351874	1352102
chr3	157088810	157089038
chr16	17470133	17470361
chr16	30957067	30957295
chr16	56668215	56668443
chr16	58392262	58392490
chr5	75337032	75337260
chr5	86618102	86618330
chr5	175696831	175697059
chr7	43869313	43869541
chr7	140390496	140390724
chr7	149090458	149090686
chr7	1122716	1122944
chr1	43649588	43649816
chr1	52726340	52726568
chr1	84298342	84298570
chr1	230167524	230167752
chr9	99266610	99266838
chr16	74999823	75000051
chr9	120394025	120394253
chr3	183388286	183388514
chr7	76225461	76225689
chr20	35277986	35278214
chr1	22025947	22026175
chr1	94795527	94795755
chr9	127129421	127129649
chr9	128213686	128213914
chr9	131862232	131862460
chr9	137679264	137679492
chr1	225480810	225481038
chr22	46541063	46541291
chr22	27612293	27612521
chr22	40123391	40123619
chr1	155672982	155673210
chr1	158952132	158952360
chr21	44345809	44346037
chr21	37073872	37074100
chr1	235921034	235921262
chr13	19863585	19863813
chr13	79405946	79406174
chr13	23578686	23578914
chr13	98629712	98629940
chr15	38453991	38454219
chr15	64989909	64990137
chr11	17077458	17077686
chr11	38769149	38769377
chr11	45105617	45105845
chr11	64152797	64153025
chr8	22077222	22077450
chr8	65841597	65841825
chr4	112145479	112145707
chr4	39977889	39978117
chr11	66408440	66408668
chr11	66865170	66865398
chr11	95790281	95790509
chr6	24522538	24522766
chr6	37305028	37305256
chr8	94719727	94719955
chr8	124183304	124183532
chr8	56545575	56545803
chr8	93330702	93330930
chr8	112028508	112028736
chr6	4021136	4021364
chr2	45643641	45643869
chr2	159185690	159185918
chr2	174247950	174248178
chr17	4997269	4997497
chr6	43230004	43230232
chr6	136014988	136015216
chr6	161172258	161172486
chr21	39014626	39014854
chr2	109142562	109142790
chr17	51660482	51660710
chr17	61863334	61863562
chr17	73285915	73286143
chr2	151828296	151828524
chr2	218406276	218406504
chr2	223944643	223944871
chr14	45083964	45084192
chr14	63543125	63543353
chr14	24373130	24373358
chr18	48538644	48538872
chr18	51151853	51152081
chr12	55283	55511
chr12	53184882	53185110
chr14	24147488	24147716
chr14	105045898	105046126
chr10	43980688	43980916
chr10	67885257	67885485
chr3	9809177	9809405
chr10	61916943	61917171
chr10	73730185	73730413
chr12	120649780	120650008
chr9	31321677	31321905
chr9	112333355	112333583
chr16	3256294	3256522
chr16	4763582	4763810
chr3	34107043	34107271
chr3	45037755	45037983
chr16	50194503	50194731
chr5	54310061	54310289
chr7	68802111	68802339
chr7	36153584	36153812
chr9	126611646	126611874
chr3	120742360	120742588
chr16	83899629	83899857
chr16	89009368	89009596
chr7	98745646	98745874
chr1	12079518	12079746
chr1	23539941	23540169
chr9	131178360	131178588
chr22	41463267	41463495
chr20	33792239	33792467
chr20	35700728	35700956
chr1	39508860	39509088
chr1	44639273	44639501
chr13	87139059	87139287
chr8	30727404	30727632
chr4	167622790	167623018
chr8	102682819	102683047
chr8	124474627	124474855
chrX	10055401	10055629
chr17	40123367	40123595
chr17	60143255	60143483
chr6	31511514	31511742
[truncated: 40 more rows]

## Sheet: C3 peaks
chr	start	end
chr4	143377844	143378078
chr8	127184831	127185065
chr7	6269589	6269823
chr10	82914746	82914980
chr2	128584587	128584821
chr6	107736866	107737100
chr2	45152085	45152319
chr20	41248700	41248934
chr1	146007242	146007476
chr11	77661712	77661946
chr6	14598403	14598637
chr2	28009831	28010065
chr3	14229052	14229286
chr2	48227660	48227894
chr4	100165848	100166082
chr4	55075993	55076227
chr3	46186891	46187125
chr6	144460570	144460804
chr10	2326491	2326725
chr3	42032536	42032770
chr2	59988467	59988701
chr11	100499322	100499556
chr2	103302305	103302539
chr21	29444607	29444841
chr20	41633945	41634179
chr5	12024244	12024478
chr13	45109131	45109365
chr8	47039086	47039320
chrX	1273840	1274074
chr7	41361818	41362052
chr6	46703734	46703968
chr3	20260450	20260684
chr9	108735445	108735679
chr1	68258605	68258839
