# Supplementary material for: SUMOylation inhibition potentiates the glucocorticoid receptor to program growth arrest of acute lymphoblastic leukemia cells
Source: Oncogene. 2025 Feb 14;44(18):1259–71. doi: 10.1038/s41388-025-03305-3 (PMC12048349; doi:10.1038/s41388-025-03305-3)
Supplement: Supplementary file 6 — Supplementary Table ST5 [file 41388_2025_3305_MOESM6_ESM.xlsx]

## Sheet: INFO
Supplementary Table ST5: Lists of identified chromatome members of GR and SUMO2/3.

## Sheet: GR chromatome
Protein ID	Gene	log2FC_GR_DMSO_Dex_vs_GR_DMSO_EtOH	log2FC_GR_SUMOi_EtOH_vs_GR_DMSO_EtOH	log2FC_GR_SUMOi_Dex_vs_GR_ML_792_EtOH	log2FC_GR_SUMOi_Dex_vs_GR_DMSO_EtOH	log2FC_GR_SUMOi_Dex_vs_GR_DMSO_Dex	SUMO_DMSO_average_normalized_intensity_if_IgG_filter_passed	is_coregulator	is_TF
Q9NRG9	AAAS	0	0	100	100	100	0	0	0
Q96IU4	ABHD14B	0.176487	0.067198	0.16241	0.229608	0.0531215	493.065	0	0
Q9UKV3	ACIN1	100	0	100	100	-0.211176	138.414	1	0
P53396	ACLY	-0.275896	0.0472162	-0.664657	-0.61744	-0.341544	707.917	0	0
O00154	ACOT7	0.104674	-100	100	-0.10746	-0.212134	343.307	0	0
P24666	ACP1	100	0	100	100	-0.41819	718.05	0	0
P68032	ACTC1	-100	-0.0326465	-0.941514	-0.97416	100	0	0	0
O96019	ACTL6A	100	0	100	100	-0.358637	636.402	1	0
P55265	ADAR	100	0	100	100	-0.0535303	552.228	1	0
Q9H2P0	ADNP	100	0	100	100	-0.381328	1901.08	1	0
P30566	ADSL	100	0	0	0	-100	307.068	0	0
Q5TGY3	AHDC1	100	0	100	100	-0.386395	140.876	0	1
O00170	AIP	-100	-0.0281182	-100	-100	0	191.106	1	0
Q9ULX6	AKAP8L	100	0	100	100	-0.0410574	112.215	1	0
P14550	AKR1A1	100	0	100	100	-0.508749	476.196	0	0
P15121	AKR1B1	100	0	100	100	-0.453207	606.178	0	0
P04075	ALDOA	-0.725311	0.336275	-1.21232	-0.876043	-0.150732	1436.42	0	0
P09972	ALDOC	-0.803332	-100	100	-0.755356	0.0479759	400.837	0	0
P39687	ANP32A	100	0	0	0	-100	243.458	1	0
Q9BTT0	ANP32E	1.32057	0.0495884	1.19951	1.2491	-0.0714668	1318.02	1	0
P50995	ANXA11	100	0	0	0	-100	257.052	0	0
P09525	ANXA4	100	0	0	0	-100	238.584	1	0
P27695	APEX1	100	0	0	0	-100	473.741	0	0
Q9BZZ5	API5	100	0	100	100	-0.160842	665.49	0	0
P61204	ARF3	100	100	-0.578687	100	-0.176231	101.206	0	0
P52566	ARHGDIB	100	0	100	100	-0.0951497	823.634	0	0
O14497	ARID1A	100	0	100	100	-0.176456	1369.49	1	0
Q8NFD5	ARID1B	100	0	100	100	-0.614785	0	1	0
O15145	ARPC3	-100	-100	0	-100	0	0	0	0
Q9UBL3	ASH2L	100	0	0	0	-100	129.848	1	0
Q8NAA4	ATG16L2	-0.791597	-100	100	-0.466742	0.324855	853.071	0	0
Q9BYV9	BACH2	100	0	0	0	-100	233.289	0	1
O95816	BAG2	-0.535957	0.0718157	-0.869629	-0.797814	-0.261856	0	0	0
O75531	BANF1	100	0	100	100	-0.514074	677.061	1	0
O75934	BCAS2	100	0	100	100	0.222288	375.48	0	0
Q9P287	BCCIP	100	0	0	0	-100	220.272	1	0
Q9H165	BCL11A	100	0	100	100	-0.858233	639.762	0	1
Q4VC05	BCL7A	100	0	100	100	-0.513774	241.035	1	0
Q9NYF8	BCLAF1	100	0	100	100	-0.270313	239.235	1	0
P25440	BRD2	100	0	0	0	-100	232.287	1	0
O60885	BRD4	100	0	100	100	-0.226827	589.298	1	0
O43684	BUB3	0.757066	-0.0811552	0.701391	0.620236	-0.13683	812.171	0	0
E9PRG8	C11orf98	100	0	0	0	-100	104.81	0	0
P0DP23	CALM1	100	0	100	100	-0.370606	442.021	1	0
Q86VP6	CAND1	100	0	100	100	-0.280536	444.45	1	0
P52907	CAPZA1	0	100	-0.867576	100	100	222.29	1	0
Q9Y2V2	CARHSP1	100	0	100	100	-0.599802	304.011	0	0
Q86X55	CARM1	100	0	0	0	-100	288.647	1	0
Q92851	CASP10	-100	-100	100	0.174848	100	26398.2	0	0
O75081	CBFA2T3	0	0	100	100	100	247.637	1	0
Q13951	CBFB	100	0	100	100	-0.278121	524.088	1	0
Q13185	CBX3	1.07476	0.136343	0.700957	0.8373	-0.237461	9251.03	1	0
P45973	CBX5	1.11619	-100	100	0.867528	-0.248666	1384.27	1	0
Q8N163	CCAR2	100	0	100	100	-0.141528	529.504	1	0
O60563	CCNT1	100	0	100	100	-0.414109	169.968	1	0
P50991	CCT4	-0.949328	0.111271	-1.08899	-0.977719	-0.0283917	217.655	1	0
P48643	CCT5	100	0	100	100	-0.0711523	99.3835	0	0
Q99459	CDC5L	100	0	100	100	-0.177328	451.253	1	0
P06493	CDK1	0.611597	-100	100	0.100542	-0.511055	667.845	1	0
P21127	CDK11B	100	0	100	100	0.0700456	667.692	1	0
O14519	CDK2AP1	100	0	0	0	-100	63.151	1	0
Q00534	CDK6	100	0	100	100	-0.434221	479.291	1	0
P50750	CDK9	100	0	100	100	-0.167997	323.766	1	0
O14646	CHD1	100	0	0	0	-100	356.2	1	0
Q14839	CHD4	100	0	100	100	-0.15058	2758.07	1	0
Q8IWX8	CHERP	100	0	100	100	-0.401845	117.491	0	0
Q9UHD1	CHORDC1	-100	-100	0	-100	0	0	0	0
Q9Y3Y2	CHTOP	100	0	100	100	-0.0156831	74.0201	1	0
Q6FI81	CIAPIN1	100	0	100	100	-0.189139	205.705	0	0
Q14011	CIRBP	100	0	100	100	-0.0907248	318.06	0	0
O00299	CLIC1	0.352462	0.169437	0.134976	0.304413	-0.048049	1023.81	1	0
P54105	CLNS1A	100	0	100	100	-0.0687231	0	1	0
Q99829	CPNE1	0.798949	-100	100	0.632121	-0.166827	454.463	0	0
Q10570	CPSF1	100	0	100	100	-0.0479537	286.717	0	0
Q9P2I0	CPSF2	100	0	0	0	-100	224.011	0	0
Q9UKF6	CPSF3	100	0	100	100	-0.47677	220.553	0	0
Q16630	CPSF6	0.849997	-0.268512	1.07852	0.810004	-0.0399932	348.864	1	0
Q8N684	CPSF7	100	0	100	100	0.016046	290.037	0	0
Q92793	CREBBP	100	0	100	100	-0.105058	347.03	1	0
P46109	CRKL	100	0	100	100	-0.430094	431.782	0	0
Q9BZJ0	CRNKL1	100	0	0	0	-100	264.454	0	0
P55060	CSE1L	100	0	100	100	-0.1481	1135.69	1	0
P68400	CSNK2A1	100	0	0	0	-100	315.574	1	0
P67870	CSNK2B	100	0	0	0	-100	119.103	1	0
Q05048	CSTF1	100	0	100	100	0.034947	259.585	0	0
P33240	CSTF2	100	0	0	0	-100	294.266	0	0
Q12996	CSTF3	1.18335	-100	100	1.12748	-0.0558701	325.876	0	0
Q13363	CTBP1	100	0	100	100	-0.328176	1324.44	1	0
P56545	CTBP2	100	0	100	100	-0.513627	510.493	1	0
Q8WYA6	CTNNBL1	100	0	0	0	-100	1069.94	0	0
P39880	CUX1	100	0	0	0	-100	275.799	0	0
Q96EP5	DAZAP1	100	0	100	100	-0.275766	215.011	0	0
Q9UJU6	DBNL	-100	-100	0	-100	0	57.2052	0	0
P61962	DCAF7	100	0	100	100	-0.356457	419.924	1	0
Q16531	DDB1	100	0	0	0	-100	512.029	1	0
Q92499	DDX1	-100	-100	100	-0.100522	100	162.066	1	0
Q92841	DDX17	0.909969	0.134882	0.538186	0.673068	-0.236901	1217.41	1	0
Q9NR30	DDX21	100	100	-2.40208	100	-1.35805	0	1	0
Q9BUQ8	DDX23	100	0	100	100	-0.165226	558.782	0	0
O00148	DDX39A	0.839836	-0.604481	1.3301	0.725624	-0.114213	529.435	0	0
O00571	DDX3X	-100	0.10478	-100	-100	0	200.257	0	0
Q86XP3	DDX42	100	0	100	100	-0.0494779	555.681	0	0
Q7L014	DDX46	100	0	100	100	-0.160811	746.152	0	0
Q9H0S4	DDX47	100	0	100	100	-0.289711	698.379	1	0
P35659	DEK	100	0	100	100	-0.0192017	971.115	1	0
P00374	DHFR	100	0	0	0	-100	433.682	1	0
O43143	DHX15	0.862971	0.349539	0.280528	0.630067	-0.232904	1463.59	0	0
O60231	DHX16	100	0	0	0	-100	319.704	0	0
Q9Y2L1	DIS3	100	0	100	100	-0.0519928	568.427	0	0
P31689	DNAJA1	-0.169911	-0.408106	-0.594081	-1.00219	-0.832275	424.272	0	0
P25685	DNAJB1	100	0	0	0	-100	420.606	1	0
Q99615	DNAJC7	100	0	0	0	-100	251.713	0	0
O75937	DNAJC8	100	0	0	0	-100	521.876	0	0
Q8WXX5	DNAJC9	1.38973	-100	100	1.24415	-0.145577	907.058	0	0
P26358	DNMT1	100	0	100	100	-0.483843	792.334	1	0
P04053	DNTT	100	0	100	100	-0.437818	751.537	1	0
Q9H147	DNTTIP1	100	0	100	100	-0.375416	169.33	1	0
Q7L591	DOK3	0.67456	-100	100	0.38689	-0.28767	506.326	0	0
Q92785	DPF2	100	0	100	100	-0.354828	396.379	1	0
Q01658	DR1	100	0	0	0	-100	204.145	1	0
Q02413	DSG1	-0.745529	-100	0	-100	-100	0	0	0
P15924	DSP	-0.750419	0.457759	-100	-100	-100	0	0	0
Q96G46	DUS3L	100	0	100	100	-0.489481	256.137	0	0
Q6RFH8	DUX4L9	100	0	100	100	-0.256003	1049.9	0	0
P63167	DYNLL1	100	0	0	0	-100	306.651	1	0
Q9UH73	EBF1	2.92223	-100	100	2.21579	-0.706436	1432.94	0	1
P24534	EEF1B2	-100	-0.176786	-100	-100	0	200.47	0	0
Q15029	EFTUD2	0.797148	0.00351679	0.718729	0.722246	-0.0749022	829.177	0	0
Q15056	EIF4H	100	0	100	100	-0.30484	623.57	0	0
Q9BQ52	ELAC2	100	0	100	100	-0.480687	359.514	0	0
P32519	ELF1	100	0	100	100	-0.885065	490.005	0	1
Q09472	EP300	100	0	100	100	-0.308763	251.032	1	0
P11308	ERG	100	0	100	100	-0.392503	464.729	0	1
P84090	ERH	100	0	0	0	-100	290.053	0	0
P10768	ESD	100	0	100	100	-0.424235	374.986	0	0
P62495	ETF1	-100	-100	0	-100	0	69.9514	0	0
Q01844	EWSR1	1.4351	0.173121	1.11814	1.29126	-0.14384	389.176	1	0
P15311	EZR	-100	0.145372	-1.04491	-0.899534	100	198.636	1	0
Q14320	FAM50A	100	0	100	100	-0.495352	210.859	0	0
Q9NVI1	FANCI	100	0	0	0	-100	281.092	1	0
P22087	FBL	100	0	100	100	-0.903919	736.15	1	0
Q9HAH7	FBRS	100	0	0	0	-100	111.007	1	0
P39748	FEN1	0.87419	0.190115	0.231129	0.421244	-0.452946	1853.6	1	0
Q86UX7	FERMT3	-100	0.102874	-100	-100	0	102.793	0	0
Q6UN15	FIP1L1	100	0	100	100	-0.0171274	418.539	0	0
Q00688	FKBP3	-100	-100	0	-100	0	51.1117	0	0
Q13451	FKBP5	0.249814	-0.384772	0.880628	0.495857	0.246042	257.246	1	0
Q5D862	FLG2	-0.238055	-0.026189	-0.204711	-0.2309	0.00715548	81.8327	0	0
Q01543	FLI1	100	0	100	100	-0.186087	399.558	0	1
P02751	FN1	-1.27354	0.442075	-1.27059	-0.828517	0.445026	0	0	0
P85037	FOXK1	100	0	0	0	-100	80.2497	0	1
Q9H334	FOXP1	100	0	0	0	-100	263.127	0	1
Q14331	FRG1	0	0	100	100	100	208.004	0	0
Q96AE4	FUBP1	0.671604	0.153812	0.42393	0.577742	-0.0938619	969.19	0	0
Q96I24	FUBP3	100	0	0	0	-100	0	0	0
P35637	FUS	0.802012	0.251025	0.391205	0.64223	-0.159781	714.059	0	0
P51570	GALK1	0.469536	0.519377	0.0480276	0.567404	0.097868	518.808	0	0
Q86YP4	GATAD2A	100	0	100	100	-0.438586	1263.95	1	0
Q8WXI9	GATAD2B	100	0	0	0	-100	1572.03	1	0
Q04446	GBE1	100	0	100	100	-0.429949	526.069	0	0
P50395	GDI2	-0.924676	0.391227	-2.351	-1.95977	-1.03509	227.059	0	0
P35754	GLRX	100	0	0	0	-100	347.112	0	0
O76003	GLRX3	0	0	100	100	100	439.565	0	0
O60234	GMFG	100	0	100	100	-0.593972	646.174	0	0
P49915	GMPS	1.36583	0.0650537	0.962737	1.02779	-0.338038	1233.23	0	0
P62993	GRB2	100	0	0	0	-100	378.07	0	0
P09211	GSTP1	0.257702	-0.205206	0.345343	0.140137	-0.117565	1101.65	1	0
Q00403	GTF2B	100	0	100	100	-0.323457	681.298	1	0
P78347	GTF2I	0.812269	-0.12171	0.61093	0.48922	-0.323049	8317.91	0	1
Q12789	GTF3C1	100	0	0	0	-100	578.897	1	0
Q9Y5Q9	GTF3C3	100	0	100	100	-0.583992	585.146	1	0
Q9BZE4	GTPBP4	100	0	0	0	-100	389.497	1	0
P04908	H2AC4	-100	-100	0	-100	0	597.222	0	0
P0C0S5	H2AZ1	1.45193	1.16651	-0.0497072	1.11681	-0.335125	849.032	1	0
Q6DN03	H2BC20P	0.305608	0.710106	-0.74344	-0.0333342	-0.338942	1658.73	0	0
P68431	H3C1	100	100	-100	0	-100	314.829	1	0
O14929	HAT1	1.35609	-100	100	1.231	-0.125095	808.941	1	0
P68871	HBB	-1.38387	0.535433	-1.38603	-0.850598	0.533274	0	0	0
P51610	HCFC1	1.80481	-100	100	1.60981	-0.195007	1068.44	1	0
Q13547	HDAC1	1.32353	-0.180361	1.10976	0.929396	-0.394137	3526.55	1	0
Q92769	HDAC2	100	0	0	0	-100	1283.28	1	0
P51858	HDGF	100	0	0	0	-100	401.94	1	0
P49773	HINT1	100	0	100	100	0.0933078	334.883	1	0
P26583	HMGB2	1.50566	0.632123	0.52115	1.15327	-0.352389	1850.63	1	0
O15347	HMGB3	100	0	0	0	-100	447.211	1	0
Q99729	HNRNPAB	0.747918	0.121332	0.493453	0.614785	-0.133133	1143.74	1	0
O14979	HNRNPDL	0.911631	-0.499865	1.21425	0.714381	-0.19725	794.857	1	0
P55795	HNRNPH2	100	0	100	100	-0.0408263	298.658	0	0
P14866	HNRNPL	0.850657	0.0409998	0.552206	0.593206	-0.257451	1642.54	0	0
Q9BUJ2	HNRNPUL1	100	0	100	100	0.01918	319.492	0	0
Q1KMD3	HNRNPUL2	100	0	0	0	-100	611.61	0	0
P0DMV8	HSPA1A	-100	-0.0844943	-100	-100	0	149.794	1	0
P34932	HSPA4	0.977028	-100	100	0.621299	-0.355729	924.636	1	0
P11021	HSPA5	-100	-100	0	-100	0	81.5721	1	0
P41252	IARS1	-100	-100	0	-100	0	0	0	0
Q16666	IFI16	100	0	100	100	-0.113466	847.077	1	0
Q13123	IK	0.535996	-100	100	0.416569	-0.119427	209.116	0	0
Q13422	IKZF1	100	0	100	100	-0.0581649	2890.77	0	1
Q12905	ILF2	0.773342	0.458751	0.232868	0.691619	-0.0817227	1066.72	1	0
Q12906	ILF3	1.0998	0.925632	0.0481954	0.973827	-0.125971	533.426	1	0
Q9H0C8	ILKAP	100	0	100	100	-0.30912	229.031	0	0
Q8IU81	IRF2BP1	100	0	100	100	-0.178748	689.612	1	0
Q7Z5L9	IRF2BP2	100	0	100	100	-0.446508	1385.47	1	0
Q15306	IRF4	100	0	100	100	-0.922997	425.61	0	1
Q9ULR0	ISY1	100	0	0	0	-100	124.424	0	0
P14923	JUP	-1.12041	-100	0	-100	-100	0	1	0
O60341	KDM1A	100	0	100	100	-0.410853	1535.69	1	0
Q7LBC6	KDM3B	100	0	100	100	-1.21978	338.703	1	0
O15550	KDM6A	100	0	100	100	-0.643062	136.682	1	0
Q07666	KHDRBS1	100	0	100	100	-0.0536292	278.531	1	0
O00139	KIF2A	100	0	0	0	-100	371.738	0	0
O14686	KMT2D	100	0	0	0	-100	150.096	1	0
Q14974	KPNB1	-0.758161	-100	100	-0.935475	-0.177313	145.343	1	0
O43813	LANCL1	100	0	100	100	-0.152071	304.877	0	0
Q86U70	LDB1	100	0	100	100	-0.421036	224.533	1	0
P00338	LDHA	-0.672241	0.111109	-0.934212	-0.823103	-0.150862	385.439	0	0
Q9UJU2	LEF1	100	0	100	100	-0.792937	842.664	0	1
P62310	LSM3	0	0	100	100	100	137.547	0	0
P09960	LTA4H	0.608748	-0.27644	0.682759	0.406319	-0.202429	641.801	0	0
Q9NQ29	LUC7L	100	0	0	0	-100	218.964	0	0
Q9Y383	LUC7L2	1.05895	-0.537865	1.633	1.09514	0.036188	514.504	0	0
O95232	LUC7L3	100	0	100	100	-0.0565891	424.806	0	0
O75367	MACROH2A1	100	0	100	100	-0.726273	1579.95	1	0
Q9Y6D9	MAD1L1	100	0	0	0	-100	0	0	0
P61326	MAGOH	100	0	0	0	-100	337.082	0	0
P31153	MAT2A	0.735443	-100	100	0.642461	-0.0929822	770.343	0	0
Q9NZL9	MAT2B	100	0	100	100	0.182167	233.683	0	0
P43243	MATR3	1.04311	0.270681	0.710116	0.980797	-0.062308	867.457	1	0
Q9UBB5	MBD2	100	0	100	100	-0.140249	1212.35	1	0
O95983	MBD3	100	0	100	100	-0.602025	947.578	1	0
P25205	MCM3	0.71759	0.163178	0.321386	0.484564	-0.233026	1772.97	1	0
P33991	MCM4	0.510601	-100	100	0.44893	-0.0616713	976.814	1	0
P33992	MCM5	0.561296	0.0687808	0.41395	0.482731	-0.0785652	2284.77	1	0
Q14566	MCM6	0.535755	0.167079	0.359998	0.527077	-0.00867849	1175.07	1	0
P33993	MCM7	0.672188	-0.00241642	0.632323	0.629906	-0.0422811	1536.93	1	0
Q9BTE3	MCMBP	100	0	100	100	-0.101431	269.441	1	0
Q9HAF1	MEAF6	100	0	100	100	-0.202656	235.175	1	0
Q15648	MED1	100	0	100	100	-0.578427	157.853	1	0
Q9BTT4	MED10	100	0	0	0	-100	0	1	0
Q93074	MED12	100	0	100	100	-0.288005	127.253	1	0
O60244	MED14	100	0	0	0	-100	0	1	0
Q96RN5	MED15	100	0	100	100	-0.416092	0	1	0
Q9Y2X0	MED16	100	0	100	100	-0.211972	0	1	0
Q9NVC6	MED17	100	0	100	100	-0.277223	0	1	0
Q9H944	MED20	0	0	100	100	100	0	1	0
Q13503	MED21	100	0	0	0	-100	0	1	0
Q15528	MED22	100	0	0	0	-100	0	1	0
Q9ULK4	MED23	100	0	100	100	-0.0456297	242.544	1	0
O75448	MED24	100	0	100	100	-0.0269742	0	1	0
Q71SY5	MED25	100	0	100	100	-0.154914	0	1	0
Q6P2C8	MED27	100	0	0	0	-100	0	1	0
Q9NPJ6	MED4	100	0	100	100	-0.377056	104.276	1	0
Q06413	MEF2C	100	0	100	100	-0.6743	379.778	0	1
Q14814	MEF2D	100	0	100	100	-0.200332	466.432	0	1
Q9Y316	MEMO1	100	0	0	0	-100	111.747	0	0
P46013	MKI67	100	0	100	100	-0.452344	697.239	1	0
Q7L9L4	MOB1B	0.0891957	-100	100	-0.0474701	-0.136666	378.768	0	0
Q00013	MPP1	100	0	100	100	-0.376529	540.806	0	0
P49959	MRE11	100	0	100	100	0.0186116	361.771	0	0
Q9UKD2	MRTO4	100	0	100	100	-0.360448	201.25	0	0
Q13330	MTA1	100	0	0	0	-100	1693.71	1	0
O94776	MTA2	1.18616	-0.0744339	0.846149	0.771715	-0.414441	3851.03	1	0
P11586	MTHFD1	-100	-0.26675	-100	-100	0	140.459	0	0
P58546	MTPN	0.13952	0.0318095	-0.0951409	-0.0633313	-0.202852	797.011	1	0
P42285	MTREX	100	0	100	100	-0.381152	404.749	0	0
P10242	MYB	100	0	0	0	-100	304.043	0	1
O14950	MYL12B	-100	-0.046829	-100	-100	0	156.946	0	0
P60660	MYL6	-1.54437	0.331978	-1.61098	-1.279	0.265372	198.593	1	0
Q9NR45	NANS	100	0	100	100	-1.22851	404.453	0	0
P55209	NAP1L1	-100	0.223413	-100	-100	0	223.856	1	0
P54920	NAPA	100	0	0	0	-100	325.208	0	0
P49321	NASP	100	0	100	100	-0.151056	538.642	0	0
Q09161	NCBP1	100	0	100	100	-0.32278	482.344	0	0
P52298	NCBP2	100	0	100	100	-0.130922	120.704	0	0
Q53F19	NCBP3	100	0	0	0	-100	157.261	0	0
Q15788	NCOA1	100	0	100	100	-0.248454	0	1	0
Q15596	NCOA2	100	0	100	100	-0.140573	0	1	0
Q9Y6Q9	NCOA3	100	0	100	100	-0.133369	206.333	1	0
Q9HCD5	NCOA5	100	0	0	0	-100	0	1	0
O75376	NCOR1	100	0	100	100	-0.321484	247.186	1	0
Q9Y618	NCOR2	100	0	0	0	-100	123.538	1	0
Q9UN36	NDRG2	100	0	100	100	0.548564	20943.4	0	0
Q9H3P2	NELFA	100	0	100	100	-0.468692	521.975	1	0
Q8WX92	NELFB	100	0	0	0	-100	344.926	1	0
Q8IXH7	NELFCD	100	0	100	100	-0.365941	871.97	1	0
P18615	NELFE	100	0	100	100	-0.549593	165.044	1	0
Q12857	NFIA	100	0	0	0	-100	0	0	1
Q6KC79	NIPBL	100	0	0	0	-100	70.1652	1	0
P15531	NME1	-0.253621	0.193426	-0.678117	-0.484692	-0.231071	1277.56	0	0
P22392	NME2	100	100	-100	0	-100	599.252	1	0
Q9Y314	NOSIP	100	0	100	100	-0.387703	833.236	0	0
P06748	NPM1	100	100	-1.30093	100	-0.823426	1343.11	1	0
P04150	NR3C1	-0.888218	-0.0549861	-1.01342	-1.06841	-0.180192	0	0	1
P48552	NRIP1	100	0	0	0	-100	510.996	1	0
Q08J23	NSUN2	100	0	100	100	-0.0511688	696.843	1	0
Q9Y266	NUDC	100	0	0	0	-100	67.3911	0	0
O43809	NUDT21	1.09914	-0.0291098	0.982656	0.953546	-0.145594	720.454	0	0
Q14980	NUMA1	0.821946	-0.258043	1.05766	0.799614	-0.0223315	1434.21	0	0
P57740	NUP107	100	0	0	0	-100	240.894	1	0
P49790	NUP153	-0.0114599	-100	0	-100	-100	0	0	0
O75694	NUP155	-1.15435	0.176123	-1.26276	-1.08664	0.067715	0	1	0
Q92621	NUP205	-0.897646	-100	100	-0.930056	-0.0324099	0	1	0
Q8TEM1	NUP210	-1.12241	0.221353	-1.22554	-1.00418	0.11823	0	0	0
Q8NFH5	NUP35	-100	-100	100	-1.19658	100	0	1	0
Q9UKX7	NUP50	100	100	0.661932	100	-0.265329	390.596	0	0
Q7Z3B4	NUP54	-1.28478	-0.012024	-1.12816	-1.14019	0.144596	0	0	0
Q9BVL2	NUP58	-1.5272	-100	0	-100	-100	0	0	0
Q8N1F7	NUP93	-0.275609	0.0922307	-0.320978	-0.228747	0.0468621	571.009	1	0
P52948	NUP98	-1.1899	0.254094	-1.58885	-1.33476	-0.144862	0	1	0
Q9UBU9	NXF1	100	0	100	100	-0.0990953	113.707	1	0
O15294	OGT	1.54576	-100	100	1.38971	-0.156053	786.022	1	0
Q96FW1	OTUB1	100	0	100	100	0.20659	519.283	0	0
Q9UQ80	PA2G4	-100	-0.224688	-100	-100	0	414.018	1	0
Q86U42	PABPN1	0.90419	-100	100	0.92399	0.0197995	376.525	0	0
P22234	PAICS	-100	-0.227707	-100	-100	0	405.109	0	0
Q9HBE1	PATZ1	100	0	0	0	-100	312.83	0	0
Q02548	PAX5	1.64316	-100	0	-100	-100	544.344	0	1
Q6ZW49	PAXIP1	100	0	100	100	-0.638174	142.838	1	0
Q86U86	PBRM1	100	0	0	0	-100	633.049	1	0
P12004	PCNA	100	0	0	0	-100	858.849	1	0
Q8WW12	PCNP	100	0	0	0	-100	272.191	0	0
O75340	PDCD6	100	0	0	0	-100	151.343	0	0
Q29RF7	PDS5A	100	0	0	0	-100	418.783	1	0
P30086	PEBP1	0.627842	0.269447	0.145892	0.415339	-0.212503	1111.94	0	0
Q9UBV8	PEF1	100	0	0	0	-100	70.936	0	0
Q9UHV9	PFDN2	-0.221313	-100	0	-100	-100	324.249	1	0
O15212	PFDN6	-0.749238	-100	0	-100	-100	185.136	1	0
P52209	PGD	-0.6148	0.13479	-0.862235	-0.727445	-0.112645	954.018	0	0
O75925	PIAS1	100	0	100	100	-0.502162	1326.27	1	0
Q13526	PIN1	100	0	100	100	0.0311487	439.644	1	0
O43660	PLRG1	100	0	0	0	-100	170.17	0	0
Q9H307	PNN	1.43447	0.538578	0.829571	1.36815	-0.0663206	436.367	0	0
P00491	PNP	100	0	0	0	-100	257.109	0	0
Q7Z3K3	POGZ	100	0	100	100	-0.375015	1929.18	0	0
P28340	POLD1	100	0	100	100	-0.612313	513.952	1	0
Q9BY77	POLDIP3	100	0	100	100	-0.0959632	120.563	0	0
P24928	POLR2A	100	0	0	0	-100	250.643	0	0
P30876	POLR2B	100	0	0	0	-100	285.119	0	0
O43447	PPIH	100	0	100	100	-0.493109	497.403	0	0
Q9H2H8	PPIL3	100	0	100	100	-0.125104	241.283	0	0
O15355	PPM1G	100	0	100	100	-0.181651	450.892	1	0
P62136	PPP1CA	100	0	100	100	-0.3561	657.389	1	0
P62714	PPP2CB	100	0	0	0	-100	329.568	1	0
Q6IN85	PPP4R3A	100	0	0	0	-100	269.545	0	0
P53041	PPP5C	-100	0.0454695	-100	-100	0	0	0	0
Q96BP3	PPWD1	100	0	0	0	-100	74.5928	0	0
P30041	PRDX6	100	0	0	0	-100	449.389	0	0
P78527	PRKDC	0.447238	0.395065	0.0705175	0.465582	0.0183441	765.655	1	0
Q99873	PRMT1	100	100	0.117211	100	-0.125916	974.632	1	0
Q8WWY3	PRPF31	100	0	100	100	0.0390076	658.822	0	0
O43172	PRPF4	100	0	100	100	-0.393854	567.38	0	0
O75400	PRPF40A	0.517462	-0.199662	0.603058	0.403396	-0.114066	437.455	0	0
Q13523	PRPF4B	100	0	100	100	-0.16996	143.104	0	0
O94906	PRPF6	100	0	100	100	-0.131124	514.641	0	0
Q6P2Q9	PRPF8	100	0	100	100	0.0683431	773.344	0	0
O75475	PSIP1	100	0	100	100	-0.211229	192.67	1	0
P25789	PSMA4	-100	-100	100	-0.524417	100	257.088	0	0
P28066	PSMA5	100	0	0	0	-100	212.845	0	0
P60900	PSMA6	100	0	0	0	-100	482.895	0	0
O14818	PSMA7	100	0	0	0	-100	462.036	0	0
O00233	PSMD9	100	0	0	0	-100	189.558	1	0
P61289	PSME3	100	100	1.04331	100	-0.20429	1087.1	0	0
Q8WXF1	PSPC1	1.22935	0.140589	1.17602	1.31661	0.0872532	526.631	0	0
P26599	PTBP1	1.2077	-0.279089	1.39612	1.11703	-0.0906723	752.97	0	0
Q9UHX1	PUF60	100	0	100	100	-0.201955	570.578	0	0
Q96PZ0	PUS7	100	0	0	0	-100	309.792	0	0
Q2TAL8	QRICH1	100	0	0	0	-100	276.024	0	0
Q92878	RAD50	100	0	100	100	-0.180339	407.628	1	0
Q9Y4B4	RAD54L2	100	0	0	0	-100	888.137	1	0
P78406	RAE1	100	0	100	100	-0.196524	129.961	0	0
Q9UKM9	RALY	-1.84269	-0.13479	-1.74302	-1.87781	-0.0351206	410.159	0	0
P43487	RANBP1	-100	0.218605	-100	-100	0	0	0	0
Q8IY67	RAVER1	100	0	0	0	-100	100.656	0	0
P06400	RB1	100	0	100	100	0.229216	423.571	1	0
Q09028	RBBP4	100	0	100	100	-0.19964	4562.49	1	0
Q15291	RBBP5	100	0	0	0	-100	180.557	1	0
Q16576	RBBP7	100	0	100	100	-0.177932	761.933	1	0
P98175	RBM10	100	0	100	100	-0.0649533	266.802	0	0
Q9NTZ6	RBM12	100	0	100	100	-0.0975816	341.657	0	0
Q96PK6	RBM14	0.992961	0.261255	0.760513	1.02177	0.0288064	443.991	1	0
Q96I25	RBM17	100	0	100	100	-0.336798	318.29	0	0
Q9NW64	RBM22	100	0	100	100	-0.727626	397.813	0	0
P49756	RBM25	100	0	0	0	-100	229.981	1	0
Q14498	RBM39	0.749948	0.0085328	0.551037	0.559569	-0.190378	1211.2	1	0
Q9BWF3	RBM4	100	0	100	100	0.500875	22597.8	0	0
Q9BTD8	RBM42	100	0	0	0	-100	50.6002	0	0
P52756	RBM5	100	0	100	100	-0.229278	281.063	0	0
Q9Y5S9	RBM8A	100	0	100	100	-0.257	472.036	0	0
P18754	RCC1	100	0	0	0	-100	467.42	1	0
Q9P258	RCC2	100	0	100	100	-0.48002	1067.31	0	0
Q9UKL0	RCOR1	100	0	100	100	-0.54937	2227.6	1	0
P46063	RECQL	100	0	100	100	-0.622471	813.25	0	0
Q9P2R6	RERE	100	0	0	0	-100	251.447	1	0
P35249	RFC4	100	0	100	100	-0.273003	598.056	1	0
P40937	RFC5	1.56637	-100	100	1.2761	-0.290277	596.549	1	0
Q5UIP0	RIF1	100	0	0	0	-100	576.753	1	0
Q5VTR2	RNF20	100	0	100	100	0.0395193	272.045	1	0
O75150	RNF40	100	0	100	100	-0.664484	359.752	1	0
P13489	RNH1	0.764675	0.135625	0.439145	0.57477	-0.189906	764.901	0	0
O43148	RNMT	100	0	0	0	-100	306.429	0	0
Q15287	RNPS1	100	0	100	100	-0.225605	537.873	0	0
P27694	RPA1	1.25489	-100	100	1.01872	-0.23617	1733.3	1	0
P15927	RPA2	100	0	100	100	-0.152853	557.55	1	0
P35244	RPA3	100	0	100	100	-0.632429	630.625	1	0
Q96P16	RPRD1A	100	0	0	0	-100	233.391	1	0
Q9NQG5	RPRD1B	100	0	100	100	-0.368703	326.655	1	0
Q5VT52	RPRD2	100	0	0	0	-100	0	0	0
Q7L4I2	RSRC2	100	0	0	0	-100	156.203	0	0
Q92541	RTF1	100	0	100	100	-0.215309	443.056	1	0
Q9Y224	RTRAF	100	0	0	0	-100	345.293	1	0
Q01196	RUNX1	100	0	100	100	-0.383421	908.338	0	1
Q9Y230	RUVBL2	0.1188	0.147008	-0.22054	-0.0735318	-0.192332	1779	1	0
P28702	RXRB	100	0	0	0	-100	265.231	0	1
Q15424	SAFB	100	0	0	0	-100	205.648	1	0
Q14151	SAFB2	100	0	0	0	-100	237.409	1	0
Q9UHR5	SAP30BP	100	0	0	0	-100	231.846	1	0
P82979	SARNP	100	0	100	100	-0.0873328	668.413	0	0
O43290	SART1	100	0	100	100	-0.0359482	437.781	0	0
Q15020	SART3	100	0	0	0	-100	353.759	0	0
A3KN83	SBNO1	100	0	100	100	-0.3716	404.562	0	0
P49903	SEPHS1	100	0	0	0	-100	167.115	0	0
Q01105	SET	0.765993	-100	100	0.574596	-0.191397	1930.94	1	0
Q15637	SF1	0.767487	-0.0436794	0.659645	0.615966	-0.151521	438.492	0	0
Q15459	SF3A1	1.22725	0.0365797	0.951309	0.987889	-0.239361	320.823	0	0
Q12874	SF3A3	0.721069	-100	100	0.448952	-0.272117	473.513	0	0
O75533	SF3B1	100	0	100	100	-0.200923	496.42	0	0
Q13435	SF3B2	0.786874	-100	100	0.764481	-0.0223938	358.089	0	0
Q15393	SF3B3	0.740314	0.0439942	0.612924	0.656918	-0.0833958	824.123	0	0
Q15427	SF3B4	100	0	0	0	-100	177.472	0	0
Q9Y3B4	SF3B6	1.04847	-100	100	0.815604	-0.232864	396.716	0	0
Q96ST3	SIN3A	100	0	0	0	-100	519.208	1	0
P63208	SKP1	100	0	0	0	-100	365.325	1	0
P51531	SMARCA2	100	0	100	100	-0.508371	253.188	1	0
P51532	SMARCA4	2.67981	-100	100	2.28389	-0.395922	730.759	1	0
O60264	SMARCA5	100	0	100	100	-0.225	1108.38	1	0
Q12824	SMARCB1	100	0	100	100	-0.593212	528.527	1	0
Q92922	SMARCC1	100	0	100	100	-0.392005	651.084	1	0
Q8TAQ2	SMARCC2	2.24246	-0.614743	2.38165	1.76691	-0.475557	902.48	1	0
Q96GM5	SMARCD1	100	0	100	100	-0.330337	243.505	1	0
Q92925	SMARCD2	100	0	100	100	-0.346194	393.258	1	0
Q969G3	SMARCE1	2.55903	-100	100	2.14109	-0.417948	724.82	1	0
Q14683	SMC1A	100	0	100	100	-0.127232	583.249	1	0
O95347	SMC2	0.233848	-100	100	0.153033	-0.0808147	386.574	1	0
Q9UQE7	SMC3	100	0	100	100	-0.129942	546.604	1	0
Q9NTJ3	SMC4	0.0755048	-100	100	0.0769386	0.00143382	455.488	1	0
O75940	SMNDC1	0	0	100	100	100	456.068	0	0
Q2TAY7	SMU1	100	0	100	100	-0.00993743	586.859	0	0
Q7KZF4	SND1	0	100	-100	0	0	117.326	1	0
O75643	SNRNP200	0.858465	-100	100	0.706696	-0.151769	553.298	0	0
Q96DI7	SNRNP40	100	0	100	100	-0.319315	350.634	0	0
P08621	SNRNP70	1.08324	0.0935798	0.856727	0.950307	-0.13293	716.133	0	0
P09661	SNRPA1	0.669094	-100	100	0.521237	-0.147857	361.733	0	0
P14678	SNRPB	100	0	100	100	-0.117544	271.597	0	0
P62314	SNRPD1	100	0	100	100	-0.219619	181.747	0	0
P62316	SNRPD2	1.61378	0.0917892	1.29254	1.38433	-0.22945	507.877	0	0
P62304	SNRPE	0.42479	-0.172054	0.549977	0.377923	-0.0468675	679.688	0	0
A8MWD9	SNRPGP15	100	0	100	100	-0.47099	257.725	0	0
P55769	SNU13	100	0	100	100	-0.370667	139.336	0	0
Q13573	SNW1	100	0	100	100	-0.443869	300.466	0	0
P18583	SON	100	0	0	0	-100	200.784	1	0
Q00796	SORD	0.397414	-0.377671	0.174791	-0.20288	-0.600294	561.498	0	0
Q8WXA9	SREK1	100	0	0	0	-100	92.9719	0	0
P30626	SRI	100	0	100	100	0.0200833	327.846	1	0
P19623	SRM	100	0	100	100	-1.08692	398.103	0	0
P37108	SRP14	100	0	0	0	-100	665.346	1	0
Q9UQ35	SRRM2	100	0	100	100	-0.146637	451	0	0
Q9BXP5	SRRT	100	0	100	100	-0.293367	205.695	0	0
O75494	SRSF10	1.24435	0.197381	0.882013	1.07939	-0.164954	253.621	1	0
Q05519	SRSF11	100	0	100	100	-0.294845	463.398	0	0
Q01130	SRSF2	0.866366	-100	100	0.710239	-0.156127	426.088	0	0
Q13242	SRSF9	0.806125	-0.582491	1.34852	0.76603	-0.0400957	608.066	0	0
P05455	SSB	100	0	100	100	-0.419633	414.798	1	0
P81877	SSBP2	100	0	100	100	-0.207456	207.708	1	0
Q08945	SSRP1	1.27843	0.80497	0.233296	1.03827	-0.240167	1404.24	1	0
P50502	ST13	-0.90922	-0.149161	-1.02368	-1.17284	-0.263625	605.112	0	0
P31948	STIP1	-0.852171	0.0571814	-0.970784	-0.913602	-0.061431	1226.24	0	0
Q15208	STK38	100	0	0	0	-100	95.4853	0	0
P16949	STMN1	-0.61517	0.386938	-1.21534	-0.828404	-0.213233	1100.29	0	0
P53999	SUB1	100	100	-0.126664	100	-0.531724	877.516	1	0
Q8IWZ8	SUGP1	100	0	100	100	-0.400162	350.833	0	0
P61956	SUMO2	100	0	0	0	-100	755.722	1	0
P55854	SUMO3	1.82125	-0.518814	-100	-100	-100	20782	0	0
Q9Y5B9	SUPT16H	0.780715	0.574318	0.0251992	0.599517	-0.181197	1570.26	1	0
O00267	SUPT5H	100	0	100	100	-0.422646	437.213	1	0
P43405	SYK	100	0	0	0	-100	222.249	1	0
Q92797	SYMPK	100	0	0	0	-100	166.144	0	0
O60506	SYNCRIP	0.0666743	-0.506977	0.667904	0.160927	0.0942528	0	0	0
Q92804	TAF15	100	0	100	100	-0.322103	103.205	1	0
P37802	TAGLN2	0.455811	-0.0973178	0.125149	0.027831	-0.42798	556.559	0	0
P37837	TALDO1	100	0	0	0	-100	295.037	0	0
Q13148	TARDBP	100	0	100	100	-0.193383	642.489	1	0
O75347	TBCA	-100	-100	100	-0.0263737	100	279.708	0	0
Q99426	TBCB	100	0	100	100	-0.205973	155.371	0	0
Q9BZK7	TBL1XR1	100	0	100	100	-0.798128	418.711	1	0
Q12788	TBL3	100	0	0	0	-100	342.659	0	0
P23193	TCEA1	1.32656	-100	100	1.15449	-0.172066	1010.36	1	0
O14776	TCERG1	100	0	100	100	-0.0277485	86.928	1	0
Q99081	TCF12	100	0	100	100	0.13541	360.07	0	1
P15923	TCF3	100	0	0	0	-100	113.121	0	1
P15884	TCF4	100	0	100	100	-0.0765414	164.452	0	1
P56279	TCL1A	100	0	0	0	-100	53.5481	0	0
Q9NYB0	TERF2IP	100	0	0	0	-100	210.198	1	0
Q9NXF1	TEX10	100	0	100	100	-0.120352	0	1	0
Q01664	TFAP4	100	0	0	0	-100	397.757	0	1
Q86W42	THOC6	100	0	0	0	-100	400.586	0	0
Q9Y2W1	THRAP3	100	0	100	100	0.0217811	532.643	1	0
Q9NXG2	THUMPD1	0	0	100	100	100	190.238	0	0
P31483	TIA1	100	0	100	100	-0.128187	245.155	0	0
Q9NQ88	TIGAR	100	0	0	0	-100	146.289	0	0
Q9UNS1	TIMELESS	100	0	0	0	-100	316.406	1	0
P29401	TKT	0.929479	0.23704	0.235002	0.472043	-0.457436	3997.47	1	0
Q04727	TLE4	100	0	100	100	-0.25773	674.269	1	0
Q9Y490	TLN1	-100	-0.103524	-100	-100	0	184.483	1	0
P42166	TMPO	0.983727	-100	100	0.742289	-0.241438	1025.42	0	0
Q92973	TNPO1	-0.0714207	-0.126138	-0.133214	-0.259351	-0.187931	319.839	0	0
P11388	TOP2A	100	0	100	100	-0.415293	1185.15	1	0
Q02880	TOP2B	0.87036	0.886561	-0.237465	0.649096	-0.221264	3496.71	1	0
P60174	TPI1	100	0	0	0	-100	366.927	1	0
P67936	TPM4	-100	0.208142	-100	-100	0	190.228	0	0
P12270	TPR	0.0496998	-0.0619577	-0.0346127	-0.0965704	-0.14627	457.201	1	0
Q13595	TRA2A	0.839833	-100	100	0.74184	-0.0979936	351.933	0	0
P62995	TRA2B	0.728735	0.088184	0.456342	0.544526	-0.184209	760.298	0	0
Q96PN7	TRERF1	100	0	0	0	-100	0	1	0
Q8IYM9	TRIM22	100	0	0	0	-100	472.173	1	0
O15164	TRIM24	100	0	100	100	-0.388975	1356.72	1	0
Q13263	TRIM28	1.0637	0.0087663	0.843752	0.852518	-0.211187	8524.83	1	0
Q9UPN9	TRIM33	100	0	100	100	0.102057	2197.83	1	0
Q9Y4A5	TRRAP	100	0	100	100	-0.43382	462.559	1	0
Q14166	TTLL12	100	0	100	100	0.0683954	456.031	0	0
Q13885	TUBB2A	0	100	-100	0	0	0	0	0
P10599	TXN	0.139	-100	100	0.0234103	-0.115589	409.74	1	0
Q9BRA2	TXNDC17	100	0	100	100	0.0237191	482.337	0	0
Q01081	U2AF1	100	0	0	0	-100	95.7009	0	0
P26368	U2AF2	100	0	100	100	0.0264392	430.725	0	0
O15042	U2SURP	100	0	100	100	-0.111938	458.761	0	0
P22314	UBA1	100	0	100	100	-0.126797	591.693	0	0
P0CG47	UBB	-0.286721	0.361485	-0.739711	-0.378226	-0.0915056	1945.21	1	0
P61081	UBE2M	0	0	100	100	100	205.782	0	0
Q16763	UBE2S	100	0	0	0	-100	272.744	0	0
P17480	UBTF	100	0	100	100	-0.263803	744.687	0	0
Q04323	UBXN1	100	0	100	100	-0.0447811	238.703	0	0
Q96T88	UHRF1	1.03954	1.01367	-0.211194	0.802473	-0.237064	1571.6	1	0
P51784	USP11	100	0	100	100	-0.298583	556.609	1	0
Q53GS9	USP39	100	0	100	100	-0.120652	585.094	0	0
P45974	USP5	100	0	100	100	-0.026141	676.697	0	0
Q93009	USP7	100	0	100	100	-0.209659	757.588	1	0
O75351	VPS4B	100	0	100	100	-0.100983	209.39	0	0
Q9Y2W2	WBP11	100	0	0	0	-100	110.07	0	0
O75717	WDHD1	100	0	0	0	-100	337.568	0	0
O75083	WDR1	-1.26442	0.130345	-1.44247	-1.31212	-0.0477033	577.44	0	0
Q9BV38	WDR18	100	0	0	0	-100	180.504	1	0
P61964	WDR5	100	0	100	100	-0.590195	1280.06	1	0
Q9NW82	WDR70	100	0	0	0	-100	401.02	0	0
Q6UXN9	WDR82	0	0	100	100	100	419.344	1	0
Q96S55	WRNIP1	100	0	100	100	-0.277237	514.549	0	0
O14980	XPO1	0.0235476	0.0345852	0.00426454	0.0388497	0.0153021	884.701	1	0
Q9HAV4	XPO5	100	0	0	0	-100	242.448	0	0
O43592	XPOT	100	0	0	0	-100	218.026	0	0
P13010	XRCC5	1.03913	0.325028	0.501336	0.826364	-0.212768	3982.76	1	0
P12956	XRCC6	0.751513	0.270783	0.31968	0.590463	-0.16105	3246.55	1	0
Q9H0D6	XRN2	100	0	100	100	-0.348761	505.468	1	0
P49750	YLPM1	100	0	0	0	-100	0	1	0
P62258	YWHAE	100	100	0.373201	100	0.00485337	491.885	1	0
P61981	YWHAG	-0.640586	-100	100	-0.770557	-0.12997	214.327	1	0
P27348	YWHAQ	100	0	100	100	0.134121	158.11	1	0
P63104	YWHAZ	100	0	100	100	0.268319	636.543	1	0
P25490	YY1	100	0	100	100	-0.0494228	151.063	0	1
O75152	ZC3H11A	100	0	100	100	-0.393015	350.218	0	0
Q86VM9	ZC3H18	100	0	0	0	-100	81.8601	0	0
O60315	ZEB2	100	0	100	100	-0.09707	1296.15	0	0
Q9Y6X8	ZHX2	100	0	100	100	-0.264493	820.764	0	1
Q9ULJ6	ZMIZ1	100	0	0	0	-100	0	1	0
O43670	ZNF207	100	0	100	100	-0.120733	186.458	1	0
O75362	ZNF217	100	0	0	0	-100	663.904	0	1
Q5BKZ1	ZNF326	100	0	100	100	0.258075	147.942	1	0

## Sheet: GR Dex-induced chromatome
Protein ID	Gene	log2FC_GR_DMSO_Dex_vs_GR_DMSO_EtOH	log2FC_GR_SUMOi_EtOH_vs_GR_DMSO_EtOH	log2FC_GR_SUMOi_Dex_vs_GR_ML_792_EtOH	log2FC_GR_SUMOi_Dex_vs_GR_DMSO_EtOH	log2FC_GR_SUMOi_Dex_vs_GR_DMSO_Dex	SUMO_DMSO_average_normalized_intensity_if_IgG_filter_passed	is_coregulator	is_TF
Q9UKV3	ACIN1	100	0	100	100	-0.211176	138.414	1	0
P24666	ACP1	100	0	100	100	-0.41819	718.05	0	0
O96019	ACTL6A	100	0	100	100	-0.358637	636.402	1	0
P55265	ADAR	100	0	100	100	-0.0535303	552.228	1	0
Q9H2P0	ADNP	100	0	100	100	-0.381328	1901.08	1	0
P30566	ADSL	100	0	0	0	-100	307.068	0	0
Q5TGY3	AHDC1	100	0	100	100	-0.386395	140.876	0	1
Q9ULX6	AKAP8L	100	0	100	100	-0.0410574	112.215	1	0
P14550	AKR1A1	100	0	100	100	-0.508749	476.196	0	0
P15121	AKR1B1	100	0	100	100	-0.453207	606.178	0	0
P39687	ANP32A	100	0	0	0	-100	243.458	1	0
Q9BTT0	ANP32E	1.32057	0.0495884	1.19951	1.2491	-0.0714668	1318.02	1	0
P50995	ANXA11	100	0	0	0	-100	257.052	0	0
P09525	ANXA4	100	0	0	0	-100	238.584	1	0
P27695	APEX1	100	0	0	0	-100	473.741	0	0
Q9BZZ5	API5	100	0	100	100	-0.160842	665.49	0	0
P61204	ARF3	100	100	-0.578687	100	-0.176231	101.206	0	0
P52566	ARHGDIB	100	0	100	100	-0.0951497	823.634	0	0
O14497	ARID1A	100	0	100	100	-0.176456	1369.49	1	0
Q8NFD5	ARID1B	100	0	100	100	-0.614785	0	1	0
Q9UBL3	ASH2L	100	0	0	0	-100	129.848	1	0
Q9BYV9	BACH2	100	0	0	0	-100	233.289	0	1
O75531	BANF1	100	0	100	100	-0.514074	677.061	1	0
O75934	BCAS2	100	0	100	100	0.222288	375.48	0	0
Q9P287	BCCIP	100	0	0	0	-100	220.272	1	0
Q9H165	BCL11A	100	0	100	100	-0.858233	639.762	0	1
Q4VC05	BCL7A	100	0	100	100	-0.513774	241.035	1	0
Q9NYF8	BCLAF1	100	0	100	100	-0.270313	239.235	1	0
P25440	BRD2	100	0	0	0	-100	232.287	1	0
O60885	BRD4	100	0	100	100	-0.226827	589.298	1	0
O43684	BUB3	0.757066	-0.0811552	0.701391	0.620236	-0.13683	812.171	0	0
E9PRG8	C11orf98	100	0	0	0	-100	104.81	0	0
P0DP23	CALM1	100	0	100	100	-0.370606	442.021	1	0
Q86VP6	CAND1	100	0	100	100	-0.280536	444.45	1	0
Q9Y2V2	CARHSP1	100	0	100	100	-0.599802	304.011	0	0
Q86X55	CARM1	100	0	0	0	-100	288.647	1	0
Q13951	CBFB	100	0	100	100	-0.278121	524.088	1	0
Q13185	CBX3	1.07476	0.136343	0.700957	0.8373	-0.237461	9251.03	1	0
P45973	CBX5	1.11619	-100	100	0.867528	-0.248666	1384.27	1	0
Q8N163	CCAR2	100	0	100	100	-0.141528	529.504	1	0
O60563	CCNT1	100	0	100	100	-0.414109	169.968	1	0
P48643	CCT5	100	0	100	100	-0.0711523	99.3835	0	0
Q99459	CDC5L	100	0	100	100	-0.177328	451.253	1	0
P06493	CDK1	0.611597	-100	100	0.100542	-0.511055	667.845	1	0
P21127	CDK11B	100	0	100	100	0.0700456	667.692	1	0
O14519	CDK2AP1	100	0	0	0	-100	63.151	1	0
Q00534	CDK6	100	0	100	100	-0.434221	479.291	1	0
P50750	CDK9	100	0	100	100	-0.167997	323.766	1	0
O14646	CHD1	100	0	0	0	-100	356.2	1	0
Q14839	CHD4	100	0	100	100	-0.15058	2758.07	1	0
Q8IWX8	CHERP	100	0	100	100	-0.401845	117.491	0	0
Q9Y3Y2	CHTOP	100	0	100	100	-0.0156831	74.0201	1	0
Q6FI81	CIAPIN1	100	0	100	100	-0.189139	205.705	0	0
Q14011	CIRBP	100	0	100	100	-0.0907248	318.06	0	0
P54105	CLNS1A	100	0	100	100	-0.0687231	0	1	0
Q99829	CPNE1	0.798949	-100	100	0.632121	-0.166827	454.463	0	0
Q10570	CPSF1	100	0	100	100	-0.0479537	286.717	0	0
Q9P2I0	CPSF2	100	0	0	0	-100	224.011	0	0
Q9UKF6	CPSF3	100	0	100	100	-0.47677	220.553	0	0
Q16630	CPSF6	0.849997	-0.268512	1.07852	0.810004	-0.0399932	348.864	1	0
Q8N684	CPSF7	100	0	100	100	0.016046	290.037	0	0
Q92793	CREBBP	100	0	100	100	-0.105058	347.03	1	0
P46109	CRKL	100	0	100	100	-0.430094	431.782	0	0
Q9BZJ0	CRNKL1	100	0	0	0	-100	264.454	0	0
P55060	CSE1L	100	0	100	100	-0.1481	1135.69	1	0
P68400	CSNK2A1	100	0	0	0	-100	315.574	1	0
P67870	CSNK2B	100	0	0	0	-100	119.103	1	0
Q05048	CSTF1	100	0	100	100	0.034947	259.585	0	0
P33240	CSTF2	100	0	0	0	-100	294.266	0	0
Q12996	CSTF3	1.18335	-100	100	1.12748	-0.0558701	325.876	0	0
Q13363	CTBP1	100	0	100	100	-0.328176	1324.44	1	0
P56545	CTBP2	100	0	100	100	-0.513627	510.493	1	0
Q8WYA6	CTNNBL1	100	0	0	0	-100	1069.94	0	0
P39880	CUX1	100	0	0	0	-100	275.799	0	0
Q96EP5	DAZAP1	100	0	100	100	-0.275766	215.011	0	0
P61962	DCAF7	100	0	100	100	-0.356457	419.924	1	0
Q16531	DDB1	100	0	0	0	-100	512.029	1	0
Q92841	DDX17	0.909969	0.134882	0.538186	0.673068	-0.236901	1217.41	1	0
Q9NR30	DDX21	100	100	-2.40208	100	-1.35805	0	1	0
Q9BUQ8	DDX23	100	0	100	100	-0.165226	558.782	0	0
O00148	DDX39A	0.839836	-0.604481	1.3301	0.725624	-0.114213	529.435	0	0
Q86XP3	DDX42	100	0	100	100	-0.0494779	555.681	0	0
Q7L014	DDX46	100	0	100	100	-0.160811	746.152	0	0
Q9H0S4	DDX47	100	0	100	100	-0.289711	698.379	1	0
P35659	DEK	100	0	100	100	-0.0192017	971.115	1	0
P00374	DHFR	100	0	0	0	-100	433.682	1	0
O43143	DHX15	0.862971	0.349539	0.280528	0.630067	-0.232904	1463.59	0	0
O60231	DHX16	100	0	0	0	-100	319.704	0	0
Q9Y2L1	DIS3	100	0	100	100	-0.0519928	568.427	0	0
P25685	DNAJB1	100	0	0	0	-100	420.606	1	0
Q99615	DNAJC7	100	0	0	0	-100	251.713	0	0
O75937	DNAJC8	100	0	0	0	-100	521.876	0	0
Q8WXX5	DNAJC9	1.38973	-100	100	1.24415	-0.145577	907.058	0	0
P26358	DNMT1	100	0	100	100	-0.483843	792.334	1	0
P04053	DNTT	100	0	100	100	-0.437818	751.537	1	0
Q9H147	DNTTIP1	100	0	100	100	-0.375416	169.33	1	0
Q7L591	DOK3	0.67456	-100	100	0.38689	-0.28767	506.326	0	0
Q92785	DPF2	100	0	100	100	-0.354828	396.379	1	0
Q01658	DR1	100	0	0	0	-100	204.145	1	0
Q96G46	DUS3L	100	0	100	100	-0.489481	256.137	0	0
Q6RFH8	DUX4L9	100	0	100	100	-0.256003	1049.9	0	0
P63167	DYNLL1	100	0	0	0	-100	306.651	1	0
Q9UH73	EBF1	2.92223	-100	100	2.21579	-0.706436	1432.94	0	1
Q15029	EFTUD2	0.797148	0.00351679	0.718729	0.722246	-0.0749022	829.177	0	0
Q15056	EIF4H	100	0	100	100	-0.30484	623.57	0	0
Q9BQ52	ELAC2	100	0	100	100	-0.480687	359.514	0	0
P32519	ELF1	100	0	100	100	-0.885065	490.005	0	1
Q09472	EP300	100	0	100	100	-0.308763	251.032	1	0
P11308	ERG	100	0	100	100	-0.392503	464.729	0	1
P84090	ERH	100	0	0	0	-100	290.053	0	0
P10768	ESD	100	0	100	100	-0.424235	374.986	0	0
Q01844	EWSR1	1.4351	0.173121	1.11814	1.29126	-0.14384	389.176	1	0
Q14320	FAM50A	100	0	100	100	-0.495352	210.859	0	0
Q9NVI1	FANCI	100	0	0	0	-100	281.092	1	0
P22087	FBL	100	0	100	100	-0.903919	736.15	1	0
Q9HAH7	FBRS	100	0	0	0	-100	111.007	1	0
P39748	FEN1	0.87419	0.190115	0.231129	0.421244	-0.452946	1853.6	1	0
Q6UN15	FIP1L1	100	0	100	100	-0.0171274	418.539	0	0
Q01543	FLI1	100	0	100	100	-0.186087	399.558	0	1
P85037	FOXK1	100	0	0	0	-100	80.2497	0	1
Q9H334	FOXP1	100	0	0	0	-100	263.127	0	1
Q96AE4	FUBP1	0.671604	0.153812	0.42393	0.577742	-0.0938619	969.19	0	0
Q96I24	FUBP3	100	0	0	0	-100	0	0	0
Q86YP4	GATAD2A	100	0	100	100	-0.438586	1263.95	1	0
Q8WXI9	GATAD2B	100	0	0	0	-100	1572.03	1	0
Q04446	GBE1	100	0	100	100	-0.429949	526.069	0	0
P35754	GLRX	100	0	0	0	-100	347.112	0	0
O60234	GMFG	100	0	100	100	-0.593972	646.174	0	0
P49915	GMPS	1.36583	0.0650537	0.962737	1.02779	-0.338038	1233.23	0	0
P62993	GRB2	100	0	0	0	-100	378.07	0	0
Q00403	GTF2B	100	0	100	100	-0.323457	681.298	1	0
P78347	GTF2I	0.812269	-0.12171	0.61093	0.48922	-0.323049	8317.91	0	1
Q12789	GTF3C1	100	0	0	0	-100	578.897	1	0
Q9Y5Q9	GTF3C3	100	0	100	100	-0.583992	585.146	1	0
Q9BZE4	GTPBP4	100	0	0	0	-100	389.497	1	0
P0C0S5	H2AZ1	1.45193	1.16651	-0.0497072	1.11681	-0.335125	849.032	1	0
P68431	H3C1	100	100	-100	0	-100	314.829	1	0
O14929	HAT1	1.35609	-100	100	1.231	-0.125095	808.941	1	0
P51610	HCFC1	1.80481	-100	100	1.60981	-0.195007	1068.44	1	0
Q13547	HDAC1	1.32353	-0.180361	1.10976	0.929396	-0.394137	3526.55	1	0
Q92769	HDAC2	100	0	0	0	-100	1283.28	1	0
P51858	HDGF	100	0	0	0	-100	401.94	1	0
P49773	HINT1	100	0	100	100	0.0933078	334.883	1	0
P26583	HMGB2	1.50566	0.632123	0.52115	1.15327	-0.352389	1850.63	1	0
O15347	HMGB3	100	0	0	0	-100	447.211	1	0
Q99729	HNRNPAB	0.747918	0.121332	0.493453	0.614785	-0.133133	1143.74	1	0
O14979	HNRNPDL	0.911631	-0.499865	1.21425	0.714381	-0.19725	794.857	1	0
P55795	HNRNPH2	100	0	100	100	-0.0408263	298.658	0	0
P14866	HNRNPL	0.850657	0.0409998	0.552206	0.593206	-0.257451	1642.54	0	0
Q9BUJ2	HNRNPUL1	100	0	100	100	0.01918	319.492	0	0
Q1KMD3	HNRNPUL2	100	0	0	0	-100	611.61	0	0
P34932	HSPA4	0.977028	-100	100	0.621299	-0.355729	924.636	1	0
Q16666	IFI16	100	0	100	100	-0.113466	847.077	1	0
Q13123	IK	0.535996	-100	100	0.416569	-0.119427	209.116	0	0
Q13422	IKZF1	100	0	100	100	-0.0581649	2890.77	0	1
Q12905	ILF2	0.773342	0.458751	0.232868	0.691619	-0.0817227	1066.72	1	0
Q12906	ILF3	1.0998	0.925632	0.0481954	0.973827	-0.125971	533.426	1	0
Q9H0C8	ILKAP	100	0	100	100	-0.30912	229.031	0	0
Q8IU81	IRF2BP1	100	0	100	100	-0.178748	689.612	1	0
Q7Z5L9	IRF2BP2	100	0	100	100	-0.446508	1385.47	1	0
Q15306	IRF4	100	0	100	100	-0.922997	425.61	0	1
Q9ULR0	ISY1	100	0	0	0	-100	124.424	0	0
O60341	KDM1A	100	0	100	100	-0.410853	1535.69	1	0
Q7LBC6	KDM3B	100	0	100	100	-1.21978	338.703	1	0
O15550	KDM6A	100	0	100	100	-0.643062	136.682	1	0
Q07666	KHDRBS1	100	0	100	100	-0.0536292	278.531	1	0
O00139	KIF2A	100	0	0	0	-100	371.738	0	0
O14686	KMT2D	100	0	0	0	-100	150.096	1	0
O43813	LANCL1	100	0	100	100	-0.152071	304.877	0	0
Q86U70	LDB1	100	0	100	100	-0.421036	224.533	1	0
Q9UJU2	LEF1	100	0	100	100	-0.792937	842.664	0	1
P09960	LTA4H	0.608748	-0.27644	0.682759	0.406319	-0.202429	641.801	0	0
Q9NQ29	LUC7L	100	0	0	0	-100	218.964	0	0
Q9Y383	LUC7L2	1.05895	-0.537865	1.633	1.09514	0.036188	514.504	0	0
O95232	LUC7L3	100	0	100	100	-0.0565891	424.806	0	0
O75367	MACROH2A1	100	0	100	100	-0.726273	1579.95	1	0
Q9Y6D9	MAD1L1	100	0	0	0	-100	0	0	0
P61326	MAGOH	100	0	0	0	-100	337.082	0	0
P31153	MAT2A	0.735443	-100	100	0.642461	-0.0929822	770.343	0	0
Q9NZL9	MAT2B	100	0	100	100	0.182167	233.683	0	0
Q9UBB5	MBD2	100	0	100	100	-0.140249	1212.35	1	0
O95983	MBD3	100	0	100	100	-0.602025	947.578	1	0
P25205	MCM3	0.71759	0.163178	0.321386	0.484564	-0.233026	1772.97	1	0
P33991	MCM4	0.510601	-100	100	0.44893	-0.0616713	976.814	1	0
P33992	MCM5	0.561296	0.0687808	0.41395	0.482731	-0.0785652	2284.77	1	0
Q14566	MCM6	0.535755	0.167079	0.359998	0.527077	-0.00867849	1175.07	1	0
P33993	MCM7	0.672188	-0.00241642	0.632323	0.629906	-0.0422811	1536.93	1	0
Q9BTE3	MCMBP	100	0	100	100	-0.101431	269.441	1	0
Q9HAF1	MEAF6	100	0	100	100	-0.202656	235.175	1	0
Q15648	MED1	100	0	100	100	-0.578427	157.853	1	0
Q9BTT4	MED10	100	0	0	0	-100	0	1	0
Q93074	MED12	100	0	100	100	-0.288005	127.253	1	0
O60244	MED14	100	0	0	0	-100	0	1	0
Q96RN5	MED15	100	0	100	100	-0.416092	0	1	0
Q9Y2X0	MED16	100	0	100	100	-0.211972	0	1	0
Q9NVC6	MED17	100	0	100	100	-0.277223	0	1	0
Q13503	MED21	100	0	0	0	-100	0	1	0
Q15528	MED22	100	0	0	0	-100	0	1	0
Q9ULK4	MED23	100	0	100	100	-0.0456297	242.544	1	0
O75448	MED24	100	0	100	100	-0.0269742	0	1	0
Q71SY5	MED25	100	0	100	100	-0.154914	0	1	0
Q6P2C8	MED27	100	0	0	0	-100	0	1	0
Q9NPJ6	MED4	100	0	100	100	-0.377056	104.276	1	0
Q06413	MEF2C	100	0	100	100	-0.6743	379.778	0	1
Q14814	MEF2D	100	0	100	100	-0.200332	466.432	0	1
Q9Y316	MEMO1	100	0	0	0	-100	111.747	0	0
P46013	MKI67	100	0	100	100	-0.452344	697.239	1	0
Q00013	MPP1	100	0	100	100	-0.376529	540.806	0	0
P49959	MRE11	100	0	100	100	0.0186116	361.771	0	0
Q9UKD2	MRTO4	100	0	100	100	-0.360448	201.25	0	0
Q13330	MTA1	100	0	0	0	-100	1693.71	1	0
O94776	MTA2	1.18616	-0.0744339	0.846149	0.771715	-0.414441	3851.03	1	0
P42285	MTREX	100	0	100	100	-0.381152	404.749	0	0
P10242	MYB	100	0	0	0	-100	304.043	0	1
Q9NR45	NANS	100	0	100	100	-1.22851	404.453	0	0
P54920	NAPA	100	0	0	0	-100	325.208	0	0
P49321	NASP	100	0	100	100	-0.151056	538.642	0	0
Q09161	NCBP1	100	0	100	100	-0.32278	482.344	0	0
P52298	NCBP2	100	0	100	100	-0.130922	120.704	0	0
Q53F19	NCBP3	100	0	0	0	-100	157.261	0	0
Q15788	NCOA1	100	0	100	100	-0.248454	0	1	0
Q15596	NCOA2	100	0	100	100	-0.140573	0	1	0
Q9Y6Q9	NCOA3	100	0	100	100	-0.133369	206.333	1	0
Q9HCD5	NCOA5	100	0	0	0	-100	0	1	0
O75376	NCOR1	100	0	100	100	-0.321484	247.186	1	0
Q9Y618	NCOR2	100	0	0	0	-100	123.538	1	0
Q9UN36	NDRG2	100	0	100	100	0.548564	20943.4	0	0
Q9H3P2	NELFA	100	0	100	100	-0.468692	521.975	1	0
Q8WX92	NELFB	100	0	0	0	-100	344.926	1	0
Q8IXH7	NELFCD	100	0	100	100	-0.365941	871.97	1	0
P18615	NELFE	100	0	100	100	-0.549593	165.044	1	0
Q12857	NFIA	100	0	0	0	-100	0	0	1
Q6KC79	NIPBL	100	0	0	0	-100	70.1652	1	0
P22392	NME2	100	100	-100	0	-100	599.252	1	0
Q9Y314	NOSIP	100	0	100	100	-0.387703	833.236	0	0
P06748	NPM1	100	100	-1.30093	100	-0.823426	1343.11	1	0
P48552	NRIP1	100	0	0	0	-100	510.996	1	0
Q08J23	NSUN2	100	0	100	100	-0.0511688	696.843	1	0
Q9Y266	NUDC	100	0	0	0	-100	67.3911	0	0
O43809	NUDT21	1.09914	-0.0291098	0.982656	0.953546	-0.145594	720.454	0	0
Q14980	NUMA1	0.821946	-0.258043	1.05766	0.799614	-0.0223315	1434.21	0	0
P57740	NUP107	100	0	0	0	-100	240.894	1	0
Q9UKX7	NUP50	100	100	0.661932	100	-0.265329	390.596	0	0
Q9UBU9	NXF1	100	0	100	100	-0.0990953	113.707	1	0
O15294	OGT	1.54576	-100	100	1.38971	-0.156053	786.022	1	0
Q96FW1	OTUB1	100	0	100	100	0.20659	519.283	0	0
Q86U42	PABPN1	0.90419	-100	100	0.92399	0.0197995	376.525	0	0
Q9HBE1	PATZ1	100	0	0	0	-100	312.83	0	0
Q02548	PAX5	1.64316	-100	0	-100	-100	544.344	0	1
Q6ZW49	PAXIP1	100	0	100	100	-0.638174	142.838	1	0
Q86U86	PBRM1	100	0	0	0	-100	633.049	1	0
P12004	PCNA	100	0	0	0	-100	858.849	1	0
Q8WW12	PCNP	100	0	0	0	-100	272.191	0	0
O75340	PDCD6	100	0	0	0	-100	151.343	0	0
Q29RF7	PDS5A	100	0	0	0	-100	418.783	1	0
P30086	PEBP1	0.627842	0.269447	0.145892	0.415339	-0.212503	1111.94	0	0
Q9UBV8	PEF1	100	0	0	0	-100	70.936	0	0
O75925	PIAS1	100	0	100	100	-0.502162	1326.27	1	0
Q13526	PIN1	100	0	100	100	0.0311487	439.644	1	0
O43660	PLRG1	100	0	0	0	-100	170.17	0	0
Q9H307	PNN	1.43447	0.538578	0.829571	1.36815	-0.0663206	436.367	0	0
P00491	PNP	100	0	0	0	-100	257.109	0	0
Q7Z3K3	POGZ	100	0	100	100	-0.375015	1929.18	0	0
P28340	POLD1	100	0	100	100	-0.612313	513.952	1	0
Q9BY77	POLDIP3	100	0	100	100	-0.0959632	120.563	0	0
P24928	POLR2A	100	0	0	0	-100	250.643	0	0
P30876	POLR2B	100	0	0	0	-100	285.119	0	0
O43447	PPIH	100	0	100	100	-0.493109	497.403	0	0
Q9H2H8	PPIL3	100	0	100	100	-0.125104	241.283	0	0
O15355	PPM1G	100	0	100	100	-0.181651	450.892	1	0
P62136	PPP1CA	100	0	100	100	-0.3561	657.389	1	0
P62714	PPP2CB	100	0	0	0	-100	329.568	1	0
Q6IN85	PPP4R3A	100	0	0	0	-100	269.545	0	0
Q96BP3	PPWD1	100	0	0	0	-100	74.5928	0	0
P30041	PRDX6	100	0	0	0	-100	449.389	0	0
Q99873	PRMT1	100	100	0.117211	100	-0.125916	974.632	1	0
Q8WWY3	PRPF31	100	0	100	100	0.0390076	658.822	0	0
O43172	PRPF4	100	0	100	100	-0.393854	567.38	0	0
O75400	PRPF40A	0.517462	-0.199662	0.603058	0.403396	-0.114066	437.455	0	0
Q13523	PRPF4B	100	0	100	100	-0.16996	143.104	0	0
O94906	PRPF6	100	0	100	100	-0.131124	514.641	0	0
Q6P2Q9	PRPF8	100	0	100	100	0.0683431	773.344	0	0
O75475	PSIP1	100	0	100	100	-0.211229	192.67	1	0
P28066	PSMA5	100	0	0	0	-100	212.845	0	0
P60900	PSMA6	100	0	0	0	-100	482.895	0	0
O14818	PSMA7	100	0	0	0	-100	462.036	0	0
O00233	PSMD9	100	0	0	0	-100	189.558	1	0
P61289	PSME3	100	100	1.04331	100	-0.20429	1087.1	0	0
Q8WXF1	PSPC1	1.22935	0.140589	1.17602	1.31661	0.0872532	526.631	0	0
P26599	PTBP1	1.2077	-0.279089	1.39612	1.11703	-0.0906723	752.97	0	0
Q9UHX1	PUF60	100	0	100	100	-0.201955	570.578	0	0
Q96PZ0	PUS7	100	0	0	0	-100	309.792	0	0
Q2TAL8	QRICH1	100	0	0	0	-100	276.024	0	0
Q92878	RAD50	100	0	100	100	-0.180339	407.628	1	0
Q9Y4B4	RAD54L2	100	0	0	0	-100	888.137	1	0
P78406	RAE1	100	0	100	100	-0.196524	129.961	0	0
Q8IY67	RAVER1	100	0	0	0	-100	100.656	0	0
P06400	RB1	100	0	100	100	0.229216	423.571	1	0
Q09028	RBBP4	100	0	100	100	-0.19964	4562.49	1	0
Q15291	RBBP5	100	0	0	0	-100	180.557	1	0
Q16576	RBBP7	100	0	100	100	-0.177932	761.933	1	0
P98175	RBM10	100	0	100	100	-0.0649533	266.802	0	0
Q9NTZ6	RBM12	100	0	100	100	-0.0975816	341.657	0	0
Q96PK6	RBM14	0.992961	0.261255	0.760513	1.02177	0.0288064	443.991	1	0
Q96I25	RBM17	100	0	100	100	-0.336798	318.29	0	0
Q9NW64	RBM22	100	0	100	100	-0.727626	397.813	0	0
P49756	RBM25	100	0	0	0	-100	229.981	1	0
Q14498	RBM39	0.749948	0.0085328	0.551037	0.559569	-0.190378	1211.2	1	0
Q9BWF3	RBM4	100	0	100	100	0.500875	22597.8	0	0
Q9BTD8	RBM42	100	0	0	0	-100	50.6002	0	0
P52756	RBM5	100	0	100	100	-0.229278	281.063	0	0
Q9Y5S9	RBM8A	100	0	100	100	-0.257	472.036	0	0
P18754	RCC1	100	0	0	0	-100	467.42	1	0
Q9P258	RCC2	100	0	100	100	-0.48002	1067.31	0	0
Q9UKL0	RCOR1	100	0	100	100	-0.54937	2227.6	1	0
P46063	RECQL	100	0	100	100	-0.622471	813.25	0	0
Q9P2R6	RERE	100	0	0	0	-100	251.447	1	0
P35249	RFC4	100	0	100	100	-0.273003	598.056	1	0
P40937	RFC5	1.56637	-100	100	1.2761	-0.290277	596.549	1	0
Q5UIP0	RIF1	100	0	0	0	-100	576.753	1	0
Q5VTR2	RNF20	100	0	100	100	0.0395193	272.045	1	0
O75150	RNF40	100	0	100	100	-0.664484	359.752	1	0
P13489	RNH1	0.764675	0.135625	0.439145	0.57477	-0.189906	764.901	0	0
O43148	RNMT	100	0	0	0	-100	306.429	0	0
Q15287	RNPS1	100	0	100	100	-0.225605	537.873	0	0
P27694	RPA1	1.25489	-100	100	1.01872	-0.23617	1733.3	1	0
P15927	RPA2	100	0	100	100	-0.152853	557.55	1	0
P35244	RPA3	100	0	100	100	-0.632429	630.625	1	0
Q96P16	RPRD1A	100	0	0	0	-100	233.391	1	0
Q9NQG5	RPRD1B	100	0	100	100	-0.368703	326.655	1	0
Q5VT52	RPRD2	100	0	0	0	-100	0	0	0
Q7L4I2	RSRC2	100	0	0	0	-100	156.203	0	0
Q92541	RTF1	100	0	100	100	-0.215309	443.056	1	0
Q9Y224	RTRAF	100	0	0	0	-100	345.293	1	0
Q01196	RUNX1	100	0	100	100	-0.383421	908.338	0	1
P28702	RXRB	100	0	0	0	-100	265.231	0	1
Q15424	SAFB	100	0	0	0	-100	205.648	1	0
Q14151	SAFB2	100	0	0	0	-100	237.409	1	0
Q9UHR5	SAP30BP	100	0	0	0	-100	231.846	1	0
P82979	SARNP	100	0	100	100	-0.0873328	668.413	0	0
O43290	SART1	100	0	100	100	-0.0359482	437.781	0	0
Q15020	SART3	100	0	0	0	-100	353.759	0	0
A3KN83	SBNO1	100	0	100	100	-0.3716	404.562	0	0
P49903	SEPHS1	100	0	0	0	-100	167.115	0	0
Q01105	SET	0.765993	-100	100	0.574596	-0.191397	1930.94	1	0
Q15637	SF1	0.767487	-0.0436794	0.659645	0.615966	-0.151521	438.492	0	0
Q15459	SF3A1	1.22725	0.0365797	0.951309	0.987889	-0.239361	320.823	0	0
Q12874	SF3A3	0.721069	-100	100	0.448952	-0.272117	473.513	0	0
O75533	SF3B1	100	0	100	100	-0.200923	496.42	0	0
Q13435	SF3B2	0.786874	-100	100	0.764481	-0.0223938	358.089	0	0
Q15393	SF3B3	0.740314	0.0439942	0.612924	0.656918	-0.0833958	824.123	0	0
Q15427	SF3B4	100	0	0	0	-100	177.472	0	0
Q9Y3B4	SF3B6	1.04847	-100	100	0.815604	-0.232864	396.716	0	0
Q96ST3	SIN3A	100	0	0	0	-100	519.208	1	0
P63208	SKP1	100	0	0	0	-100	365.325	1	0
P51531	SMARCA2	100	0	100	100	-0.508371	253.188	1	0
P51532	SMARCA4	2.67981	-100	100	2.28389	-0.395922	730.759	1	0
O60264	SMARCA5	100	0	100	100	-0.225	1108.38	1	0
Q12824	SMARCB1	100	0	100	100	-0.593212	528.527	1	0
Q92922	SMARCC1	100	0	100	100	-0.392005	651.084	1	0
Q8TAQ2	SMARCC2	2.24246	-0.614743	2.38165	1.76691	-0.475557	902.48	1	0
Q96GM5	SMARCD1	100	0	100	100	-0.330337	243.505	1	0
Q92925	SMARCD2	100	0	100	100	-0.346194	393.258	1	0
Q969G3	SMARCE1	2.55903	-100	100	2.14109	-0.417948	724.82	1	0
Q14683	SMC1A	100	0	100	100	-0.127232	583.249	1	0
Q9UQE7	SMC3	100	0	100	100	-0.129942	546.604	1	0
Q2TAY7	SMU1	100	0	100	100	-0.00993743	586.859	0	0
O75643	SNRNP200	0.858465	-100	100	0.706696	-0.151769	553.298	0	0
Q96DI7	SNRNP40	100	0	100	100	-0.319315	350.634	0	0
P08621	SNRNP70	1.08324	0.0935798	0.856727	0.950307	-0.13293	716.133	0	0
P09661	SNRPA1	0.669094	-100	100	0.521237	-0.147857	361.733	0	0
P14678	SNRPB	100	0	100	100	-0.117544	271.597	0	0
P62314	SNRPD1	100	0	100	100	-0.219619	181.747	0	0
P62316	SNRPD2	1.61378	0.0917892	1.29254	1.38433	-0.22945	507.877	0	0
A8MWD9	SNRPGP15	100	0	100	100	-0.47099	257.725	0	0
P55769	SNU13	100	0	100	100	-0.370667	139.336	0	0
Q13573	SNW1	100	0	100	100	-0.443869	300.466	0	0
P18583	SON	100	0	0	0	-100	200.784	1	0
Q8WXA9	SREK1	100	0	0	0	-100	92.9719	0	0
P30626	SRI	100	0	100	100	0.0200833	327.846	1	0
P19623	SRM	100	0	100	100	-1.08692	398.103	0	0
P37108	SRP14	100	0	0	0	-100	665.346	1	0
Q9UQ35	SRRM2	100	0	100	100	-0.146637	451	0	0
Q9BXP5	SRRT	100	0	100	100	-0.293367	205.695	0	0
O75494	SRSF10	1.24435	0.197381	0.882013	1.07939	-0.164954	253.621	1	0
Q05519	SRSF11	100	0	100	100	-0.294845	463.398	0	0
Q01130	SRSF2	0.866366	-100	100	0.710239	-0.156127	426.088	0	0
Q13242	SRSF9	0.806125	-0.582491	1.34852	0.76603	-0.0400957	608.066	0	0
P05455	SSB	100	0	100	100	-0.419633	414.798	1	0
P81877	SSBP2	100	0	100	100	-0.207456	207.708	1	0
Q08945	SSRP1	1.27843	0.80497	0.233296	1.03827	-0.240167	1404.24	1	0
Q15208	STK38	100	0	0	0	-100	95.4853	0	0
P53999	SUB1	100	100	-0.126664	100	-0.531724	877.516	1	0
Q8IWZ8	SUGP1	100	0	100	100	-0.400162	350.833	0	0
P61956	SUMO2	100	0	0	0	-100	755.722	1	0
Q9Y5B9	SUPT16H	0.780715	0.574318	0.0251992	0.599517	-0.181197	1570.26	1	0
O00267	SUPT5H	100	0	100	100	-0.422646	437.213	1	0
P43405	SYK	100	0	0	0	-100	222.249	1	0
Q92797	SYMPK	100	0	0	0	-100	166.144	0	0
Q92804	TAF15	100	0	100	100	-0.322103	103.205	1	0
P37837	TALDO1	100	0	0	0	-100	295.037	0	0
Q13148	TARDBP	100	0	100	100	-0.193383	642.489	1	0
Q99426	TBCB	100	0	100	100	-0.205973	155.371	0	0
Q9BZK7	TBL1XR1	100	0	100	100	-0.798128	418.711	1	0
Q12788	TBL3	100	0	0	0	-100	342.659	0	0
P23193	TCEA1	1.32656	-100	100	1.15449	-0.172066	1010.36	1	0
O14776	TCERG1	100	0	100	100	-0.0277485	86.928	1	0
Q99081	TCF12	100	0	100	100	0.13541	360.07	0	1
P15923	TCF3	100	0	0	0	-100	113.121	0	1
P15884	TCF4	100	0	100	100	-0.0765414	164.452	0	1
P56279	TCL1A	100	0	0	0	-100	53.5481	0	0
Q9NYB0	TERF2IP	100	0	0	0	-100	210.198	1	0
Q9NXF1	TEX10	100	0	100	100	-0.120352	0	1	0
Q01664	TFAP4	100	0	0	0	-100	397.757	0	1
Q86W42	THOC6	100	0	0	0	-100	400.586	0	0
Q9Y2W1	THRAP3	100	0	100	100	0.0217811	532.643	1	0
P31483	TIA1	100	0	100	100	-0.128187	245.155	0	0
Q9NQ88	TIGAR	100	0	0	0	-100	146.289	0	0
Q9UNS1	TIMELESS	100	0	0	0	-100	316.406	1	0
P29401	TKT	0.929479	0.23704	0.235002	0.472043	-0.457436	3997.47	1	0
Q04727	TLE4	100	0	100	100	-0.25773	674.269	1	0
P42166	TMPO	0.983727	-100	100	0.742289	-0.241438	1025.42	0	0
P11388	TOP2A	100	0	100	100	-0.415293	1185.15	1	0
Q02880	TOP2B	0.87036	0.886561	-0.237465	0.649096	-0.221264	3496.71	1	0
P60174	TPI1	100	0	0	0	-100	366.927	1	0
Q13595	TRA2A	0.839833	-100	100	0.74184	-0.0979936	351.933	0	0
Q96PN7	TRERF1	100	0	0	0	-100	0	1	0
Q8IYM9	TRIM22	100	0	0	0	-100	472.173	1	0
O15164	TRIM24	100	0	100	100	-0.388975	1356.72	1	0
Q13263	TRIM28	1.0637	0.0087663	0.843752	0.852518	-0.211187	8524.83	1	0
Q9UPN9	TRIM33	100	0	100	100	0.102057	2197.83	1	0
Q9Y4A5	TRRAP	100	0	100	100	-0.43382	462.559	1	0
Q14166	TTLL12	100	0	100	100	0.0683954	456.031	0	0
Q9BRA2	TXNDC17	100	0	100	100	0.0237191	482.337	0	0
Q01081	U2AF1	100	0	0	0	-100	95.7009	0	0
P26368	U2AF2	100	0	100	100	0.0264392	430.725	0	0
O15042	U2SURP	100	0	100	100	-0.111938	458.761	0	0
P22314	UBA1	100	0	100	100	-0.126797	591.693	0	0
Q16763	UBE2S	100	0	0	0	-100	272.744	0	0
P17480	UBTF	100	0	100	100	-0.263803	744.687	0	0
Q04323	UBXN1	100	0	100	100	-0.0447811	238.703	0	0
Q96T88	UHRF1	1.03954	1.01367	-0.211194	0.802473	-0.237064	1571.6	1	0
P51784	USP11	100	0	100	100	-0.298583	556.609	1	0
Q53GS9	USP39	100	0	100	100	-0.120652	585.094	0	0
P45974	USP5	100	0	100	100	-0.026141	676.697	0	0
Q93009	USP7	100	0	100	100	-0.209659	757.588	1	0
O75351	VPS4B	100	0	100	100	-0.100983	209.39	0	0
Q9Y2W2	WBP11	100	0	0	0	-100	110.07	0	0
O75717	WDHD1	100	0	0	0	-100	337.568	0	0
Q9BV38	WDR18	100	0	0	0	-100	180.504	1	0
P61964	WDR5	100	0	100	100	-0.590195	1280.06	1	0
Q9NW82	WDR70	100	0	0	0	-100	401.02	0	0
Q96S55	WRNIP1	100	0	100	100	-0.277237	514.549	0	0
Q9HAV4	XPO5	100	0	0	0	-100	242.448	0	0
O43592	XPOT	100	0	0	0	-100	218.026	0	0
P13010	XRCC5	1.03913	0.325028	0.501336	0.826364	-0.212768	3982.76	1	0
P12956	XRCC6	0.751513	0.270783	0.31968	0.590463	-0.16105	3246.55	1	0
Q9H0D6	XRN2	100	0	100	100	-0.348761	505.468	1	0
P49750	YLPM1	100	0	0	0	-100	0	1	0
P62258	YWHAE	100	100	0.373201	100	0.00485337	491.885	1	0
P27348	YWHAQ	100	0	100	100	0.134121	158.11	1	0
P63104	YWHAZ	100	0	100	100	0.268319	636.543	1	0
P25490	YY1	100	0	100	100	-0.0494228	151.063	0	1
O75152	ZC3H11A	100	0	100	100	-0.393015	350.218	0	0
Q86VM9	ZC3H18	100	0	0	0	-100	81.8601	0	0
O60315	ZEB2	100	0	100	100	-0.09707	1296.15	0	0
Q9Y6X8	ZHX2	100	0	100	100	-0.264493	820.764	0	1
Q9ULJ6	ZMIZ1	100	0	0	0	-100	0	1	0
O43670	ZNF207	100	0	100	100	-0.120733	186.458	1	0
O75362	ZNF217	100	0	0	0	-100	663.904	0	1
Q5BKZ1	ZNF326	100	0	100	100	0.258075	147.942	1	0

## Sheet: SUMO23 chromatome
Protein ID	Gene	SUMO_DMSO_average_normalized_intensity	is_coregulator	is_TF
A0A024RBG1	NUDT4B	68.5136	0	0
P61221	ABCE1	240.535	0	0
Q9UG63	ABCF2	87.4929	0	0
Q96IU4	ABHD14B	493.065	0	0
Q13085	ACACA	0	0	0
Q9UKV3	ACIN1	138.414	1	0
G2XKQ0	SUMO1P1	1062.23	0	0
P24666	ACP1	718.05	0	0
P53396	ACLY	707.917	0	0
O00154	ACOT7	343.307	0	0
O96019	ACTL6A	636.402	1	0
P55265	ADAR	552.228	1	0
O00193	SMAP	284.25	0	0
P61160	ACTR2	183.373	0	0
Q9H2P0	ADNP	1901.08	1	0
O00257	CBX4	212.533	1	0
P30566	ADSL	307.068	0	0
O00273	DFFA	304.062	0	0
Q6IQ32	ADNP2	247.355	1	0
Q5TGY3	AHDC1	140.876	0	1
P30520	ADSS2	256.559	0	0
O00442	RTCA	210.294	0	0
O00541	PES1	103.027	0	0
O00560	SDCBP	256.77	0	0
P23526	AHCY	1089.38	0	0
O95433	AHSA1	412.112	0	0
Q12904	AIMP1	102.027	0	0
Q9ULX6	AKAP8L	112.215	1	0
P14550	AKR1A1	476.196	0	0
P15121	AKR1B1	606.178	0	0
P39687	ANP32A	243.458	1	0
O43488	AKR7A2	157.67	0	0
P09972	ALDOC	400.837	0	0
Q86V81	ALYREF	458.39	0	0
Q92688	ANP32B	515.311	1	0
Q9BTT0	ANP32E	1318.02	1	0
P50995	ANXA11	257.052	0	0
P09525	ANXA4	238.584	1	0
P08133	ANXA6	143.526	0	0
P27695	APEX1	473.741	0	0
Q9BZZ5	API5	665.49	0	0
Q99856	ARID3A	140.207	0	1
P61204	ARF3	101.206	0	0
P52566	ARHGDIB	823.634	0	0
P17544	ATF7	189.151	0	1
O60306	AQR	120.536	0	0
O14497	ARID1A	1369.49	1	0
O00170	AIP	191.106	1	0
P52565	ARHGDIA	276.251	0	0
Q8N8R7	ARL14EP	834.216	0	0
Q8NAA4	ATG16L2	853.071	0	0
O15305	PMM2	78.4218	0	0
Q66PJ3	ARL6IP4	117.878	0	0
O15541	RNF113A	139.304	0	0
P59998	ARPC4	84.4178	0	0
Q9UBL3	ASH2L	129.848	1	0
Q6PL18	ATAD2	554.167	1	0
Q6VMQ6	ATF7IP	2774.83	1	0
P31939	ATIC	172.842	0	0
P16615	ATP2A2	103.317	1	0
P46100	ATRX	844.413	1	0
Q9UBB4	ATXN10	486.009	0	0
Q9BYV9	BACH2	233.289	0	1
O43395	PRPF3	171.553	0	0
O43396	TXNL1	274.361	0	0
O43439	CBFA2T2	112.832	1	0
Q8WY36	BBX	135.395	0	1
Q96GD4	AURKB	326.783	1	0
O43502	RAD51C	45.1782	0	0
P46379	BAG6	101.476	0	0
O75531	BANF1	677.061	1	0
O75934	BCAS2	375.48	0	0
Q9NRL2	BAZ1A	0	1	0
Q9UIG0	BAZ1B	515.615	1	0
Q9P287	BCCIP	220.272	1	0
O43768	ENSA	43.5046	0	0
Q9H165	BCL11A	639.762	0	1
Q4VC05	BCL7A	241.035	1	0
Q9NYF8	BCLAF1	239.235	1	0
O43913	ORC5	347.888	0	0
O43929	ORC4	364.011	1	0
Q5T5X7	BEND3	1550.43	1	0
Q9H3K6	BOLA2	353.253	0	0
Q14137	BOP1	215.188	0	0
P25440	BRD2	232.287	1	0
Q12830	BPTF	493.91	1	0
Q99459	CDC5L	451.253	1	0
O60885	BRD4	589.298	1	0
E9PRG8	C11orf98	104.81	0	0
O43684	BUB3	812.171	0	0
O60508	CDC40	167.896	0	0
P41223	BUD31	1725.04	0	0
Q13895	BYSL	189.027	1	0
O60684	KPNA6	99.1863	1	0
O60701	UGDH	230.541	0	0
O60739	EIF1B	157.544	0	0
O60832	DKC1	135.385	1	0
Q96JM3	CHAMP1	928.481	1	0
P07358	C8B	141.349	0	0
Q9NZ63	C9orf78	365.179	0	0
Q9HB71	CACYBP	199.824	0	0
P27708	CAD	130.064	0	0
O75081	CBFA2T3	247.637	1	0
P0DP23	CALM1	442.021	1	0
Q86VP6	CAND1	444.45	1	0
P52907	CAPZA1	222.29	1	0
P47756	CAPZB	160.145	1	0
O75182	SIN3B	72.7137	1	0
O75190	DNAJB6	90.1928	0	0
O75312	ZPR1	63.5873	0	0
Q9Y2V2	CARHSP1	304.011	0	0
Q86X55	CARM1	288.647	1	0
P04040	CAT	181.152	0	0
Q13951	CBFB	524.088	1	0
Q13185	CBX3	9251.03	1	0
P45973	CBX5	1384.27	1	0
O75391	SPAG7	222.8	0	0
Q8N163	CCAR2	529.504	1	0
O60563	CCNT1	169.968	1	0
O75446	SAP30	108.166	1	0
O14618	CCS	97.2863	0	0
P16220	CREB1	294.686	0	1
P49368	CCT3	877.328	1	0
O75478	TADA2A	73.0402	1	0
P50991	CCT4	217.655	1	0
O75496	GMNN	102.263	1	0
O75530	EED	272.178	1	0
P48643	CCT5	99.3835	0	0
P50990	CCT8	858.397	0	0
O75554	WBP4	87.7823	0	0
O75608	LYPLA1	127.51	0	0
O95400	CD2BP2	365.624	0	0
Q12834	CDC20	218.888	1	0
Q16543	CDC37	395.022	1	0
O75792	RNASEH2A	300.573	0	0
O75419	CDC45	253.14	1	0
P49711	CTCF	260.351	1	0
Q96GN5	CDCA7L	202.485	1	0
P06493	CDK1	667.845	1	0
P21127	CDK11B	667.692	1	0
O14519	CDK2AP1	63.151	1	0
Q00534	CDK6	479.291	1	0
Q13112	CHAF1B	305.185	1	0
O94888	UBXN7	234.184	0	0
P50750	CDK9	323.766	1	0
O94913	PCF11	125.8	0	0
O94992	HEXIM1	117.946	1	0
O95071	UBR5	150.597	1	0
O95104	SCAF4	51.6374	0	0
O75461	E2F6	138.998	0	1
O14646	CHD1	356.2	1	0
Q12873	CHD3	511.036	1	0
Q14839	CHD4	2758.07	1	0
Q9HCK8	CHD8	239.512	1	0
O14757	CHEK1	251.393	1	0
Q9NRG0	CHRAC1	120.176	1	0
Q8IWX8	CHERP	117.491	0	0
O95453	PARN	72.5841	0	0
Q9Y3Y2	CHTOP	74.0201	1	0
Q6FI81	CIAPIN1	205.705	0	0
O95619	YEATS4	398.605	1	0
O00299	CLIC1	1023.81	1	0
O95789	ZMYM6	113.569	0	0
Q00610	CLTC	337.338	1	0
O95861	BPNT1	137.346	0	0
Q14011	CIRBP	318.06	0	0
Q9UH73	EBF1	1432.94	0	1
Q96KP4	CNDP2	314.171	0	0
O96028	NSD2	136.145	1	0
P53621	COPA	233.283	0	0
Q9UNS2	COPS3	170.875	1	0
Q9BT78	COPS4	170.718	1	0
P00492	HPRT1	76.7984	0	0
P31146	CORO1A	230.556	0	0
P00742	F10	122.908	0	0
Q99829	CPNE1	454.463	0	0
O75131	CPNE3	325.712	0	0
Q10570	CPSF1	286.717	0	0
Q9P2I0	CPSF2	224.011	0	0
Q16630	CPSF6	348.864	1	0
Q9UKF6	CPSF3	220.553	0	0
Q8N684	CPSF7	290.037	0	0
P05204	HMGN2	44.0958	0	0
Q92793	CREBBP	347.03	1	0
P46109	CRKL	431.782	0	0
Q9BZJ0	CRNKL1	264.454	0	0
P41240	CSK	134.975	0	0
P55060	CSE1L	1135.69	1	0
P19784	CSNK2A2	220.434	1	0
P68400	CSNK2A1	315.574	1	0
P07195	LDHB	383.864	0	0
P07199	CENPB	150.806	1	0
Q12996	CSTF3	325.876	0	0
P67870	CSNK2B	119.103	1	0
Q05048	CSTF1	259.585	0	0
Q13616	CUL1	264.815	1	0
Q13618	CUL3	284.679	1	0
P09417	QDPR	54.59	0	0
Q69YN2	CWF19L1	301.803	0	0
P09455	RBP1	138.579	1	0
P09488	GSTM1	136.639	0	0
Q9NUQ9	CYRIB	260.655	0	0
P14868	DARS1	140.807	0	0
P09884	POLA1	219.158	1	0
P33240	CSTF2	294.266	0	0
Q92851	CASP10	26398.2	0	0
Q13363	CTBP1	1324.44	1	0
P0CG39	POTEJ	183.32	0	0
P32321	DCTD	65.849	0	0
P56545	CTBP2	510.493	1	0
Q5TDH0	DDI2	175.951	0	0
Q8WYA6	CTNNBL1	1069.94	0	0
P32519	ELF1	490.005	0	1
Q92841	DDX17	1217.41	1	0
Q9UJU6	DBNL	57.2052	0	0
P39880	CUX1	275.799	0	0
O00148	DDX39A	529.435	0	0
P11308	ERG	464.729	0	1
Q92499	DDX1	162.066	1	0
P11766	ADH5	63.066	0	0
P11940	PABPC1	333.752	0	0
Q96EP5	DAZAP1	215.011	0	0
P61962	DCAF7	419.924	1	0
Q16531	DDB1	512.029	1	0
Q9BUQ8	DDX23	558.782	0	0
P13051	UNG	114.596	0	0
P13639	EEF2	928.38	1	0
O43143	DHX15	1463.59	0	0
P13929	ENO3	0	1	0
Q86XP3	DDX42	555.681	0	0
Q92620	DHX38	176.079	0	0
Q14562	DHX8	219.072	0	0
Q08211	DHX9	880.163	0	0
P31689	DNAJA1	424.272	0	0
Q9UNQ2	DIMT1	211.039	1	0
Q7L014	DDX46	746.152	0	0
P14859	POU2F1	177.102	0	0
Q9NPF5	DMAP1	396.449	1	0
Q9H0S4	DDX47	698.379	1	0
P35659	DEK	971.115	1	0
P00374	DHFR	433.682	1	0
Q8WXX5	DNAJC9	907.058	0	0
P15498	VAV1	2435.78	0	0
O60231	DHX16	319.704	0	0
Q9Y2L1	DIS3	568.427	0	0
P25685	DNAJB1	420.606	1	0
Q99615	DNAJC7	251.713	0	0
Q9BU89	DOHH	137.001	0	0
Q7L591	DOK3	506.326	0	0
P16152	CBR1	194.893	0	0
P11474	ESRRA	50.1823	0	1
O75937	DNAJC8	521.876	0	0
P26358	DNMT1	792.334	1	0
P41212	ETV6	722.921	0	1
P04053	DNTT	751.537	1	0
Q01543	FLI1	399.558	0	1
Q9UPW0	FOXJ3	62.3121	0	1
P17706	PTPN2	102.407	0	0
Q9H147	DNTTIP1	169.33	1	0
P85037	FOXK1	80.2497	0	1
O00571	DDX3X	200.257	0	0
P29692	EEF1D	250.915	0	0
P18887	XRCC1	234.584	1	0
P26641	EEF1G	303.928	1	0
Q96C19	EFHD2	151.772	0	0
P19447	ERCC3	165.479	1	0
Q15029	EFTUD2	829.177	0	0
Q9H9B1	EHMT1	529.648	1	0
P20248	CCNA2	98.3232	1	0
P20618	PSMB1	205.919	0	0
Q96KQ7	EHMT2	487.708	1	0
Q01844	EWSR1	389.176	1	0
O14602	EIF1AY	214.37	0	0
Q14232	EIF2B1	131.842	1	0
P05198	EIF2S1	151.791	1	0
Q14152	EIF3A	170.669	0	0
P55884	EIF3B	148.641	0	0
O00303	EIF3F	308.986	0	0
Q9H334	FOXP1	263.127	0	1
Q13347	EIF3I	163.499	0	0
Q9UBQ5	EIF3K	188.536	0	0
P23469	PTPRE	1011.98	0	0
Q9Y262	EIF3L	156.121	1	0
Q7L2H7	EIF3M	161.309	0	0
P23919	DTYMK	123.108	0	0
Q8IVH2	FOXP4	58.6685	0	1
P38919	EIF4A3	2038.01	0	0
Q92785	DPF2	396.379	1	0
P63241	EIF5A	978.222	0	0
P24941	CDK2	204.44	1	0
P39748	FEN1	1853.6	1	0
Q01658	DR1	204.145	1	0
Q96G46	DUS3L	256.137	0	0
Q6RFH8	DUX4L9	1049.9	0	0
Q15717	ELAVL1	1103.72	0	0
P63167	DYNLL1	306.651	1	0
Q15056	EIF4H	623.57	0	0
P24534	EEF1B2	200.47	0	0
Q9BQ52	ELAC2	359.514	0	0
Q06546	GABPA	166.339	0	1
P62495	ETF1	69.9514	0	0
Q49A26	GLYR1	757.121	1	0
Q13451	FKBP5	257.246	1	0
Q15024	EXOSC7	77.4511	1	0
Q06265	EXOSC9	212.698	0	0
Q15910	EZH2	198.977	1	0
P15311	EZR	198.636	1	0
Q96PZ2	FAM111A	98.2687	0	0
Q09472	EP300	251.032	1	0
Q52LJ0	FAM98B	141.8	1	0
Q9BXW9	FANCD2	260.626	1	0
P78347	GTF2I	8317.91	0	1
Q9NSD9	FARSB	41.2372	0	0
P28482	MAPK1	99.7527	1	0
P84090	ERH	290.053	0	0
P49327	FASN	404.947	0	0
P29084	GTF2E2	107.004	1	0
P10768	ESD	374.986	0	0
P29372	MPG	238.882	1	0
P29374	ARID4A	325.477	1	0
P29375	KDM5A	192.965	1	0
P14324	FDPS	318.361	0	0
Q5D862	FLG2	81.8327	0	0
Q86UX7	FERMT3	102.793	0	0
Q14320	FAM50A	210.859	0	0
P30085	CMPK1	32.7767	0	0
Q00688	FKBP3	51.1117	0	0
P30260	CDC27	226.359	1	0
Q9NVI1	FANCI	281.092	1	0
P22087	FBL	736.15	1	0
Q96AE4	FUBP1	969.19	0	0
P35637	FUS	714.059	0	0
Q13283	G3BP1	87.5368	1	0
Q9UHL9	GTF2IRD1	181.392	1	0
P51570	GALK1	518.808	0	0
P22102	GART	161.131	0	0
Q9HAH7	FBRS	111.007	1	0
Q6UN15	FIP1L1	418.539	0	0
Q14526	HIC1	136.785	0	1
Q96PP9	GBP4	148.372	0	0
Q92616	GCN1	65.2236	0	0
P50395	GDI2	227.059	0	0
O43681	GET3	183.882	0	0
P32780	GTF2H1	139.788	1	0
Q6NT76	HMBOX1	494.331	0	1
Q04760	GLO1	237.593	0	0
Q8IX15	HOMEZ	321.133	1	0
O76003	GLRX3	439.565	0	0
Q00613	HSF1	233.976	0	1
P49915	GMPS	1233.23	0	0
P06744	GPI	152.737	0	0
Q92917	GPKOW	124.241	0	0
P35269	GTF2F1	195.917	0	0
Q86YP4	GATAD2A	1263.95	1	0
Q9BQ67	GRWD1	360.281	0	0
P78417	GSTO1	251.9	0	0
P09211	GSTP1	1101.65	1	0
Q8WXI9	GATAD2B	1572.03	1	0
P13984	GTF2F2	194.934	0	0
Q13888	GTF2H2	118.219	1	0
Q13422	IKZF1	2890.77	0	1
P38432	COIL	194.22	0	0
Q04446	GBE1	526.069	0	0
P35754	GLRX	347.112	0	0
Q8WUA4	GTF3C2	211.314	1	0
O60234	GMFG	646.174	0	0
P40692	MLH1	183.332	1	0
Q9UKS7	IKZF2	1738.18	0	1
P62993	GRB2	378.07	0	0
Q9UKN8	GTF3C4	331.289	1	0
Q9Y5Q8	GTF3C5	450.248	1	0
Q00403	GTF2B	681.298	1	0
Q92522	H1-10	183.676	1	0
P41229	KDM5C	247.742	1	0
P16104	H2AX	109.589	1	0
P04908	H2AC4	597.222	0	0
P0C0S5	H2AZ1	849.032	1	0
Q6DN03	H2BC20P	1658.73	0	0
Q12789	GTF3C1	578.897	1	0
O14929	HAT1	808.941	1	0
P42575	CASP2	203.078	0	0
P42695	NCAPD3	89.0105	0	0
P51610	HCFC1	1068.44	1	0
Q13547	HDAC1	3526.55	1	0
P43403	ZAP70	104.482	0	0
Q9Y5Q9	GTF3C3	585.146	1	0
P0DMV8	HSPA1A	149.794	1	0
Q9BZE4	GTPBP4	389.497	1	0
P43686	PSMC4	86.8515	0	0
P68431	H3C1	314.829	1	0
Q9BW71	HIRIP3	349.171	0	0
P01889	HLA-B	97.158	0	0
P09429	HMGB1	1408.67	1	0
P26583	HMGB2	1850.63	1	0
Q92769	HDAC2	1283.28	1	0
Q01581	HMGCS1	188.264	0	0
Q13151	HNRNPA0	1155.72	0	0
P46734	MAP2K3	88.6275	1	0
P51991	HNRNPA3	1359.84	0	0
Q99729	HNRNPAB	1143.74	1	0
P47928	ID4	77.1326	0	0
P51858	HDGF	401.94	1	0
O14979	HNRNPDL	794.857	1	0
P48739	PITPNB	126.163	0	0
P49773	HINT1	334.883	1	0
Q9UKT9	IKZF3	283.22	0	1
P49137	MAPKAPK2	114.02	1	0
P31942	HNRNPH3	383.815	0	0
O15347	HMGB3	447.211	1	0
P52272	HNRNPM	1958.19	0	0
P49454	CENPF	193.521	1	0
P49585	PCYT1A	250.43	0	0
P55795	HNRNPH2	298.658	0	0
P14866	HNRNPL	1642.54	0	0
Q15306	IRF4	425.61	0	1
P17535	JUND	97.397	0	1
Q5SSJ5	HP1BP3	335.848	1	0
P07900	HSP90AA1	1775.46	1	0
Q9BUJ2	HNRNPUL1	319.492	0	0
P14625	HSP90B1	352.004	0	0
P11021	HSPA5	81.5721	1	0
P34932	HSPA4	924.636	1	0
Q9NZL4	HSPBP1	255.829	0	0
Q92598	HSPH1	345.155	1	0
O43719	HTATSF1	185.502	1	0
Q13907	IDI1	157.232	0	0
P49917	LIG4	223.459	0	0
Q1KMD3	HNRNPUL2	611.61	0	0
P78318	IGBP1	131.409	0	0
Q13123	IK	209.116	0	0
P50613	CDK7	183.358	1	0
Q16666	IFI16	847.077	1	0
O60870	KIN	198.787	1	0
Q12905	ILF2	1066.72	1	0
Q12906	ILF3	533.426	1	0
P51003	PAPOLA	193.305	0	0
Q9UJU2	LEF1	842.664	0	1
P51452	DUSP3	91.5258	0	0
P12268	IMPDH2	161.417	0	0
Q5TA45	INTS11	340.66	1	0
Q9H0C8	ILKAP	229.031	0	0
O00410	IPO5	234.398	0	0
O95373	IPO7	240.524	1	0
P46940	IQGAP1	369.637	1	0
P51948	MNAT1	58.038	1	0
P51965	UBE2E1	193.775	1	0
Q8IU81	IRF2BP1	689.612	1	0
Q7Z5L9	IRF2BP2	1385.47	1	0
P61244	MAX	235.021	0	1
Q9H910	JPT2	409.681	0	0
O95251	KAT7	220.896	1	0
Q9ULR0	ISY1	124.424	0	0
P52434	POLR2H	221.744	0	0
O60341	KDM1A	1535.69	1	0
Q9Y2K7	KDM2A	386.647	1	0
P52735	VAV2	39761.4	0	0
Q06413	MEF2C	379.778	0	1
Q7LBC6	KDM3B	338.703	1	0
O15550	KDM6A	136.682	1	0
Q92945	KHSRP	992.943	1	0
Q14807	KIF22	338.731	0	0
P09960	LTA4H	641.801	0	0
P53350	PLK1	187.981	1	0
Q07666	KHDRBS1	278.531	1	0
O95239	KIF4A	372.326	1	0
P52294	KPNA1	210.552	1	0
P52292	KPNA2	422.722	1	0
P54132	BLM	380.053	1	0
Q14974	KPNB1	145.343	1	0
P54198	HIRA	70.3772	1	0
P54278	PMS2	167.225	0	0
Q13601	KRR1	95.0243	0	0
Q969R5	L3MBTL2	643.755	1	0
O00139	KIF2A	371.738	0	0
P28838	LAP3	175.176	0	0
Q4G0J3	LARP7	545.485	1	0
P13796	LCP1	332.924	0	0
P00338	LDHA	385.439	0	0
O14686	KMT2D	150.096	1	0
Q8WVC0	LEO1	113.629	1	0
O43813	LANCL1	304.877	0	0
P49916	LIG3	308.392	1	0
P20700	LMNB1	404.399	1	0
Q5T3J3	LRIF1	374.367	1	0
Q9H9A6	LRRC40	213.022	0	0
Q9NT99	LRRC4B	347.97	0	0
P57081	WDR4	204.461	0	0
P57678	GEMIN4	140.925	1	0
Q9UFC0	LRWD1	355.665	0	0
Q14814	MEF2D	466.432	0	1
Q9Y383	LUC7L2	514.504	0	0
Q8IWI9	MGA	873.297	0	1
Q86U70	LDB1	224.533	1	0
P25205	MCM3	1772.97	1	0
Q8NCY6	MSANTD4	269.61	1	0
Q9NQ29	LUC7L	218.964	0	0
O95232	LUC7L3	424.806	0	0
Q15691	MAPRE1	183.966	0	0
P31153	MAT2A	770.343	0	0
O75367	MACROH2A1	1579.95	1	0
P43243	MATR3	867.457	1	0
P61201	COPS2	129.995	1	0
Q9UIS9	MBD1	524.027	0	0
P10242	MYB	304.043	0	1
P61326	MAGOH	337.082	0	0
Q9NZL9	MAT2B	233.683	0	0
P61758	VBP1	92.4949	1	0
Q9NS73	MBIP	248.924	1	0
P49736	MCM2	1661.53	1	0
Q9UBB5	MBD2	1212.35	1	0
O95983	MBD3	947.578	1	0
Q9BTE3	MCMBP	269.441	1	0
Q9HAF1	MEAF6	235.175	1	0
P62191	PSMC1	158.849	0	0
Q14566	MCM6	1175.07	1	0
P33991	MCM4	976.814	1	0
P33992	MCM5	2284.77	1	0
P33993	MCM7	1536.93	1	0
P62310	LSM3	137.547	0	0
Q15648	MED1	157.853	1	0
O94776	MTA2	3851.03	1	0
Q93074	MED12	127.253	1	0
P62942	FKBP1A	58.9937	0	0
Q14676	MDC1	279.04	1	0
P40925	MDH1	252.807	0	0
Q9NU22	MDN1	426.741	0	0
P55081	MFAP1	106.046	0	0
Q9ULK4	MED23	242.544	1	0
P10244	MYBL2	431.741	0	1
P14174	MIF	58.4246	0	0
Q9H081	MIS12	164.666	1	0
Q7L9L4	MOB1B	378.768	0	0
Q14149	MORC3	705.033	0	0
Q96DH6	MSI2	198.498	0	0
Q9NPJ6	MED4	104.276	1	0
P11586	MTHFD1	140.459	0	0
P58546	MTPN	797.011	1	0
O14950	MYL12B	156.946	0	0
P49116	NR2C2	161.677	0	1
P60660	MYL6	198.593	1	0
P98179	RBM3	155.125	0	0
P55209	NAP1L1	223.856	1	0
Q9Y316	MEMO1	111.747	0	0
E9PAV3	NACA	207.242	1	0
Q96RE7	NACC1	521.153	1	0
Q96HR8	NAF1	87.7769	0	0
P43490	NAMPT	220.109	0	0
P46013	MKI67	697.239	1	0
P15531	NME1	1277.56	0	0
Q02548	PAX5	544.344	0	1
Q00013	MPP1	540.806	0	0
Q01469	FABP5	62.1829	0	0
O43776	NARS1	147.959	0	0
P49959	MRE11	361.771	0	0
Q9UKD2	MRTO4	201.25	0	0
Q9H0A0	NAT10	236.052	1	0
Q01780	EXOSC10	184.199	1	0
O60934	NBN	183.717	0	0
Q02241	KIF23	158.201	0	0
Q15021	NCAPD2	211.696	0	0
O43809	NUDT21	720.454	0	0
Q03111	MLLT1	118.609	1	0
Q03188	CENPC	263.157	1	0
Q9BPX3	NCAPG	205.213	0	0
Q13330	MTA1	1693.71	1	0
P42285	MTREX	404.749	0	0
Q9P215	POGK	109.761	1	0
Q9NR45	NANS	404.453	0	0
P54920	NAPA	325.208	0	0
Q15080	NCF4	443.748	0	0
P49321	NASP	538.642	0	0
Q05BQ5	MBTD1	278.113	1	0
Q09161	NCBP1	482.344	0	0
Q15843	NEDD8	382.579	1	0
Q06330	RBPJ	149.688	1	0
P52298	NCBP2	120.704	0	0
Q53F19	NCBP3	157.261	0	0
Q07864	POLE	95.5483	1	0
Q9Y6Q9	NCOA3	206.333	1	0
Q8NCF5	NFATC2IP	336.357	1	0
Q9BYG3	NIFK	248.746	1	0
Q14980	NUMA1	1434.21	0	0
O75376	NCOR1	247.186	1	0
Q15233	NONO	2202.48	0	0
P46087	NOP2	440.666	0	0
O00567	NOP56	391.005	1	0
Q9BWE0	REPIN1	133.031	1	0
Q9Y2X3	NOP58	511.79	1	0
Q9Y618	NCOR2	123.538	1	0
Q9UN36	NDRG2	20943.4	0	0
Q8TAT6	NPLOC4	282.926	0	0
Q9H3P2	NELFA	521.975	1	0
Q96L73	NSD1	559.586	1	0
Q8WV22	NSMCE1	236.811	1	0
Q96MG7	NSMCE3	245.3	1	0
Q12962	TAF10	50.9614	1	0
Q12972	PPP1R8	291.289	0	0
Q9NXX6	NSMCE4A	351.198	1	0
Q13029	PRDM2	247.234	1	0
Q8WX92	NELFB	344.926	1	0
Q13098	GPS1	124.489	1	0
Q13111	CHAF1A	283.552	1	0
Q8IXH7	NELFCD	871.97	1	0
Q8WVJ2	NUDCD2	260.405	0	0
Q13129	RLF	39.6293	1	0
Q8N1F7	NUP93	571.009	1	0
P18615	NELFE	165.044	1	0
Q92766	RREB1	326.309	0	1
Q6KC79	NIPBL	70.1652	1	0
Q13243	SRSF5	129.519	0	0
Q9Y530	OARD1	210.636	0	0
Q13257	MAD2L1	116.388	0	0
O15294	OGT	786.022	1	0
P22392	NME2	599.252	1	0
Q13309	SKP2	292.023	1	0
Q9UQ80	PA2G4	414.018	1	0
Q86U42	PABPN1	376.525	0	0
P43034	PAFAH1B1	143.232	0	0
P68402	PAFAH1B2	111.92	0	0
Q13395	TARBP1	271.419	1	0
Q13416	ORC2	309.19	1	0
Q15102	PAFAH1B3	214.885	0	0
Q13428	TCOF1	96.0751	0	0
P30086	PEBP1	1111.94	0	0
Q13177	PAK2	162.64	0	0
O43252	PAPSS1	301.817	0	0
Q13472	TOP3A	314.698	0	0
Q13501	SQSTM1	169.848	1	0
Q9Y314	NOSIP	833.236	0	0
Q13509	TUBB3	81.0788	0	0
Q01196	RUNX1	908.338	0	1
P06748	NPM1	1343.11	1	0
P22061	PCMT1	215.924	0	0
P48552	NRIP1	510.996	1	0
Q08J23	NSUN2	696.843	1	0
Q13442	PDAP1	152.991	0	0
O14737	PDCD5	369.843	1	0
Q9Y266	NUDC	67.3911	0	0
Q13617	CUL2	187.296	1	0
Q8WUM4	PDCD6IP	123.957	0	0
Q13619	CUL4A	177.872	1	0
Q13823	GNL2	90.1408	1	0
Q13868	EXOSC2	157.954	0	0
Q6L8Q7	PDE12	186.528	0	0
O00151	PDLIM1	4889.19	1	0
P57740	NUP107	240.894	1	0
Q9NTI5	PDS5B	540.678	1	0
Q9UKX7	NUP50	390.596	0	0
P52209	PGD	954.018	0	0
Q9UBU9	NXF1	113.707	1	0
O15067	PFAS	287.515	0	0
O60925	PFDN1	118.665	1	0
Q9UHV9	PFDN2	324.249	1	0
Q9NQP4	PFDN4	135.833	1	0
Q99471	PFDN5	82.9233	1	0
Q14241	ELOA	51.2829	0	0
O15212	PFDN6	185.136	1	0
Q14331	FRG1	208.004	0	0
Q9H307	PNN	436.367	0	0
P28702	RXRB	265.231	0	1
Q14527	HLTF	125.133	1	0
P00558	PGK1	2416.2	1	0
Q9H814	PHAX	98.6893	1	0
Q9UIL8	PHF11	164.538	0	0
O94880	PHF14	236.447	1	0
Q14691	GINS1	216.319	0	0
O43175	PHGDH	620.492	0	0
Q96FW1	OTUB1	519.283	0	0
O75928	PIAS2	491.167	1	0
Q9Y6X2	PIAS3	204.478	1	0
Q14865	ARID5B	154.945	1	0
Q8N2W9	PIAS4	1051.98	1	0
Q14978	NOLC1	186.995	1	0
Q9HBE1	PATZ1	312.83	0	0
Q149N8	SHPRH	71.8217	0	0
Q15004	PCLAF	43.2478	0	0
Q15007	WTAP	118.526	1	0
O60664	PLIN3	159.566	0	0
Q6ZW49	PAXIP1	142.838	1	0
P29590	PML	1896.27	1	0
P22234	PAICS	405.109	0	0
Q86U86	PBRM1	633.049	1	0
P12004	PCNA	858.849	1	0
Q8WW12	PCNP	272.191	0	0
P49005	POLD2	278.089	0	0
Q15059	BRD3	229.472	1	0
Q15054	POLD3	273.469	0	0
O75340	PDCD6	151.343	0	0
O15160	POLR1C	288.033	0	0
Q29RF7	PDS5A	418.783	1	0
Q9UBV8	PEF1	70.936	0	0
P19387	POLR2C	117.398	0	0
O75925	PIAS1	1326.27	1	0
P19388	POLR2E	271.144	0	0
Q15369	ELOC	564.388	1	0
O14802	POLR3A	292.558	0	0
Q9NW08	POLR3B	237.876	0	0
P05423	POLR3D	179.342	0	0
Q15435	PPP1R7	53.6295	0	0
Q9H1D9	POLR3F	137.936	1	0
Q13526	PIN1	439.644	1	0
Q15545	TAF7	1639.18	1	0
Q15797	SMAD1	190.769	1	0
Q15181	PPA1	439.083	0	0
Q08752	PPID	95.1779	1	0
O43660	PLRG1	170.17	0	0
Q13356	PPIL2	312.757	1	0
P00491	PNP	257.109	0	0
Q7Z3K3	POGZ	1929.18	0	0
P28340	POLD1	513.952	1	0
P18583	SON	200.784	1	0
P36873	PPP1CC	80.4255	1	0
Q9BY77	POLDIP3	120.563	0	0
Q16401	PSMD5	171.389	0	0
P30153	PPP2R1A	264.556	1	0
Q16539	MAPK14	43.9943	1	0
P63151	PPP2R2A	137.049	1	0
Q14738	PPP2R5D	186.97	0	0
Q16594	TAF9	187.126	1	0
P60510	PPP4C	159.936	0	0
P24928	POLR2A	250.643	0	0
P30876	POLR2B	285.119	0	0
O43447	PPIH	497.403	0	0
P49642	PRIM1	182.72	0	0
P49643	PRIM2	188.453	0	0
P78527	PRKDC	765.655	1	0
Q9H2H8	PPIL3	241.283	0	0
O14744	PRMT5	185.025	1	0
Q9UMS4	PRPF19	1001.91	0	0
O15355	PPM1G	450.892	1	0
Q2TBE0	CWF19L2	110.342	0	0
Q3B726	POLR1F	218.686	0	0
Q3L8U1	CHD9	88.0899	1	0
Q3T8J9	GON4L	85.6748	1	0
Q5VTL8	PRPF38B	151.605	0	0
P62136	PPP1CA	657.389	1	0
Q4LE39	ARID4B	344.51	1	0
O75400	PRPF40A	437.455	0	0
P62714	PPP2CB	329.568	1	0
Q52LR7	EPC2	391.956	1	0
Q53EL6	PDCD4	403.495	1	0
Q6IN85	PPP4R3A	269.545	0	0
Q96BP3	PPWD1	74.5928	0	0
Q53HL2	CDCA8	175.49	0	0
Q9Y617	PSAT1	101.262	0	0
P30041	PRDX6	449.389	0	0
Q5QJE6	DNTTIP2	175.658	1	0
P25786	PSMA1	129.233	0	0
P23497	SP100	630.695	1	0
P25787	PSMA2	150.83	0	0
P25788	PSMA3	237.78	0	0
Q99873	PRMT1	974.632	1	0
Q8WWY3	PRPF31	658.822	0	0
Q5TBB1	RNASEH2B	97.4969	1	0
P42224	STAT1	210.48	0	1
O43172	PRPF4	567.38	0	0
Q5TFE4	NT5DC1	83.4367	0	0
P49721	PSMB2	36.6804	0	0
Q5TKA1	LIN9	86.4519	1	0
P49720	PSMB3	291.688	0	0
Q13523	PRPF4B	143.104	0	0
P28070	PSMB4	400.163	0	0
P28072	PSMB6	122.123	0	0
Q5VYV7	SLX4IP	119.631	0	0
P35998	PSMC2	242.483	0	0
P17980	PSMC3	134.043	0	0
Q68CP9	ARID2	215.794	1	0
Q69YH5	CDCA2	54.0551	1	0
P62195	PSMC5	203.978	0	0
P40763	STAT3	172.889	0	1
O00231	PSMD11	218.187	0	0
Q9UNM6	PSMD13	191.872	0	0
Q13200	PSMD2	172.269	0	0
O43242	PSMD3	259.161	0	0
Q16650	TBR1	41.2079	0	1
P55036	PSMD4	133.177	0	0
O94906	PRPF6	514.641	0	0
Q06323	PSME1	453.043	0	0
Q6MZP7	LIN54	251.507	1	0
Q99081	TCF12	360.07	0	1
P15923	TCF3	113.121	0	1
Q6NXE6	ARMC6	153.258	0	0
Q6P1J9	CDC73	301.248	1	0
Q6P1K2	PMF1	140.463	1	0
Q6P2Q9	PRPF8	773.344	0	0
Q9UL46	PSME2	480.07	0	0
Q6P4R8	NFRKB	373.19	1	0
Q6PD62	CTR9	214.839	1	0
Q6PI98	INO80C	169.641	1	0
Q6PJG6	BRAT1	64.787	0	0
O75475	PSIP1	192.67	1	0
Q6RFH5	WDR74	122.45	0	0
Q9GZU8	PSME3IP1	207.829	0	0
Q6SPF0	SAMD1	153.488	0	0
O95456	PSMG1	117.092	0	0
Q6UXN9	WDR82	419.344	1	0
Q8WXF1	PSPC1	526.631	0	0
Q6W2J9	BCOR	263.037	1	0
Q6ZNA4	RNF111	173.713	1	0
Q6ZRQ5	MMS22L	186.93	0	0
Q6ZRS2	SRCAP	49.7261	1	0
Q6ZU65	UBN2	154.218	0	0
P26599	PTBP1	752.97	0	0
P29350	PTPN6	209.592	0	0
P28066	PSMA5	212.845	0	0
P60900	PSMA6	482.895	0	0
O14818	PSMA7	462.036	0	0
P61026	RAB10	216.052	0	0
P51149	RAB7A	144.73	0	0
Q7L590	MCM10	87.4442	0	0
P63000	RAC1	87.2492	0	0
Q7L5N1	COPS6	94.9075	1	0
O60216	RAD21	257.258	1	0
O00233	PSMD9	189.558	1	0
Q7Z2E3	APTX	71.4988	0	0
Q7Z2T5	TRMT1L	102.565	0	0
P61289	PSME3	1087.1	0	0
Q9UHX1	PUF60	570.578	0	0
Q9UKM9	RALY	410.159	0	0
Q7Z4Q2	HEATR3	131.119	0	0
Q7Z4V5	HDGFL2	176.217	0	0
Q7Z589	EMSY	138.596	1	0
Q7Z5K2	WAPL	1177.3	0	0
P49792	RANBP2	232.862	1	0
Q7Z7K6	CENPV	64.8398	0	0
Q7Z7L1	SLFN11	278.637	0	0
P46060	RANGAP1	839.382	1	0
Q86U38	NOP9	162.634	0	0
P54136	RARS1	328.001	0	0
Q86U44	METTL3	243.6	0	0
Q96PZ0	PUS7	309.792	0	0
Q2TAL8	QRICH1	276.024	0	0
Q86UE8	TLK2	91.0915	0	0
Q86UV5	USP48	201.179	0	0
Q92878	RAD50	407.628	1	0
Q9Y4B4	RAD54L2	888.137	1	0
P78406	RAE1	129.961	0	0
Q96PK6	RBM14	443.991	1	0
Q96T37	RBM15	121.233	0	0
Q86W56	PARG	85.9663	0	0
Q8IY67	RAVER1	100.656	0	0
Q86XI8	ZSWIM9	131.646	0	0
P06400	RB1	423.571	1	0
P15884	TCF4	164.452	0	1
Q09028	RBBP4	4562.49	1	0
Q86Z02	HIPK1	99.5794	1	0
Q5T8P6	RBM26	193.266	0	0
Q8IV48	ERI1	68.6917	0	0
Q8IV63	VRK3	59.6657	1	0
Q15554	TERF2	159.35	1	0
Q14498	RBM39	1211.2	1	0
Q8IWS0	PHF6	205.148	0	0
Q15291	RBBP5	180.557	1	0
Q9BQ04	RBM4B	102.839	0	0
Q8IX12	CCAR1	136.439	0	0
Q16576	RBBP7	761.933	1	0
Q8IX18	DHX40	79.7049	0	0
Q8IX21	SLF2	244.394	0	0
P98175	RBM10	266.802	0	0
Q8IXM2	BAP18	133.213	1	0
Q9NTZ6	RBM12	341.657	0	0
Q8IY37	DHX37	64.8174	0	0
Q96I25	RBM17	318.29	0	0
Q8IY92	SLX4	338.933	0	0
Q9NW64	RBM22	397.813	0	0
P49756	RBM25	229.981	1	0
Q9BWF3	RBM4	22597.8	0	0
Q8IZ40	RCOR2	108.056	1	0
Q8IZ73	RPUSD2	198.73	0	0
Q8N0Z6	TTC5	114.633	1	0
Q8N108	MIER1	68.3258	1	0
P35251	RFC1	324.162	1	0
P35250	RFC2	581.011	1	0
Q01664	TFAP4	397.757	0	1
Q8N201	INTS1	199.179	0	0
P40938	RFC3	276.263	1	0
Q9BTD8	RBM42	50.6002	0	0
Q8N5C6	SRBD1	197.597	0	0
Q8N5M4	TTC9C	141.887	0	0
Q96EK4	THAP11	303.089	0	1
O95785	WIZ	1042.53	0	1
P40937	RFC5	596.549	1	0
Q8N7H5	PAF1	243.364	1	0
Q8N806	UBR7	135.865	0	0
Q8N8K9	KIAA1958	31.2066	0	0
P52756	RBM5	281.063	0	0
Q8N8V2	GBP7	62.934	0	0
Q8N954	GPATCH11	116.369	0	0
Q8N9N5	BANP	86.8814	1	0
Q06587	RING1	383.51	1	0
Q8NAV1	PRPF38A	133.507	0	0
Q8NBZ0	INO80E	228.872	1	0
Q9Y5S9	RBM8A	472.036	0	0
P18754	RCC1	467.42	1	0
Q8NCN4	RNF169	107.704	0	0
O60942	RNGTT	257.806	0	0
P23025	XPA	155.643	1	0
P13489	RNH1	764.901	0	0
Q8NDZ2	SIMC1	461.84	0	0
Q8NEM7	SUPT20H	93.0357	1	0
Q9P258	RCC2	1067.31	0	0
Q8NG31	KNL1	132.858	0	0
Q8NHM5	KDM2B	137.59	1	0
Q9H4A4	RNPEP	206.084	0	0
Q8NI36	WDR36	113.25	1	0
Q9UKL0	RCOR1	2227.6	1	0
P27694	RPA1	1733.3	1	0
Q8TCF1	ZFAND1	38.8674	0	0
Q8TDP1	RNASEH2C	216.497	0	0
P67809	YBX1	135.292	1	0
Q8WUA2	PPIL4	152.294	1	0
P46063	RECQL	813.25	0	0
Q8WUB8	PHF10	204.781	1	0
Q8WUM0	NUP133	143.813	1	0
Q9P2R6	RERE	251.447	1	0
Q8WUQ7	CACTIN	53.8496	0	0
P25490	YY1	151.063	0	1
P35249	RFC4	598.056	1	0
P31350	RRM2	240.104	1	0
Q5UIP0	RIF1	576.753	1	0
Q8WVK2	SNRNP27	87.3664	0	0
Q8WVM7	STAG1	116.728	1	0
Q9Y3I0	RTCB	266.184	1	0
Q8WWQ0	PHIP	217.238	1	0
Q5VTR2	RNF20	272.045	1	0
O75150	RNF40	359.752	1	0
O43148	RNMT	306.429	0	0
Q9Y265	RUVBL1	1752.05	1	0
Q9Y230	RUVBL2	1779	1	0
Q9UBE0	SAE1	660.679	1	0
O96006	ZBED1	197.823	0	1
Q15287	RNPS1	537.873	0	0
Q92466	DDB2	208.499	1	0
P15927	RPA2	557.55	1	0
P35244	RPA3	630.625	1	0
Q96P16	RPRD1A	233.391	1	0
Q9NQG5	RPRD1B	326.655	1	0
Q7L4I2	RSRC2	156.203	0	0
Q9UPW6	SATB2	719.254	0	0
Q92541	RTF1	443.056	1	0
Q9UQR0	SCML2	449.751	1	0
Q92733	PRCC	129.737	0	0
Q92759	GTF2H4	142.423	1	0
Q9Y2K1	ZBTB1	198.625	0	1
Q9Y224	RTRAF	345.293	1	0
Q96DT7	ZBTB10	1193.07	1	0
Q9UHD8	SEPTIN9	133.423	0	0
Q8NC51	SERBP1	179.538	0	0
Q01105	SET	1930.94	1	0
O15047	SETD1A	78.1636	1	0
P25789	PSMA4	257.088	0	0
Q15047	SETDB1	1270.19	1	0
Q92882	OSTF1	69.4123	0	0
Q92889	ERCC4	238.854	0	0
Q7Z333	SETX	13414.9	0	0
Q15637	SF1	438.492	0	0
Q15459	SF3A1	320.823	0	0
Q12874	SF3A3	473.513	0	0
Q9Y330	ZBTB12	477.659	1	0
Q13435	SF3B2	358.089	0	0
Q92993	KAT5	172.896	1	0
Q15424	SAFB	205.648	1	0
Q15393	SF3B3	824.123	0	0
Q14151	SAFB2	237.409	1	0
Q9Y3B4	SF3B6	396.716	0	0
Q969X6	UTP4	78.7344	1	0
P23246	SFPQ	1290.26	0	0
Q96B26	EXOSC8	165.735	1	0
Q96BN2	TADA1	113.43	1	0
Q9UHR5	SAP30BP	231.846	1	0
P82979	SARNP	668.413	0	0
P51532	SMARCA4	730.759	1	0
Q96DE0	NUDT16	82.7766	0	0
O43290	SART1	437.781	0	0
Q9H4L7	SMARCAD1	477.936	1	0
Q8N680	ZBTB2	315.504	0	1
Q96EB6	SIRT1	256.837	1	0
Q9ULJ3	ZBTB21	360.735	0	1
Q15020	SART3	353.759	0	0
Q96ER3	SAAL1	119.089	0	0
Q96EV2	RBM33	55.6537	0	0
A3KN83	SBNO1	404.562	0	0
Q96EZ8	MCRS1	190.166	1	0
Q96F63	CCDC97	62.7632	0	0
Q8TAQ2	SMARCC2	902.48	1	0
P49903	SEPHS1	167.115	0	0
Q969G3	SMARCE1	724.82	1	0
P24278	ZBTB25	132.406	0	1
O75533	SF3B1	496.42	0	0
O95347	SMC2	386.574	1	0
Q15427	SF3B4	177.472	0	0
Q96HA7	TONSL	122.906	1	0
Q9NTJ3	SMC4	455.488	1	0
Q96HW7	INTS4	166.802	1	0
Q96ST3	SIN3A	519.208	1	0
Q8IY18	SMC5	1264.06	1	0
Q86T24	ZBTB33	2209.3	0	1
Q96SB8	SMC6	365.732	1	0
Q96J01	THOC3	253.937	0	0
A6NHR9	SMCHD1	631.323	0	0
Q96JM7	L3MBTL3	237.168	1	0
Q16637	SMN1	72.1021	1	0
O75940	SMNDC1	456.068	0	0
P52788	SMS	119.986	0	0
Q96L91	EP400	243.985	1	0
Q96ME7	ZNF512	190.032	0	0
P63208	SKP1	365.325	1	0
Q96MY1	NOL4L	112.018	0	0
Q5TC79	ZBTB37	43.3099	1	0
Q96P11	NSUN5	93.5211	0	0
P51531	SMARCA2	253.188	1	0
Q7KZF4	SND1	117.326	1	0
O60264	SMARCA5	1108.38	1	0
O75643	SNRNP200	553.298	0	0
Q96PU4	UHRF2	196.839	0	0
Q12824	SMARCB1	528.527	1	0
P08621	SNRNP70	716.133	0	0
Q96Q89	KIF20B	251.698	0	0
Q96QC0	PPP1R10	85.178	1	0
P09661	SNRPA1	361.733	0	0
Q96RL1	UIMC1	156.128	1	0
Q92922	SMARCC1	651.084	1	0
Q96S44	TP53RK	197.831	0	0
Q96GM5	SMARCD1	243.505	1	0
P62316	SNRPD2	507.877	0	0
Q96SI9	STRBP	121.178	1	0
Q96ST2	IWS1	301.407	0	0
P62304	SNRPE	679.688	0	0
Q96SY0	INTS14	157.85	0	0
Q96T23	RSF1	273.726	1	0
P62306	SNRPF	99.3034	0	0
Q92925	SMARCD2	393.258	1	0
Q14683	SMC1A	583.249	1	0
Q9UQE7	SMC3	546.604	1	0
Q00796	SORD	561.498	0	0
O15060	ZBTB39	420.264	1	0
Q99496	RNF2	128.825	1	0
Q99575	POP1	132.615	1	0
Q9Y657	SPIN1	201.811	1	0
Q99708	RBBP8	147.133	1	0
Q99728	BARD1	2133.78	1	0
Q2TAY7	SMU1	586.859	0	0
Q99747	NAPG	123.854	0	0
Q96DI7	SNRNP40	350.634	0	0
Q9NUA8	ZBTB40	114.51	0	1
P14678	SNRPB	271.597	0	0
P62314	SNRPD1	181.747	0	0
Q8IYB3	SRRM1	114.094	0	0
A8MWD9	SNRPGP15	257.725	0	0
P55769	SNU13	139.336	0	0
Q07955	SRSF1	1419.09	0	0
O75494	SRSF10	253.621	1	0
Q13573	SNW1	300.466	0	0
Q9BRT9	GINS4	171.336	0	0
Q9BRX5	GINS3	151.41	0	0
Q9BSV6	TSEN34	68.4116	0	0
Q01130	SRSF2	426.088	0	0
Q9BTC0	DIDO1	216.113	0	0
Q9BTC8	MTA3	309.855	1	0
O43298	ZBTB43	122.95	0	1
P84103	SRSF3	974.175	0	0
Q9BTE7	DCUN1D5	80.2207	0	0
Q13247	SRSF6	1053.08	0	0
Q8WXA9	SREK1	92.9719	0	0
Q16629	SRSF7	1153.45	0	0
Q9BUA3	SPINDOC	176.835	0	0
Q9BUI4	POLR3C	409.208	1	0
Q13242	SRSF9	608.066	0	0
P30626	SRI	327.846	1	0
Q08945	SSRP1	1404.24	1	0
Q9BVJ6	UTP14A	162.799	1	0
P50502	ST13	605.112	0	0
Q9BVP2	GNL3	213.818	1	0
Q9BW19	KIFC1	154.298	0	0
Q8N3U4	STAG2	351.691	1	0
Q9BWD1	ACAT2	112.531	0	0
Q8NCP5	ZBTB44	529.027	0	1
O15062	ZBTB5	499.554	0	1
Q9BWT1	CDCA7	140.688	0	0
Q9BWU0	SLC4A1AP	113.353	0	0
Q9H5V9	STEEP1	314.29	0	0
P31948	STIP1	1226.24	0	0
Q9BXY0	MAK16	68.678	0	0
Q9BY42	RTF2	130.998	0	0
P19623	SRM	398.103	0	0
Q9BYE7	PCGF6	168.022	1	0
P16949	STMN1	1100.29	0	0
P37108	SRP14	665.346	1	0
Q9BZ95	NSD3	152.429	1	0
Q9Y3F4	STRAP	255.491	1	0
Q9UQ35	SRRM2	451	0	0
Q9BXP5	SRRT	205.695	0	0
Q9BZX2	UCK2	230.333	0	0
Q9Y2Z0	SUGT1	86.539	0	0
Q9C005	DPY30	14.0581	1	0
Q9C0B1	FTO	24.6673	0	0
Q9GZL7	WDR12	56.967	0	0
Q05519	SRSF11	463.398	0	0
P55854	SUMO3	20782	0	0
Q9Y5B9	SUPT16H	1570.26	1	0
Q9H098	FAM107B	51.5867	0	0
P05455	SSB	414.798	1	0
P81877	SSBP2	207.708	1	0
Q7KZ85	SUPT6H	287.374	1	0
Q9H0E3	SAP130	222.377	1	0
Q9H0E9	BRD8	6318.27	1	0
Q9H0H0	INTS2	78.303	0	0
Q9H0H5	RACGAP1	169.427	1	0
Q15022	SUZ12	214.28	1	0
Q15208	STK38	95.4853	0	0
P53999	SUB1	877.516	1	0
Q9H1B7	IRF2BPL	164.843	1	0
Q8IWZ8	SUGP1	350.833	0	0
Q9H2F5	EPC1	48.0296	1	0
P37802	TAGLN2	556.559	0	0
P61956	SUMO2	755.722	1	0
Q9H2Y7	ZNF106	65.9096	0	0
O00267	SUPT5H	437.213	1	0
P26639	TARS1	73.9255	0	0
P43405	SYK	222.249	1	0
Q9H444	CHMP4B	60.0548	0	0
Q92797	SYMPK	166.144	0	0
Q92804	TAF15	103.205	1	0
Q9H4Z3	PCIF1	73.4469	0	0
Q96C00	ZBTB9	289.178	0	1
P23193	TCEA1	1010.36	1	0
Q9H7L9	SUDS3	166.191	1	0
Q9H7Z6	KAT8	147.182	1	0
P37837	TALDO1	295.037	0	0
Q9H8E8	KAT14	295.008	1	0
Q9H8G2	CAAP1	42.5172	0	0
Q13148	TARDBP	642.489	1	0
Q9H981	ACTR8	90.0262	1	0
Q99426	TBCB	155.371	0	0
Q9H9A7	RMI1	269.567	0	0
Q13569	TDG	202.24	1	0
O95551	TDP2	880.223	1	0
Q9BZK7	TBL1XR1	418.711	1	0
Q12788	TBL3	342.659	0	0
O14776	TCERG1	86.928	1	0
Q8N5P1	ZC3H8	139.009	0	1
Q9HC38	GLOD4	62.1018	0	0
Q8N5A5	ZGPAT	50.5088	0	1
Q9HCI7	MSL2	214.515	1	0
Q96FV9	THOC1	289.673	1	0
Q9HCM1	RESF1	279.183	0	0
Q9HCS7	XAB2	245.765	0	0
Q9NP66	HMG20A	164.168	1	0
Q9NP77	SSU72	131.575	1	0
Q8NI27	THOC2	363.51	1	0
Q9NP87	POLM	40.1924	0	0
Q9NPA8	ENY2	73.2731	1	0
Q9NPD8	UBE2T	354.273	0	0
Q9NPF4	OSGEP	49.5898	0	0
Q9UKY1	ZHX1	180.373	0	1
Q9NPI1	BRD7	229.945	1	0
P56279	TCL1A	53.5481	0	0
Q9NPQ8	RIC8A	81.7142	0	0
Q6I9Y2	THOC7	167.712	0	0
Q9NYB0	TERF2IP	210.198	1	0
Q9Y6X8	ZHX2	820.764	0	1
Q9NQR4	NIT2	88.8545	0	0
Q9NQS7	INCENP	289.801	0	0
Q86W42	THOC6	400.586	0	0
Q9Y2W1	THRAP3	532.643	1	0
Q9NRF9	POLE3	276.187	1	0
P31483	TIA1	245.155	0	0
P04183	TK1	102.224	0	0
P29401	TKT	3997.47	1	0
Q9NRX4	PHPT1	188.272	0	0
Q9NRZ9	HELLS	817.956	1	0
Q9NS56	TOPORS	272.287	1	0
O75347	TBCA	279.708	0	0
Q9NS91	RAD18	334.852	0	0
Q96EY4	TMA16	200.686	0	0
P42167	TMPO	70.1173	0	0
P42166	TMPO	1025.42	0	0
Q92973	TNPO1	319.839	0	0
Q9NQ88	TIGAR	146.289	0	0
Q9UNS1	TIMELESS	316.406	1	0
P58317	ZNF121	175.608	1	0
Q02880	TOP2B	3496.71	1	0
Q9NV56	MRGBP	55.2862	1	0
Q12888	TP53BP1	294.783	1	0
Q9NVH2	INTS7	149.151	0	0
Q04727	TLE4	674.269	1	0
Q9NVM6	DNAJC17	75.5599	0	0
Q9NVM9	INTS13	350.37	0	0
Q9NVN8	GNL3L	276.279	1	0
Q9NVP2	ASF1B	171.085	1	0
Q9NVQ4	FAIM	97.1662	0	0
Q9NVR2	INTS10	173.161	1	0
Q9NVU0	POLR3E	173.27	0	0
Q9NVU7	SDAD1	93.1865	1	0
Q9NVX2	NLE1	196.904	0	0
P06753	TPM3	95.037	1	0
Q9Y490	TLN1	184.483	1	0
P12270	TPR	457.201	1	0
Q9NWK9	ZNHIT6	70.1174	0	0
Q9NWV4	CZIB	200.906	0	0
Q9NX24	NHP2	401.908	0	0
Q9ULW0	TPX2	445.353	0	0
Q9NXF7	DCAF16	94.5917	1	0
Q9NXG2	THUMPD1	190.238	0	0
Q9NXH9	TRMT1	69.1393	0	0
Q9NXK8	FBXL12	2373.22	0	0
Q9NXR8	ING3	137.345	1	0
Q13595	TRA2A	351.933	0	0
Q9NY12	GAR1	90.6732	0	0
Q9NY93	DDX56	63.0974	0	0
P62995	TRA2B	760.298	0	0
P11388	TOP2A	1185.15	1	0
P60174	TPI1	366.927	1	0
Q9NZC9	SMARCAL1	137.928	0	0
P14373	TRIM27	779.346	1	0
Q9NZT2	OGFR	95.4844	0	0
P52747	ZNF143	148.173	0	1
Q9UQR1	ZNF148	113.756	0	1
Q8IYM9	TRIM22	472.173	1	0
Q9UI30	TRMT112	131.034	1	0
Q9P2D1	CHD7	198.328	1	0
O15164	TRIM24	1356.72	1	0
Q9P2K3	RCOR3	194.682	1	0
Q9P2N6	KANSL3	117.347	1	0
Q13263	TRIM28	8524.83	1	0
Q15631	TSN	230.351	1	0
Q2NL82	TSR1	229.889	0	0
Q9UBB9	TFIP11	183.142	0	0
Q9UBD5	ORC3	293.976	0	0
Q9UPN9	TRIM33	2197.83	1	0
Q9UBI1	COMMD3	76.1601	1	0
P10599	TXN	409.74	1	0
Q9Y4A5	TRRAP	462.559	1	0
Q9UBQ7	GRHPR	103.83	1	0
P04818	TYMS	203.732	0	0
Q9UBU8	MORF4L1	194.996	1	0
Q14166	TTLL12	456.031	0	0
Q9BRA2	TXNDC17	482.337	0	0
Q01081	U2AF1	95.7009	0	0
Q9UER7	DAXX	588.267	1	0
P26368	U2AF2	430.725	0	0
Q9UFW8	CGGBP1	420.318	1	0
Q9UBT2	UBA2	1457.8	1	0
Q9UGL1	KDM5B	163.166	1	0
O15042	U2SURP	458.761	0	0
P67936	TPM4	190.228	0	0
P63279	UBE2I	2716.62	1	0
O95125	ZNF202	330.473	0	1
P68036	UBE2L3	173.256	1	0
P61081	UBE2M	205.782	0	0
P61088	UBE2N	273.239	1	0
P22314	UBA1	591.693	0	0
O43670	ZNF207	186.458	1	0
Q05086	UBE3A	212.17	0	0
Q9NRR5	UBQLN4	506.989	0	0
P0CG47	UBB	1945.21	1	0
Q9UJA5	TRMT6	102.324	0	0
Q9UJD0	RIMS3	58.0751	0	0
Q16763	UBE2S	272.744	0	0
P15374	UCHL3	123.986	0	0
Q9UJV9	DDX41	255.616	0	0
Q9UJX2	CDC23	158.388	1	0
Q9UJX3	ANAPC7	124.981	0	0
Q9UJX4	ANAPC5	23.078	1	0
Q9UJX5	ANAPC4	145.426	0	0
Q9UJX6	ANAPC2	71.2061	1	0
Q9UK28	TMEM59L	116.861	0	0
Q9Y5K5	UCHL5	372.179	0	0
Q92890	UFD1	400.115	0	0
Q9UKK9	NUDT5	118.788	1	0
P61960	UFM1	131.335	0	0
Q96T88	UHRF1	1571.6	1	0
P17480	UBTF	744.687	0	0
P54578	USP14	266.561	0	0
O75362	ZNF217	663.904	0	1
Q04323	UBXN1	238.703	0	0
P51784	USP11	556.609	1	0
P17028	ZNF24	186.148	0	1
Q9UL03	INTS6	104.028	0	0
Q53GS9	USP39	585.094	0	0
Q96GC6	ZNF274	340.431	0	1
Q86YH2	ZNF280B	368.921	0	1
Q9ULG1	INO80	102.832	1	0
Q9ULI0	ATAD2B	172.764	0	0
P26640	VARS1	138.93	0	0
P45974	USP5	676.697	0	0
P55072	VCP	500.48	0	0
Q93009	USP7	757.588	1	0
O75351	VPS4B	209.39	0	0
Q9ULU4	ZMYND8	440.816	1	0
Q9ULV3	CIZ1	430.102	0	0
Q99986	VRK1	621.073	1	0
Q9NP79	VTA1	147.943	0	0
Q9Y2W2	WBP11	110.07	0	0
O75717	WDHD1	337.568	0	0
O75083	WDR1	577.44	0	0
Q9BV38	WDR18	180.504	1	0
Q9UNX4	WDR3	203.573	0	0
P61964	WDR5	1280.06	1	0
Q9GZS3	WDR61	287.83	1	0
Q9UNZ2	NSFL1C	187.281	0	0
Q9NW82	WDR70	401.02	0	0
Q9UPP1	PHF8	164.171	1	0
Q9UPT9	USP22	77.4206	1	0
Q8ND82	ZNF280C	508.77	1	0
Q9BQA1	WDR77	131.221	1	0
Q6N043	ZNF280D	151.555	1	0
Q96S55	WRNIP1	514.549	0	0
O14980	XPO1	884.701	1	0
Q9HAV4	XPO5	242.448	0	0
Q9Y2X9	ZNF281	122.688	0	1
O43592	XPOT	218.026	0	0
P13010	XRCC5	3982.76	1	0
Q9Y232	CDYL	315.952	1	0
Q9Y237	PIN4	85.5983	0	0
Q9Y248	GINS2	186.827	0	0
P12956	XRCC6	3246.55	1	0
Q9Y263	PLAA	1254.98	0	0
Q9H0D6	XRN2	505.468	1	0
P54577	YARS1	258.954	0	0
Q9Y294	ASF1A	81.5493	1	0
O60281	ZNF292	228.978	0	1
Q8WUU4	ZNF296	322.499	1	0
Q9ULM3	YEATS2	635.525	1	0
P31946	YWHAB	251.49	1	0
P61981	YWHAG	214.327	1	0
Q04917	YWHAH	135.687	1	0
P62258	YWHAE	491.885	1	0
Q5T0B9	ZNF362	88.4461	1	0
P27348	YWHAQ	158.11	1	0
Q8TF68	ZNF384	149.617	0	1
P59923	ZNF445	304.43	0	1
Q96IT1	ZNF496	122.488	0	1
Q6AHZ1	ZNF518A	315.325	1	0
Q9P0T4	ZNF581	65.5583	1	0
Q92610	ZNF592	374.363	1	0
P63104	YWHAZ	636.543	1	0
Q9ULD9	ZNF608	2322.45	0	1
O75152	ZC3H11A	350.218	0	0
Q86VM9	ZC3H18	81.8601	0	0
O60315	ZEB2	1296.15	0	0
Q9Y4B6	DCAF1	195.615	1	0
Q9Y4C1	KDM3A	201.021	1	0
Q9UBW7	ZMYM2	1314.37	1	0
Q9Y4X5	ARIH1	210.1	0	0
Q9Y4Z0	LSM4	69.8566	0	0
Q14202	ZMYM3	651.698	1	0
Q9Y547	HSPB11	91.494	0	0
Q9Y570	PPME1	206.856	0	0
Q5VZL5	ZMYM4	1498.37	0	0
Q9UID6	ZNF639	320.112	1	0
Q9H582	ZNF644	879.207	0	1
O15015	ZNF646	78.2156	1	0
Q9Y606	PUS1	229.355	1	0
Q8N1G0	ZNF687	504.213	1	0
Q6IQ21	ZNF770	254.415	1	0
Q9Y4E5	ZNF451	497.843	1	0
Q9Y6A4	CFAP20	145.148	1	0
Q5BKZ1	ZNF326	147.942	1	0
Q9Y6J9	TAF6L	136.221	1	0
Q9ULD5	ZNF777	251.68	1	0
Q9Y6V7	DDX49	225.001	0	0
Q96NB3	ZNF830	99.9543	1	0
Q8IYH5	ZZZ3	260.737	1	0
Q9Y6X9	MORC2	235.387	0	0

## Sheet: GR and SUMO23 shared chromatome
Protein ID	Gene	log2FC_GR_DMSO_Dex_vs_GR_DMSO_EtOH	log2FC_GR_SUMOi_EtOH_vs_GR_DMSO_EtOH	log2FC_GR_SUMOi_Dex_vs_GR_ML_792_EtOH	log2FC_GR_SUMOi_Dex_vs_GR_DMSO_EtOH	log2FC_GR_SUMOi_Dex_vs_GR_DMSO_Dex	SUMO_DMSO_average_normalized_intensity	is_coregulator	is_TF
Q96IU4	ABHD14B	0.176487	0.067198	0.16241	0.229608	0.0531215	493.065	0	0
Q9UKV3	ACIN1	100	0	100	100	-0.211176	138.414	1	0
P24666	ACP1	100	0	100	100	-0.41819	718.05	0	0
P53396	ACLY	-0.275896	0.0472162	-0.664657	-0.61744	-0.341544	707.917	0	0
O00154	ACOT7	0.104674	-100	100	-0.10746	-0.212134	343.307	0	0
O96019	ACTL6A	100	0	100	100	-0.358637	636.402	1	0
P55265	ADAR	100	0	100	100	-0.0535303	552.228	1	0
Q9H2P0	ADNP	100	0	100	100	-0.381328	1901.08	1	0
P30566	ADSL	100	0	0	0	-100	307.068	0	0
Q5TGY3	AHDC1	100	0	100	100	-0.386395	140.876	0	1
O00170	AIP	-100	-0.0281182	-100	-100	0	191.106	1	0
P14550	AKR1A1	100	0	100	100	-0.508749	476.196	0	0
P15121	AKR1B1	100	0	100	100	-0.453207	606.178	0	0
Q9ULX6	AKAP8L	100	0	100	100	-0.0410574	112.215	1	0
P09972	ALDOC	-0.803332	-100	100	-0.755356	0.0479759	400.837	0	0
P39687	ANP32A	100	0	0	0	-100	243.458	1	0
P50995	ANXA11	100	0	0	0	-100	257.052	0	0
Q9BTT0	ANP32E	1.32057	0.0495884	1.19951	1.2491	-0.0714668	1318.02	1	0
P27695	APEX1	100	0	0	0	-100	473.741	0	0
Q9BZZ5	API5	100	0	100	100	-0.160842	665.49	0	0
P61204	ARF3	100	100	-0.578687	100	-0.176231	101.206	0	0
P52566	ARHGDIB	100	0	100	100	-0.0951497	823.634	0	0
P09525	ANXA4	100	0	0	0	-100	238.584	1	0
O14497	ARID1A	100	0	100	100	-0.176456	1369.49	1	0
Q8NAA4	ATG16L2	-0.791597	-100	100	-0.466742	0.324855	853.071	0	0
Q9UBL3	ASH2L	100	0	0	0	-100	129.848	1	0
Q9BYV9	BACH2	100	0	0	0	-100	233.289	0	1
O75531	BANF1	100	0	100	100	-0.514074	677.061	1	0
O75934	BCAS2	100	0	100	100	0.222288	375.48	0	0
Q9P287	BCCIP	100	0	0	0	-100	220.272	1	0
Q9H165	BCL11A	100	0	100	100	-0.858233	639.762	0	1
Q4VC05	BCL7A	100	0	100	100	-0.513774	241.035	1	0
Q9NYF8	BCLAF1	100	0	100	100	-0.270313	239.235	1	0
P25440	BRD2	100	0	0	0	-100	232.287	1	0
O60885	BRD4	100	0	100	100	-0.226827	589.298	1	0
E9PRG8	C11orf98	100	0	0	0	-100	104.81	0	0
O43684	BUB3	0.757066	-0.0811552	0.701391	0.620236	-0.13683	812.171	0	0
P0DP23	CALM1	100	0	100	100	-0.370606	442.021	1	0
Q86VP6	CAND1	100	0	100	100	-0.280536	444.45	1	0
P52907	CAPZA1	0	100	-0.867576	100	100	222.29	1	0
Q86X55	CARM1	100	0	0	0	-100	288.647	1	0
Q9Y2V2	CARHSP1	100	0	100	100	-0.599802	304.011	0	0
O75081	CBFA2T3	0	0	100	100	100	247.637	1	0
Q13951	CBFB	100	0	100	100	-0.278121	524.088	1	0
Q13185	CBX3	1.07476	0.136343	0.700957	0.8373	-0.237461	9251.03	1	0
P45973	CBX5	1.11619	-100	100	0.867528	-0.248666	1384.27	1	0
Q8N163	CCAR2	100	0	100	100	-0.141528	529.504	1	0
O60563	CCNT1	100	0	100	100	-0.414109	169.968	1	0
P50991	CCT4	-0.949328	0.111271	-1.08899	-0.977719	-0.0283917	217.655	1	0
P48643	CCT5	100	0	100	100	-0.0711523	99.3835	0	0
Q99459	CDC5L	100	0	100	100	-0.177328	451.253	1	0
P06493	CDK1	0.611597	-100	100	0.100542	-0.511055	667.845	1	0
P21127	CDK11B	100	0	100	100	0.0700456	667.692	1	0
O14519	CDK2AP1	100	0	0	0	-100	63.151	1	0
Q00534	CDK6	100	0	100	100	-0.434221	479.291	1	0
P50750	CDK9	100	0	100	100	-0.167997	323.766	1	0
O14646	CHD1	100	0	0	0	-100	356.2	1	0
Q14839	CHD4	100	0	100	100	-0.15058	2758.07	1	0
Q8IWX8	CHERP	100	0	100	100	-0.401845	117.491	0	0
Q9Y3Y2	CHTOP	100	0	100	100	-0.0156831	74.0201	1	0
Q6FI81	CIAPIN1	100	0	100	100	-0.189139	205.705	0	0
O00299	CLIC1	0.352462	0.169437	0.134976	0.304413	-0.048049	1023.81	1	0
Q14011	CIRBP	100	0	100	100	-0.0907248	318.06	0	0
Q99829	CPNE1	0.798949	-100	100	0.632121	-0.166827	454.463	0	0
Q10570	CPSF1	100	0	100	100	-0.0479537	286.717	0	0
Q9P2I0	CPSF2	100	0	0	0	-100	224.011	0	0
Q16630	CPSF6	0.849997	-0.268512	1.07852	0.810004	-0.0399932	348.864	1	0
Q9UKF6	CPSF3	100	0	100	100	-0.47677	220.553	0	0
Q8N684	CPSF7	100	0	100	100	0.016046	290.037	0	0
Q92793	CREBBP	100	0	100	100	-0.105058	347.03	1	0
P46109	CRKL	100	0	100	100	-0.430094	431.782	0	0
Q9BZJ0	CRNKL1	100	0	0	0	-100	264.454	0	0
P55060	CSE1L	100	0	100	100	-0.1481	1135.69	1	0
P68400	CSNK2A1	100	0	0	0	-100	315.574	1	0
Q12996	CSTF3	1.18335	-100	100	1.12748	-0.0558701	325.876	0	0
P67870	CSNK2B	100	0	0	0	-100	119.103	1	0
Q05048	CSTF1	100	0	100	100	0.034947	259.585	0	0
P33240	CSTF2	100	0	0	0	-100	294.266	0	0
Q92851	CASP10	-100	-100	100	0.174848	100	26398.2	0	0
Q13363	CTBP1	100	0	100	100	-0.328176	1324.44	1	0
P56545	CTBP2	100	0	100	100	-0.513627	510.493	1	0
Q8WYA6	CTNNBL1	100	0	0	0	-100	1069.94	0	0
P61962	DCAF7	100	0	100	100	-0.356457	419.924	1	0
Q9UJU6	DBNL	-100	-100	0	-100	0	57.2052	0	0
P39880	CUX1	100	0	0	0	-100	275.799	0	0
O00148	DDX39A	0.839836	-0.604481	1.3301	0.725624	-0.114213	529.435	0	0
Q16531	DDB1	100	0	0	0	-100	512.029	1	0
Q96EP5	DAZAP1	100	0	100	100	-0.275766	215.011	0	0
Q92499	DDX1	-100	-100	100	-0.100522	100	162.066	1	0
Q92841	DDX17	0.909969	0.134882	0.538186	0.673068	-0.236901	1217.41	1	0
Q9BUQ8	DDX23	100	0	100	100	-0.165226	558.782	0	0
O43143	DHX15	0.862971	0.349539	0.280528	0.630067	-0.232904	1463.59	0	0
Q86XP3	DDX42	100	0	100	100	-0.0494779	555.681	0	0
P31689	DNAJA1	-0.169911	-0.408106	-0.594081	-1.00219	-0.832275	424.272	0	0
Q7L014	DDX46	100	0	100	100	-0.160811	746.152	0	0
Q9H0S4	DDX47	100	0	100	100	-0.289711	698.379	1	0
P35659	DEK	100	0	100	100	-0.0192017	971.115	1	0
P00374	DHFR	100	0	0	0	-100	433.682	1	0
Q8WXX5	DNAJC9	1.38973	-100	100	1.24415	-0.145577	907.058	0	0
O60231	DHX16	100	0	0	0	-100	319.704	0	0
Q9Y2L1	DIS3	100	0	100	100	-0.0519928	568.427	0	0
P25685	DNAJB1	100	0	0	0	-100	420.606	1	0
Q99615	DNAJC7	100	0	0	0	-100	251.713	0	0
Q7L591	DOK3	0.67456	-100	100	0.38689	-0.28767	506.326	0	0
O75937	DNAJC8	100	0	0	0	-100	521.876	0	0
P26358	DNMT1	100	0	100	100	-0.483843	792.334	1	0
P04053	DNTT	100	0	100	100	-0.437818	751.537	1	0
Q9H147	DNTTIP1	100	0	100	100	-0.375416	169.33	1	0
Q9UH73	EBF1	2.92223	-100	100	2.21579	-0.706436	1432.94	0	1
O00571	DDX3X	-100	0.10478	-100	-100	0	200.257	0	0
Q15029	EFTUD2	0.797148	0.00351679	0.718729	0.722246	-0.0749022	829.177	0	0
Q92785	DPF2	100	0	100	100	-0.354828	396.379	1	0
Q01658	DR1	100	0	0	0	-100	204.145	1	0
P63167	DYNLL1	100	0	0	0	-100	306.651	1	0
Q09472	EP300	100	0	100	100	-0.308763	251.032	1	0
Q96G46	DUS3L	100	0	100	100	-0.489481	256.137	0	0
Q6RFH8	DUX4L9	100	0	100	100	-0.256003	1049.9	0	0
Q01844	EWSR1	1.4351	0.173121	1.11814	1.29126	-0.14384	389.176	1	0
Q15056	EIF4H	100	0	100	100	-0.30484	623.57	0	0
P24534	EEF1B2	-100	-0.176786	-100	-100	0	200.47	0	0
Q9BQ52	ELAC2	100	0	100	100	-0.480687	359.514	0	0
P32519	ELF1	100	0	100	100	-0.885065	490.005	0	1
P62495	ETF1	-100	-100	0	-100	0	69.9514	0	0
P15311	EZR	-100	0.145372	-1.04491	-0.899534	100	198.636	1	0
Q9NVI1	FANCI	100	0	0	0	-100	281.092	1	0
P22087	FBL	100	0	100	100	-0.903919	736.15	1	0
P11308	ERG	100	0	100	100	-0.392503	464.729	0	1
P84090	ERH	100	0	0	0	-100	290.053	0	0
P10768	ESD	100	0	100	100	-0.424235	374.986	0	0
Q5D862	FLG2	-0.238055	-0.026189	-0.204711	-0.2309	0.00715548	81.8327	0	0
Q86UX7	FERMT3	-100	0.102874	-100	-100	0	102.793	0	0
Q14320	FAM50A	100	0	100	100	-0.495352	210.859	0	0
Q00688	FKBP3	-100	-100	0	-100	0	51.1117	0	0
Q9HAH7	FBRS	100	0	0	0	-100	111.007	1	0
P39748	FEN1	0.87419	0.190115	0.231129	0.421244	-0.452946	1853.6	1	0
Q96AE4	FUBP1	0.671604	0.153812	0.42393	0.577742	-0.0938619	969.19	0	0
P35637	FUS	0.802012	0.251025	0.391205	0.64223	-0.159781	714.059	0	0
P51570	GALK1	0.469536	0.519377	0.0480276	0.567404	0.097868	518.808	0	0
Q13451	FKBP5	0.249814	-0.384772	0.880628	0.495857	0.246042	257.246	1	0
Q6UN15	FIP1L1	100	0	100	100	-0.0171274	418.539	0	0
Q01543	FLI1	100	0	100	100	-0.186087	399.558	0	1
P50395	GDI2	-0.924676	0.391227	-2.351	-1.95977	-1.03509	227.059	0	0
P85037	FOXK1	100	0	0	0	-100	80.2497	0	1
Q9H334	FOXP1	100	0	0	0	-100	263.127	0	1
O76003	GLRX3	0	0	100	100	100	439.565	0	0
P49915	GMPS	1.36583	0.0650537	0.962737	1.02779	-0.338038	1233.23	0	0
Q86YP4	GATAD2A	100	0	100	100	-0.438586	1263.95	1	0
Q8WXI9	GATAD2B	100	0	0	0	-100	1572.03	1	0
P09211	GSTP1	0.257702	-0.205206	0.345343	0.140137	-0.117565	1101.65	1	0
P78347	GTF2I	0.812269	-0.12171	0.61093	0.48922	-0.323049	8317.91	0	1
Q04446	GBE1	100	0	100	100	-0.429949	526.069	0	0
P35754	GLRX	100	0	0	0	-100	347.112	0	0
O60234	GMFG	100	0	100	100	-0.593972	646.174	0	0
P62993	GRB2	100	0	0	0	-100	378.07	0	0
Q00403	GTF2B	100	0	100	100	-0.323457	681.298	1	0
P04908	H2AC4	-100	-100	0	-100	0	597.222	0	0
Q12789	GTF3C1	100	0	0	0	-100	578.897	1	0
Q6DN03	H2BC20P	0.305608	0.710106	-0.74344	-0.0333342	-0.338942	1658.73	0	0
Q9Y5Q9	GTF3C3	100	0	100	100	-0.583992	585.146	1	0
Q9BZE4	GTPBP4	100	0	0	0	-100	389.497	1	0
P0C0S5	H2AZ1	1.45193	1.16651	-0.0497072	1.11681	-0.335125	849.032	1	0
P68431	H3C1	100	100	-100	0	-100	314.829	1	0
O14929	HAT1	1.35609	-100	100	1.231	-0.125095	808.941	1	0
P51610	HCFC1	1.80481	-100	100	1.60981	-0.195007	1068.44	1	0
Q13547	HDAC1	1.32353	-0.180361	1.10976	0.929396	-0.394137	3526.55	1	0
Q92769	HDAC2	100	0	0	0	-100	1283.28	1	0
P51858	HDGF	100	0	0	0	-100	401.94	1	0
P49773	HINT1	100	0	100	100	0.0933078	334.883	1	0
P26583	HMGB2	1.50566	0.632123	0.52115	1.15327	-0.352389	1850.63	1	0
O15347	HMGB3	100	0	0	0	-100	447.211	1	0
Q99729	HNRNPAB	0.747918	0.121332	0.493453	0.614785	-0.133133	1143.74	1	0
O14979	HNRNPDL	0.911631	-0.499865	1.21425	0.714381	-0.19725	794.857	1	0
P0DMV8	HSPA1A	-100	-0.0844943	-100	-100	0	149.794	1	0
P55795	HNRNPH2	100	0	100	100	-0.0408263	298.658	0	0
P14866	HNRNPL	0.850657	0.0409998	0.552206	0.593206	-0.257451	1642.54	0	0
Q9BUJ2	HNRNPUL1	100	0	100	100	0.01918	319.492	0	0
P34932	HSPA4	0.977028	-100	100	0.621299	-0.355729	924.636	1	0
P11021	HSPA5	-100	-100	0	-100	0	81.5721	1	0
Q1KMD3	HNRNPUL2	100	0	0	0	-100	611.61	0	0
Q13123	IK	0.535996	-100	100	0.416569	-0.119427	209.116	0	0
Q16666	IFI16	100	0	100	100	-0.113466	847.077	1	0
Q12905	ILF2	0.773342	0.458751	0.232868	0.691619	-0.0817227	1066.72	1	0
Q12906	ILF3	1.0998	0.925632	0.0481954	0.973827	-0.125971	533.426	1	0
Q13422	IKZF1	100	0	100	100	-0.0581649	2890.77	0	1
Q9H0C8	ILKAP	100	0	100	100	-0.30912	229.031	0	0
Q8IU81	IRF2BP1	100	0	100	100	-0.178748	689.612	1	0
Q7Z5L9	IRF2BP2	100	0	100	100	-0.446508	1385.47	1	0
Q15306	IRF4	100	0	100	100	-0.922997	425.61	0	1
Q9ULR0	ISY1	100	0	0	0	-100	124.424	0	0
O60341	KDM1A	100	0	100	100	-0.410853	1535.69	1	0
Q7LBC6	KDM3B	100	0	100	100	-1.21978	338.703	1	0
O15550	KDM6A	100	0	100	100	-0.643062	136.682	1	0
P09960	LTA4H	0.608748	-0.27644	0.682759	0.406319	-0.202429	641.801	0	0
Q07666	KHDRBS1	100	0	100	100	-0.0536292	278.531	1	0
O14686	KMT2D	100	0	0	0	-100	150.096	1	0
O00139	KIF2A	100	0	0	0	-100	371.738	0	0
P00338	LDHA	-0.672241	0.111109	-0.934212	-0.823103	-0.150862	385.439	0	0
Q14974	KPNB1	-0.758161	-100	100	-0.935475	-0.177313	145.343	1	0
O43813	LANCL1	100	0	100	100	-0.152071	304.877	0	0
Q9Y383	LUC7L2	1.05895	-0.537865	1.633	1.09514	0.036188	514.504	0	0
Q86U70	LDB1	100	0	100	100	-0.421036	224.533	1	0
O75367	MACROH2A1	100	0	100	100	-0.726273	1579.95	1	0
Q9UJU2	LEF1	100	0	100	100	-0.792937	842.664	0	1
Q9NQ29	LUC7L	100	0	0	0	-100	218.964	0	0
O95232	LUC7L3	100	0	100	100	-0.0565891	424.806	0	0
P31153	MAT2A	0.735443	-100	100	0.642461	-0.0929822	770.343	0	0
P43243	MATR3	1.04311	0.270681	0.710116	0.980797	-0.062308	867.457	1	0
Q9UBB5	MBD2	100	0	100	100	-0.140249	1212.35	1	0
P61326	MAGOH	100	0	0	0	-100	337.082	0	0
Q9NZL9	MAT2B	100	0	100	100	0.182167	233.683	0	0
O95983	MBD3	100	0	100	100	-0.602025	947.578	1	0
P25205	MCM3	0.71759	0.163178	0.321386	0.484564	-0.233026	1772.97	1	0
P33991	MCM4	0.510601	-100	100	0.44893	-0.0616713	976.814	1	0
P33992	MCM5	0.561296	0.0687808	0.41395	0.482731	-0.0785652	2284.77	1	0
Q14566	MCM6	0.535755	0.167079	0.359998	0.527077	-0.00867849	1175.07	1	0
P33993	MCM7	0.672188	-0.00241642	0.632323	0.629906	-0.0422811	1536.93	1	0
Q9BTE3	MCMBP	100	0	100	100	-0.101431	269.441	1	0
Q9HAF1	MEAF6	100	0	100	100	-0.202656	235.175	1	0
P62310	LSM3	0	0	100	100	100	137.547	0	0
Q15648	MED1	100	0	100	100	-0.578427	157.853	1	0
Q93074	MED12	100	0	100	100	-0.288005	127.253	1	0
Q9ULK4	MED23	100	0	100	100	-0.0456297	242.544	1	0
Q9NPJ6	MED4	100	0	100	100	-0.377056	104.276	1	0
Q7L9L4	MOB1B	0.0891957	-100	100	-0.0474701	-0.136666	378.768	0	0
P46013	MKI67	100	0	100	100	-0.452344	697.239	1	0
P11586	MTHFD1	-100	-0.26675	-100	-100	0	140.459	0	0
Q13330	MTA1	100	0	0	0	-100	1693.71	1	0
O14950	MYL12B	-100	-0.046829	-100	-100	0	156.946	0	0
Q06413	MEF2C	100	0	100	100	-0.6743	379.778	0	1
Q14814	MEF2D	100	0	100	100	-0.200332	466.432	0	1
O94776	MTA2	1.18616	-0.0744339	0.846149	0.771715	-0.414441	3851.03	1	0
P58546	MTPN	0.13952	0.0318095	-0.0951409	-0.0633313	-0.202852	797.011	1	0
Q9Y316	MEMO1	100	0	0	0	-100	111.747	0	0
P60660	MYL6	-1.54437	0.331978	-1.61098	-1.279	0.265372	198.593	1	0
P15531	NME1	-0.253621	0.193426	-0.678117	-0.484692	-0.231071	1277.56	0	0
Q00013	MPP1	100	0	100	100	-0.376529	540.806	0	0
P49959	MRE11	100	0	100	100	0.0186116	361.771	0	0
Q9UKD2	MRTO4	100	0	100	100	-0.360448	201.25	0	0
O43809	NUDT21	1.09914	-0.0291098	0.982656	0.953546	-0.145594	720.454	0	0
P55209	NAP1L1	-100	0.223413	-100	-100	0	223.856	1	0
P42285	MTREX	100	0	100	100	-0.381152	404.749	0	0
P10242	MYB	100	0	0	0	-100	304.043	0	1
Q9NR45	NANS	100	0	100	100	-1.22851	404.453	0	0
P54920	NAPA	100	0	0	0	-100	325.208	0	0
P49321	NASP	100	0	100	100	-0.151056	538.642	0	0
Q09161	NCBP1	100	0	100	100	-0.32278	482.344	0	0
P52298	NCBP2	100	0	100	100	-0.130922	120.704	0	0
Q53F19	NCBP3	100	0	0	0	-100	157.261	0	0
Q9Y6Q9	NCOA3	100	0	100	100	-0.133369	206.333	1	0
Q14980	NUMA1	0.821946	-0.258043	1.05766	0.799614	-0.0223315	1434.21	0	0
O75376	NCOR1	100	0	100	100	-0.321484	247.186	1	0
Q9Y618	NCOR2	100	0	0	0	-100	123.538	1	0
Q9UN36	NDRG2	100	0	100	100	0.548564	20943.4	0	0
Q9H3P2	NELFA	100	0	100	100	-0.468692	521.975	1	0
Q8WX92	NELFB	100	0	0	0	-100	344.926	1	0
Q8IXH7	NELFCD	100	0	100	100	-0.365941	871.97	1	0
P18615	NELFE	100	0	100	100	-0.549593	165.044	1	0
Q6KC79	NIPBL	100	0	0	0	-100	70.1652	1	0
P22392	NME2	100	100	-100	0	-100	599.252	1	0
P06748	NPM1	100	100	-1.30093	100	-0.823426	1343.11	1	0
P48552	NRIP1	100	0	0	0	-100	510.996	1	0
Q08J23	NSUN2	100	0	100	100	-0.0511688	696.843	1	0
Q86U42	PABPN1	0.90419	-100	100	0.92399	0.0197995	376.525	0	0
P30086	PEBP1	0.627842	0.269447	0.145892	0.415339	-0.212503	1111.94	0	0
Q9Y314	NOSIP	100	0	100	100	-0.387703	833.236	0	0
Q02548	PAX5	1.64316	-100	0	-100	-100	544.344	0	1
P57740	NUP107	100	0	0	0	-100	240.894	1	0
Q8N1F7	NUP93	-0.275609	0.0922307	-0.320978	-0.228747	0.0468621	571.009	1	0
Q9UBU9	NXF1	100	0	100	100	-0.0990953	113.707	1	0
Q9Y266	NUDC	100	0	0	0	-100	67.3911	0	0
O15294	OGT	1.54576	-100	100	1.38971	-0.156053	786.022	1	0
Q9UKX7	NUP50	100	100	0.661932	100	-0.265329	390.596	0	0
P52209	PGD	-0.6148	0.13479	-0.862235	-0.727445	-0.112645	954.018	0	0
Q9UQ80	PA2G4	-100	-0.224688	-100	-100	0	414.018	1	0
Q6ZW49	PAXIP1	100	0	100	100	-0.638174	142.838	1	0
Q86U86	PBRM1	100	0	0	0	-100	633.049	1	0
Q14331	FRG1	0	0	100	100	100	208.004	0	0
Q9H307	PNN	1.43447	0.538578	0.829571	1.36815	-0.0663206	436.367	0	0
Q96FW1	OTUB1	100	0	100	100	0.20659	519.283	0	0
Q9HBE1	PATZ1	100	0	0	0	-100	312.83	0	0
P12004	PCNA	100	0	0	0	-100	858.849	1	0
P22234	PAICS	-100	-0.227707	-100	-100	0	405.109	0	0
Q29RF7	PDS5A	100	0	0	0	-100	418.783	1	0
Q9UHV9	PFDN2	-0.221313	-100	0	-100	-100	324.249	1	0
Q8WW12	PCNP	100	0	0	0	-100	272.191	0	0
O75340	PDCD6	100	0	0	0	-100	151.343	0	0
O15212	PFDN6	-0.749238	-100	0	-100	-100	185.136	1	0
Q9UBV8	PEF1	100	0	0	0	-100	70.936	0	0
O75925	PIAS1	100	0	100	100	-0.502162	1326.27	1	0
Q13526	PIN1	100	0	100	100	0.0311487	439.644	1	0
O43660	PLRG1	100	0	0	0	-100	170.17	0	0
P00491	PNP	100	0	0	0	-100	257.109	0	0
Q7Z3K3	POGZ	100	0	100	100	-0.375015	1929.18	0	0
P28340	POLD1	100	0	100	100	-0.612313	513.952	1	0
Q9BY77	POLDIP3	100	0	100	100	-0.0959632	120.563	0	0
P24928	POLR2A	100	0	0	0	-100	250.643	0	0
P30876	POLR2B	100	0	0	0	-100	285.119	0	0
O43447	PPIH	100	0	100	100	-0.493109	497.403	0	0
O15355	PPM1G	100	0	100	100	-0.181651	450.892	1	0
Q9H2H8	PPIL3	100	0	100	100	-0.125104	241.283	0	0
P62136	PPP1CA	100	0	100	100	-0.3561	657.389	1	0
P62714	PPP2CB	100	0	0	0	-100	329.568	1	0
O75400	PRPF40A	0.517462	-0.199662	0.603058	0.403396	-0.114066	437.455	0	0
P78527	PRKDC	0.447238	0.395065	0.0705175	0.465582	0.0183441	765.655	1	0
Q6IN85	PPP4R3A	100	0	0	0	-100	269.545	0	0
Q96BP3	PPWD1	100	0	0	0	-100	74.5928	0	0
P30041	PRDX6	100	0	0	0	-100	449.389	0	0
Q99873	PRMT1	100	100	0.117211	100	-0.125916	974.632	1	0
Q8WWY3	PRPF31	100	0	100	100	0.0390076	658.822	0	0
O43172	PRPF4	100	0	100	100	-0.393854	567.38	0	0
Q13523	PRPF4B	100	0	100	100	-0.16996	143.104	0	0
O94906	PRPF6	100	0	100	100	-0.131124	514.641	0	0
Q6P2Q9	PRPF8	100	0	100	100	0.0683431	773.344	0	0
O75475	PSIP1	100	0	100	100	-0.211229	192.67	1	0
O00233	PSMD9	100	0	0	0	-100	189.558	1	0
Q8WXF1	PSPC1	1.22935	0.140589	1.17602	1.31661	0.0872532	526.631	0	0
P26599	PTBP1	1.2077	-0.279089	1.39612	1.11703	-0.0906723	752.97	0	0
P28066	PSMA5	100	0	0	0	-100	212.845	0	0
P60900	PSMA6	100	0	0	0	-100	482.895	0	0
O14818	PSMA7	100	0	0	0	-100	462.036	0	0
Q92878	RAD50	100	0	100	100	-0.180339	407.628	1	0
P61289	PSME3	100	100	1.04331	100	-0.20429	1087.1	0	0
Q9UHX1	PUF60	100	0	100	100	-0.201955	570.578	0	0
Q9UKM9	RALY	-1.84269	-0.13479	-1.74302	-1.87781	-0.0351206	410.159	0	0
Q96PZ0	PUS7	100	0	0	0	-100	309.792	0	0
Q2TAL8	QRICH1	100	0	0	0	-100	276.024	0	0
Q9Y4B4	RAD54L2	100	0	0	0	-100	888.137	1	0
P06400	RB1	100	0	100	100	0.229216	423.571	1	0
P78406	RAE1	100	0	100	100	-0.196524	129.961	0	0
Q09028	RBBP4	100	0	100	100	-0.19964	4562.49	1	0
Q8IY67	RAVER1	100	0	0	0	-100	100.656	0	0
Q15291	RBBP5	100	0	0	0	-100	180.557	1	0
Q16576	RBBP7	100	0	100	100	-0.177932	761.933	1	0
Q96PK6	RBM14	0.992961	0.261255	0.760513	1.02177	0.0288064	443.991	1	0
P49756	RBM25	100	0	0	0	-100	229.981	1	0
Q14498	RBM39	0.749948	0.0085328	0.551037	0.559569	-0.190378	1211.2	1	0
P98175	RBM10	100	0	100	100	-0.0649533	266.802	0	0
Q9NTZ6	RBM12	100	0	100	100	-0.0975816	341.657	0	0
Q96I25	RBM17	100	0	100	100	-0.336798	318.29	0	0
Q9NW64	RBM22	100	0	100	100	-0.727626	397.813	0	0
P18754	RCC1	100	0	0	0	-100	467.42	1	0
Q9BWF3	RBM4	100	0	100	100	0.500875	22597.8	0	0
Q9BTD8	RBM42	100	0	0	0	-100	50.6002	0	0
Q9UKL0	RCOR1	100	0	100	100	-0.54937	2227.6	1	0
P52756	RBM5	100	0	100	100	-0.229278	281.063	0	0
Q9Y5S9	RBM8A	100	0	100	100	-0.257	472.036	0	0
Q9P2R6	RERE	100	0	0	0	-100	251.447	1	0
P13489	RNH1	0.764675	0.135625	0.439145	0.57477	-0.189906	764.901	0	0
Q9P258	RCC2	100	0	100	100	-0.48002	1067.31	0	0
P35249	RFC4	100	0	100	100	-0.273003	598.056	1	0
P40937	RFC5	1.56637	-100	100	1.2761	-0.290277	596.549	1	0
P46063	RECQL	100	0	100	100	-0.622471	813.25	0	0
Q5UIP0	RIF1	100	0	0	0	-100	576.753	1	0
Q5VTR2	RNF20	100	0	100	100	0.0395193	272.045	1	0
O75150	RNF40	100	0	100	100	-0.664484	359.752	1	0
P27694	RPA1	1.25489	-100	100	1.01872	-0.23617	1733.3	1	0
P15927	RPA2	100	0	100	100	-0.152853	557.55	1	0
O43148	RNMT	100	0	0	0	-100	306.429	0	0
P35244	RPA3	100	0	100	100	-0.632429	630.625	1	0
Q15287	RNPS1	100	0	100	100	-0.225605	537.873	0	0
Q96P16	RPRD1A	100	0	0	0	-100	233.391	1	0
Q9NQG5	RPRD1B	100	0	100	100	-0.368703	326.655	1	0
Q92541	RTF1	100	0	100	100	-0.215309	443.056	1	0
Q9Y224	RTRAF	100	0	0	0	-100	345.293	1	0
Q7L4I2	RSRC2	100	0	0	0	-100	156.203	0	0
Q9Y230	RUVBL2	0.1188	0.147008	-0.22054	-0.0735318	-0.192332	1779	1	0
Q15424	SAFB	100	0	0	0	-100	205.648	1	0
Q01196	RUNX1	100	0	100	100	-0.383421	908.338	0	1
Q14151	SAFB2	100	0	0	0	-100	237.409	1	0
P25789	PSMA4	-100	-100	100	-0.524417	100	257.088	0	0
Q15637	SF1	0.767487	-0.0436794	0.659645	0.615966	-0.151521	438.492	0	0
Q15459	SF3A1	1.22725	0.0365797	0.951309	0.987889	-0.239361	320.823	0	0
Q12874	SF3A3	0.721069	-100	100	0.448952	-0.272117	473.513	0	0
P28702	RXRB	100	0	0	0	-100	265.231	0	1
Q13435	SF3B2	0.786874	-100	100	0.764481	-0.0223938	358.089	0	0
Q9UHR5	SAP30BP	100	0	0	0	-100	231.846	1	0
Q15393	SF3B3	0.740314	0.0439942	0.612924	0.656918	-0.0833958	824.123	0	0
Q01105	SET	0.765993	-100	100	0.574596	-0.191397	1930.94	1	0
Q9Y3B4	SF3B6	1.04847	-100	100	0.815604	-0.232864	396.716	0	0
Q96ST3	SIN3A	100	0	0	0	-100	519.208	1	0
P82979	SARNP	100	0	100	100	-0.0873328	668.413	0	0
P63208	SKP1	100	0	0	0	-100	365.325	1	0
O43290	SART1	100	0	100	100	-0.0359482	437.781	0	0
Q15020	SART3	100	0	0	0	-100	353.759	0	0
A3KN83	SBNO1	100	0	100	100	-0.3716	404.562	0	0
P51531	SMARCA2	100	0	100	100	-0.508371	253.188	1	0
P49903	SEPHS1	100	0	0	0	-100	167.115	0	0
P51532	SMARCA4	2.67981	-100	100	2.28389	-0.395922	730.759	1	0
O75533	SF3B1	100	0	100	100	-0.200923	496.42	0	0
O60264	SMARCA5	100	0	100	100	-0.225	1108.38	1	0
Q15427	SF3B4	100	0	0	0	-100	177.472	0	0
Q12824	SMARCB1	100	0	100	100	-0.593212	528.527	1	0
Q92922	SMARCC1	100	0	100	100	-0.392005	651.084	1	0
O75940	SMNDC1	0	0	100	100	100	456.068	0	0
Q8TAQ2	SMARCC2	2.24246	-0.614743	2.38165	1.76691	-0.475557	902.48	1	0
Q96GM5	SMARCD1	100	0	100	100	-0.330337	243.505	1	0
Q92925	SMARCD2	100	0	100	100	-0.346194	393.258	1	0
Q969G3	SMARCE1	2.55903	-100	100	2.14109	-0.417948	724.82	1	0
O75643	SNRNP200	0.858465	-100	100	0.706696	-0.151769	553.298	0	0
Q14683	SMC1A	100	0	100	100	-0.127232	583.249	1	0
P08621	SNRNP70	1.08324	0.0935798	0.856727	0.950307	-0.13293	716.133	0	0
P09661	SNRPA1	0.669094	-100	100	0.521237	-0.147857	361.733	0	0
O95347	SMC2	0.233848	-100	100	0.153033	-0.0808147	386.574	1	0
Q9UQE7	SMC3	100	0	100	100	-0.129942	546.604	1	0
P62316	SNRPD2	1.61378	0.0917892	1.29254	1.38433	-0.22945	507.877	0	0
P62304	SNRPE	0.42479	-0.172054	0.549977	0.377923	-0.0468675	679.688	0	0
Q9NTJ3	SMC4	0.0755048	-100	100	0.0769386	0.00143382	455.488	1	0
Q7KZF4	SND1	0	100	-100	0	0	117.326	1	0
P18583	SON	100	0	0	0	-100	200.784	1	0
Q00796	SORD	0.397414	-0.377671	0.174791	-0.20288	-0.600294	561.498	0	0
Q2TAY7	SMU1	100	0	100	100	-0.00993743	586.859	0	0
Q96DI7	SNRNP40	100	0	100	100	-0.319315	350.634	0	0
P14678	SNRPB	100	0	100	100	-0.117544	271.597	0	0
P62314	SNRPD1	100	0	100	100	-0.219619	181.747	0	0
A8MWD9	SNRPGP15	100	0	100	100	-0.47099	257.725	0	0
P55769	SNU13	100	0	100	100	-0.370667	139.336	0	0
P30626	SRI	100	0	100	100	0.0200833	327.846	1	0
Q13573	SNW1	100	0	100	100	-0.443869	300.466	0	0
Q01130	SRSF2	0.866366	-100	100	0.710239	-0.156127	426.088	0	0
P37108	SRP14	100	0	0	0	-100	665.346	1	0
Q8WXA9	SREK1	100	0	0	0	-100	92.9719	0	0
Q13242	SRSF9	0.806125	-0.582491	1.34852	0.76603	-0.0400957	608.066	0	0
O75494	SRSF10	1.24435	0.197381	0.882013	1.07939	-0.164954	253.621	1	0
P05455	SSB	100	0	100	100	-0.419633	414.798	1	0
P50502	ST13	-0.90922	-0.149161	-1.02368	-1.17284	-0.263625	605.112	0	0
P31948	STIP1	-0.852171	0.0571814	-0.970784	-0.913602	-0.061431	1226.24	0	0
P19623	SRM	100	0	100	100	-1.08692	398.103	0	0
P16949	STMN1	-0.61517	0.386938	-1.21534	-0.828404	-0.213233	1100.29	0	0
P81877	SSBP2	100	0	100	100	-0.207456	207.708	1	0
Q9UQ35	SRRM2	100	0	100	100	-0.146637	451	0	0
Q9BXP5	SRRT	100	0	100	100	-0.293367	205.695	0	0
Q05519	SRSF11	100	0	100	100	-0.294845	463.398	0	0
P55854	SUMO3	1.82125	-0.518814	-100	-100	-100	20782	0	0
Q08945	SSRP1	1.27843	0.80497	0.233296	1.03827	-0.240167	1404.24	1	0
P53999	SUB1	100	100	-0.126664	100	-0.531724	877.516	1	0
P61956	SUMO2	100	0	0	0	-100	755.722	1	0
Q15208	STK38	100	0	0	0	-100	95.4853	0	0
Q9Y5B9	SUPT16H	0.780715	0.574318	0.0251992	0.599517	-0.181197	1570.26	1	0
Q8IWZ8	SUGP1	100	0	100	100	-0.400162	350.833	0	0
P37802	TAGLN2	0.455811	-0.0973178	0.125149	0.027831	-0.42798	556.559	0	0
O00267	SUPT5H	100	0	100	100	-0.422646	437.213	1	0
P43405	SYK	100	0	0	0	-100	222.249	1	0
Q92804	TAF15	100	0	100	100	-0.322103	103.205	1	0
Q92797	SYMPK	100	0	0	0	-100	166.144	0	0
Q13148	TARDBP	100	0	100	100	-0.193383	642.489	1	0
Q9BZK7	TBL1XR1	100	0	100	100	-0.798128	418.711	1	0
P37837	TALDO1	100	0	0	0	-100	295.037	0	0
P23193	TCEA1	1.32656	-100	100	1.15449	-0.172066	1010.36	1	0
Q99426	TBCB	100	0	100	100	-0.205973	155.371	0	0
O14776	TCERG1	100	0	100	100	-0.0277485	86.928	1	0
Q12788	TBL3	100	0	0	0	-100	342.659	0	0
Q9NYB0	TERF2IP	100	0	0	0	-100	210.198	1	0
Q99081	TCF12	100	0	100	100	0.13541	360.07	0	1
P15923	TCF3	100	0	0	0	-100	113.121	0	1
P15884	TCF4	100	0	100	100	-0.0765414	164.452	0	1
P56279	TCL1A	100	0	0	0	-100	53.5481	0	0
Q9Y2W1	THRAP3	100	0	100	100	0.0217811	532.643	1	0
Q01664	TFAP4	100	0	0	0	-100	397.757	0	1
Q86W42	THOC6	100	0	0	0	-100	400.586	0	0
Q9UNS1	TIMELESS	100	0	0	0	-100	316.406	1	0
P31483	TIA1	100	0	100	100	-0.128187	245.155	0	0
P29401	TKT	0.929479	0.23704	0.235002	0.472043	-0.457436	3997.47	1	0
O75347	TBCA	-100	-100	100	-0.0263737	100	279.708	0	0
P42166	TMPO	0.983727	-100	100	0.742289	-0.241438	1025.42	0	0
Q92973	TNPO1	-0.0714207	-0.126138	-0.133214	-0.259351	-0.187931	319.839	0	0
Q9NQ88	TIGAR	100	0	0	0	-100	146.289	0	0
Q04727	TLE4	100	0	100	100	-0.25773	674.269	1	0
Q9Y490	TLN1	-100	-0.103524	-100	-100	0	184.483	1	0
P11388	TOP2A	100	0	100	100	-0.415293	1185.15	1	0
Q02880	TOP2B	0.87036	0.886561	-0.237465	0.649096	-0.221264	3496.71	1	0
P60174	TPI1	100	0	0	0	-100	366.927	1	0
Q9NXG2	THUMPD1	0	0	100	100	100	190.238	0	0
Q13595	TRA2A	0.839833	-100	100	0.74184	-0.0979936	351.933	0	0
P62995	TRA2B	0.728735	0.088184	0.456342	0.544526	-0.184209	760.298	0	0
P12270	TPR	0.0496998	-0.0619577	-0.0346127	-0.0965704	-0.14627	457.201	1	0
Q8IYM9	TRIM22	100	0	0	0	-100	472.173	1	0
O15164	TRIM24	100	0	100	100	-0.388975	1356.72	1	0
Q13263	TRIM28	1.0637	0.0087663	0.843752	0.852518	-0.211187	8524.83	1	0
Q9UPN9	TRIM33	100	0	100	100	0.102057	2197.83	1	0
Q9Y4A5	TRRAP	100	0	100	100	-0.43382	462.559	1	0
P10599	TXN	0.139	-100	100	0.0234103	-0.115589	409.74	1	0
P0CG47	UBB	-0.286721	0.361485	-0.739711	-0.378226	-0.0915056	1945.21	1	0
Q14166	TTLL12	100	0	100	100	0.0683954	456.031	0	0
Q9BRA2	TXNDC17	100	0	100	100	0.0237191	482.337	0	0
Q01081	U2AF1	100	0	0	0	-100	95.7009	0	0
P26368	U2AF2	100	0	100	100	0.0264392	430.725	0	0
O15042	U2SURP	100	0	100	100	-0.111938	458.761	0	0
P67936	TPM4	-100	0.208142	-100	-100	0	190.228	0	0
P61081	UBE2M	0	0	100	100	100	205.782	0	0
P22314	UBA1	100	0	100	100	-0.126797	591.693	0	0
Q96T88	UHRF1	1.03954	1.01367	-0.211194	0.802473	-0.237064	1571.6	1	0
Q16763	UBE2S	100	0	0	0	-100	272.744	0	0
P51784	USP11	100	0	100	100	-0.298583	556.609	1	0
P17480	UBTF	100	0	100	100	-0.263803	744.687	0	0
Q04323	UBXN1	100	0	100	100	-0.0447811	238.703	0	0
Q93009	USP7	100	0	100	100	-0.209659	757.588	1	0
Q53GS9	USP39	100	0	100	100	-0.120652	585.094	0	0
P45974	USP5	100	0	100	100	-0.026141	676.697	0	0
Q9BV38	WDR18	100	0	0	0	-100	180.504	1	0
O75351	VPS4B	100	0	100	100	-0.100983	209.39	0	0
Q9Y2W2	WBP11	100	0	0	0	-100	110.07	0	0
O75717	WDHD1	100	0	0	0	-100	337.568	0	0
O75083	WDR1	-1.26442	0.130345	-1.44247	-1.31212	-0.0477033	577.44	0	0
P61964	WDR5	100	0	100	100	-0.590195	1280.06	1	0
Q6UXN9	WDR82	0	0	100	100	100	419.344	1	0
Q9NW82	WDR70	100	0	0	0	-100	401.02	0	0
Q96S55	WRNIP1	100	0	100	100	-0.277237	514.549	0	0
O14980	XPO1	0.0235476	0.0345852	0.00426454	0.0388497	0.0153021	884.701	1	0
Q9HAV4	XPO5	100	0	0	0	-100	242.448	0	0
O43592	XPOT	100	0	0	0	-100	218.026	0	0
P13010	XRCC5	1.03913	0.325028	0.501336	0.826364	-0.212768	3982.76	1	0
P12956	XRCC6	0.751513	0.270783	0.31968	0.590463	-0.16105	3246.55	1	0
Q9H0D6	XRN2	100	0	100	100	-0.348761	505.468	1	0
P62258	YWHAE	100	100	0.373201	100	0.00485337	491.885	1	0
P61981	YWHAG	-0.640586	-100	100	-0.770557	-0.12997	214.327	1	0
P27348	YWHAQ	100	0	100	100	0.134121	158.11	1	0
P63104	YWHAZ	100	0	100	100	0.268319	636.543	1	0
P25490	YY1	100	0	100	100	-0.0494228	151.063	0	1
O75152	ZC3H11A	100	0	100	100	-0.393015	350.218	0	0
Q86VM9	ZC3H18	100	0	0	0	-100	81.8601	0	0
O60315	ZEB2	100	0	100	100	-0.09707	1296.15	0	0
Q9Y6X8	ZHX2	100	0	100	100	-0.264493	820.764	0	1
O43670	ZNF207	100	0	100	100	-0.120733	186.458	1	0
O75362	ZNF217	100	0	0	0	-100	663.904	0	1
Q5BKZ1	ZNF326	100	0	100	100	0.258075	147.942	1	0
